# Supplementary material for: Development of a core Clostridium thermocellum kinetic metabolic model consistent with multiple genetic perturbations
Source: Biotechnol Biofuels. 2017 May 2;10:108. doi: 10.1186/s13068-017-0792-2 (PMC5414155; doi:10.1186/s13068-017-0792-2)
Supplement: Supplementary file 2 — Additional file 2. The genome-scale model iCth446 with GPRs and metabolite information, list of TICs. [file 13068_2017_792_MOESM2_ESM.xls]

## Sheet: reactions
Rxn name	Rxn description	Formula	GPR	Genes	Proteins	Subsystem	Reversible	LB	UB	Objective	Confidence Score	EC Number	Notes	References
OIVD2		cpd00123[c] + cpd00010[c] + cpd00003[c] <=> cpd00004[c] + cpd00481[c] + cpd00011[c]					1	0	1000	0
OIVD3		cpd00010[c] + cpd00508[c] + cpd00003[c] <=> cpd00760[c] + cpd00004[c] + cpd00011[c]					1	0	1000	0
CTPS1		cpd00062[c] + cpd00002[c] + cpd00013[c] <=> cpd00008[c] + cpd00052[c] + cpd00009[c] + 2 cpd00067[c]	Cthe_1923				1	0	1000	0
ALDD2x		cpd00003[c] + cpd00001[c] + cpd00071[c] <=> cpd00004[c] + cpd00029[c] + 2 cpd00067[c]	Cthe_2238				1	0	1000	0
MME		cpd00891[c] -> cpd00519[c]	Cthe_2225				0	-1000	1000	0
EXCH_pyr_e_		cpd00020[e] <=>					1	0	1000	0
PRPPS		cpd00101[c] + cpd00002[c] -> cpd00103[c] + cpd00018[c]	Cthe_2630				0	-1000	1000	0
TECA2S45		cpd00037[c] + 45 cpd00001[c] + 45 cpd00002[c] + 45 cpd00402[c] + cpd00861[c] + 45 cpd00117[c] <=> 45 cpd00046[c] + cpd11443[c] + 91 cpd00067[c] + cpd00014[c] + cpd00091[c] + 45 cpd00018[c] + 45 cpd00012[c]					1	0	1000	0
IPMD		cpd00003[c] + cpd02693[c] <=> cpd02605[c] + cpd00004[c] + cpd00067[c]	Cthe_2209				1	0	1000	0
PDX5PS		cpd08289[c] + cpd00003[c] + cpd03607[c] <=> cpd00004[c] + cpd00009[c] + 2 cpd00067[c] + 2 cpd00001[c] + cpd00478[c] + cpd00011[c]					1	0	1000	0
PANTS		cpd00002[c] + cpd00408[c] + cpd00085[c] <=> cpd00644[c] + cpd00018[c] + cpd00012[c]	Cthe_0901				1	0	1000	0
LYSTRS		cpd11917[c] + cpd00067[c] + cpd00002[c] + cpd00039[c] <=> cpd15249[c] + cpd00018[c] + cpd00012[c]	Cthe_2815				1	0	1000	0
H2CO3D		cpd00001[c] + cpd00011[c] -> cpd00242[c] + cpd00067[c]	spontaneous				0	-1000	1000	0
GLYCK		cpd00223[c] + cpd00002[c] <=> cpd00008[c] + cpd00169[c]	Cthe_1592				1	0	1000	0
ADCL		cpd08210[c] <=> cpd00067[c] + cpd00020[c] + cpd00443[c]					1	0	1000	0
OIVD1		cpd00200[c] + cpd00010[c] + cpd00003[c] -> cpd00004[c] + cpd01882[c] + cpd00011[c]					0	-1000	1000	0
RZ5PP		cpd00001[c] + cpd02904[c] <=> cpd00009[c] + cpd00067[c] + cpd03423[c]	Cthe_3153				1	0	1000	0
FACOAL150_ISO_		cpd00010[c] + cpd11436[c] + cpd00067[c] + cpd00002[c] -> cpd15804[c] + cpd00018[c] + cpd00012[c]	Cthe_1232				0	-1000	1000	0
SPMS		cpd00837[c] + cpd00118[c] <=> cpd00264[c] + cpd00067[c] + cpd00147[c]	Cthe_0694				1	0	1000	0
PTHPS		cpd02978[c] <=> cpd02315[c] + cpd00067[c] + cpd00421[c]	Cthe_3106				1	0	1000	0
SERt2r		cpd00067[e] + cpd00054[e] -> cpd00067[c] + cpd00054[c]					0	-1000	1000	0
TRPt2r		cpd00065[e] + cpd00067[e] -> cpd00065[c] + cpd00067[c]					0	-1000	1000	0
HPPK		cpd00954[c] + cpd00002[c] <=> cpd00018[c] + cpd02920[c]	Cthe_2583				1	0	1000	0
ADSS		cpd00038[c] + cpd00041[c] + cpd00114[c] <=> cpd02375[c] + cpd00009[c] + 2 cpd00067[c] + cpd00031[c]	Cthe_3093				1	0	1000	0
G1PCTR		cpd00052[c] + cpd00089[c] -> cpd00390[c] + cpd00012[c]	Cthe_2562				0	-1000	1000	0
SERTRS		cpd11921[c] + cpd00002[c] + cpd00054[c] <=> cpd12132[c] + cpd00018[c] + cpd00012[c]	Cthe_2381				1	0	1000	0
NNATr		cpd00002[c] + cpd00873[c] -> cpd00012[c] + cpd00638[c]	Cthe_1241				0	-1000	1000	0
DHORD10		cpd00003[c] + cpd00282[c] <=> cpd00247[c] + cpd00004[c] + cpd00067[c]	Cthe_0948 and Cthe_0947				1	0	1000	0
LIPO4S24_CT		cpd12815[c] + 24 cpd00402[c] <=> cpd11448[c] + cpd00046[c] + cpd00067[c]					1	0	1000	0
bglu6		cpd00001[c] + cpd03719[c] <=> cpd00027[c] + cpd03720[c]	Cthe_0212 or Cthe_1256				1	0	1000	0
ACS2		cpd00010[c] + cpd00067[c] + cpd00002[c] + cpd00141[c] <=> cpd00086[c] + cpd00018[c] + cpd00012[c]	Cthe_0551				1	0	1000	0
CA2abc		cpd00001[c] + cpd00002[c] + cpd00063[e] <=> cpd00008[c] + cpd00009[c] + cpd00067[c] + cpd00063[c]					1	0	1000	0
DGK1		cpd00296[c] + cpd00002[c] -> cpd00008[c] + cpd00295[c]	Cthe_1315				0	-1000	1000	0
cellobtx		cpd00158[e] + cpd00001[c] + cpd00002[c] <=> cpd00008[c] + cpd00158[c] + cpd00009[c] + cpd00067[c]	Cthe_2446 and Cthe_0393				1	0	1000	0
PRAGSr		cpd00033[c] + cpd00002[c] + cpd01982[c] -> cpd00008[c] + cpd00009[c] + cpd00067[c] + cpd02394[c]	Cthe_1245				0	-1000	1000	0
CHTBNASE		cpd01157[c] + cpd00001[c] <=> 2 cpd00122[c]					1	0	1000	0
ACGAMK		cpd00002[c] + cpd00122[c] <=> cpd00008[c] + cpd00293[c]					1	0	1000	0
ARBabc		cpd00001[c] + cpd00002[c] + cpd00224[e] <=> cpd00008[c] + cpd00009[c] + cpd00067[c] + cpd00224[c]	(Cthe_1579 and Cthe_1580 and Cthe_1581) or (Cthe_0391 and Cthe_0392 and Cthe_0393)				1	0	1000	0
FACOAL141		cpd15298[c] + cpd00010[c] + cpd00067[c] + cpd00002[c] -> cpd15295[c] + cpd00018[c] + cpd00012[c]	Cthe_1232				0	-1000	1000	0
DHNPA		cpd02961[c] <=> cpd00954[c] + cpd00229[c]	Cthe_2582				1	0	1000	0
CYSt2r		cpd00067[e] + cpd00084[e] -> cpd00067[c] + cpd00084[c]					0	-1000	1000	0
EXCH_glyc_e_		cpd00100[e] <=>					1	0	0	0
DHAD2		cpd02535[c] <=> cpd00508[c] + cpd00001[c]	Cthe_2713				1	0	1000	0
TRPTRS		cpd11923[c] + cpd00065[c] + cpd00067[c] + cpd00002[c] <=> cpd12336[c] + cpd00018[c] + cpd00012[c]	Cthe_0686				1	0	1000	0
PAPSR		cpd11421[c] + cpd00044[c] <=> cpd00081[c] + cpd00045[c] + cpd11420[c]	Cthe_2535				1	0	1000	0
FACOAL171_anteiso_		cpd00010[c] + cpd15597[c] + cpd00002[c] -> cpd15598[c] + cpd00018[c] + cpd00012[c]	Cthe_1232				0	-1000	1000	0
EXCH_cit_e_		cpd00137[e] <=>					1	0	1000	0
GUAPRT		cpd00103[c] + cpd00207[c] <=> cpd00126[c] + cpd00012[c]					1	0	1000	0
ACOTA		cpd00342[c] + cpd00024[c] -> cpd00918[c] + cpd00023[c]	Cthe_1866				0	-1000	1000	0
NTD9		cpd00126[c] + cpd00001[c] <=> cpd00311[c] + cpd00009[c] + cpd00067[c]	Cthe_2359				1	0	1000	0
NTD8		cpd00296[c] + cpd00001[c] <=> cpd00009[c] + cpd00067[c] + cpd00277[c]	Cthe_2359				1	0	1000	0
ACODA		cpd00342[c] + cpd00001[c] <=> cpd00029[c] + cpd00064[c]	Cthe_2073				1	0	1000	0
cellpp		cpd00009[c] + cpd00067[c] + cpd03720[c] <=> cpd00089[c] + cpd01376[c]	Cthe_0275				1	0	1000	0
NTD7		cpd00001[c] + cpd00018[c] <=> cpd00009[c] + cpd00067[c] + cpd00182[c]					1	0	1000	0
NTD6		cpd00294[c] + cpd00001[c] <=> cpd00009[c] + cpd00067[c] + cpd00438[c]					1	0	1000	0
ALAR		cpd00035[c] -> cpd00117[c]	Cthe_2697				0	-1000	1000	0
GUAD		cpd00067[c] + cpd00001[c] + cpd00207[c] <=> cpd00309[c] + cpd00013[c]	Cthe_2515				1	0	1000	0
GLUDy		cpd00006[c] + cpd00023[c] + cpd00001[c] -> cpd00067[c] + cpd00005[c] + cpd00024[c] + cpd00013[c]	Cthe_0374				0	-1000	0	0
EXCH_nh4_e_		cpd00013[e] ->					0	-1000	0	0
PYRt2r		cpd00067[e] + cpd00020[e] -> cpd00067[c] + cpd00020[c]					0	-1000	1000	0
PRAMPC		cpd00001[c] + cpd01777[c] <=> cpd02979[c]	Cthe_2889				1	0	1000	0
LYSt2r		cpd00067[e] + cpd00039[e] -> cpd00067[c] + cpd00039[c]					0	-1000	1000	0
G5SADr		cpd00858[c] -> cpd00067[c] + cpd00001[c] + cpd02431[c]	spontaneous				0	-1000	1000	0
cellulase3		3 cpd11746[e] + cpd00001[e] <=> cpd03721[e]	(Cthe_0269 or Cthe_0536 or Cthe_2807 or Cthe_0825 or Cthe_0543 or Cthe_2872 or Cthe_1472 or Cthe_0040 or Cthe_2089) and (Cthe_0412 or Cthe_0071 or Cthe_1235 or Cthe_2089)				1	0	1000	0
cellulase2		2 cpd11746[e] + cpd00001[e] <=> cpd00158[e]	(Cthe_0269 or Cthe_0536 or Cthe_2807 or Cthe_0825 or Cthe_0543 or Cthe_2872 or Cthe_1472 or Cthe_0040 or Cthe_2089) and (Cthe_0412 or Cthe_0071 or Cthe_1235 or Cthe_2089)				1	0	1000	0
cellulase5		5 cpd11746[e] + cpd00001[e] <=> cpd03720[e]	(Cthe_0269 or Cthe_0536 or Cthe_2807 or Cthe_0825 or Cthe_0543 or Cthe_2872 or Cthe_1472 or Cthe_0040 or Cthe_2089) and (Cthe_0412 or Cthe_0071 or Cthe_1235 or Cthe_2089)				1	0	1000	0
cellulase4		4 cpd11746[e] + cpd00001[e] <=> cpd01376[e]	(Cthe_0269 or Cthe_0536 or Cthe_2807 or Cthe_0825 or Cthe_0543 or Cthe_2872 or Cthe_1472 or Cthe_0040 or Cthe_2089) and (Cthe_0412 or Cthe_0071 or Cthe_1235 or Cthe_2089)				1	0	1000	0
cellulase6		6 cpd11746[e] + cpd00001[e] <=> cpd03719[e]	(Cthe_0269 or Cthe_0536 or Cthe_2807 or Cthe_0825 or Cthe_0543 or Cthe_2872 or Cthe_1472 or Cthe_0040 or Cthe_2089) and (Cthe_0412 or Cthe_0071 or Cthe_1235 or Cthe_2089)				1	0	1000	0
TEICH45		45 cpd00144[c] + 45 cpd00175[c] -> cpd15634[c] + 45 cpd00067[c] + 45 cpd00014[c] + 45 cpd00091[c]					0	-1000	1000	0
GLUt2r		cpd00067[e] + cpd00023[e] -> cpd00067[c] + cpd00023[c]					0	-1000	1000	0
EXCH_h2o_e_		cpd00001[e] ->					0	-1000	1000	0
ASP1DC		cpd00041[c] + cpd00067[c] <=> cpd00085[c] + cpd00011[c]	Cthe_0900				1	0	1000	0
GALabc		cpd00108[e] + cpd00001[c] + cpd00002[c] <=> cpd00008[c] + cpd00009[c] + cpd00108[c] + cpd00067[c]	(Cthe_1579 and Cthe_1580 and Cthe_1581) or (Cthe_0391 and Cthe_0392 and Cthe_0393)				1	0	1000	0
ACHBS		cpd00067[c] + cpd00020[c] + cpd00094[c] <=> cpd00498[c] + cpd00011[c]	Cthe_2517 and (Cthe_2516 or Cthe_2714)				1	0	1000	0
UDPG4E		cpd00026[c] -> cpd00043[c]	Cthe_0186				0	-1000	1000	0
FMETTRS		cpd00201[c] + cpd12105[c] <=> cpd12285[c] + cpd00067[c] + cpd00087[c]	Cthe_0568				1	0	1000	0
GLUTRS		cpd00067[c] + cpd00023[c] + cpd00002[c] + cpd11912[c] <=> cpd00018[c] + cpd00012[c] + cpd12227[c]	Cthe_0648				1	0	1000	0
GLUTRR		cpd00067[c] + cpd00005[c] + cpd12227[c] <=> cpd00006[c] + cpd02345[c] + cpd11912[c]	Cthe_2525				1	0	1000	0
ASPCT		cpd00041[c] + cpd00146[c] <=> cpd00009[c] + 2 cpd00067[c] + cpd00343[c]	Cthe_0953				1	0	1000	0
G5SD		cpd00005[c] + cpd02097[c] <=> cpd00006[c] + cpd00858[c] + cpd00009[c]	Cthe_0262				1	0	1000	0
Cut1		cpd00058[c] + cpd00001[c] + cpd00002[c] <=> cpd00008[c] + cpd00058[e] + cpd00009[c] + cpd00067[c]	Cthe_1848				1	0	1000	0
ANS		cpd00216[c] + cpd00053[c] <=> cpd00093[c] + cpd00067[c] + cpd00023[c] + cpd00020[c]	Cthe_0874 and Cthe_0875				1	0	1000	0
HSTPT		cpd00023[c] + cpd00930[c] <=> cpd00807[c] + cpd00024[c]	Cthe_2883 or Cthe_0610				1	0	1000	0
TRDR		cpd00067[c] + cpd00005[c] + cpd11420[c] -> cpd11421[c] + cpd00006[c]	Cthe_1945				0	-1000	1000	0
cellottx		cpd03721[e] + cpd00001[c] + cpd00002[c] <=> cpd00008[c] + cpd00009[c] + cpd00067[c] + cpd03721[c]	Cthe_2446 and Cthe_0393				1	0	1000	0
ADSL2r		cpd02921[c] -> cpd00106[c] + cpd02851[c]	Cthe_0741				0	-1000	1000	0
THRTRS		cpd00161[c] + cpd00002[c] + cpd11922[c] <=> cpd12229[c] + cpd00018[c] + cpd00012[c]	Cthe_1228				1	0	1000	0
MALt2r		cpd00067[e] + cpd00130[e] -> cpd00067[c] + cpd00130[c]					0	-1000	1000	0
FACOAL150_anteiso_		cpd00010[c] + cpd00067[c] + cpd00002[c] + cpd11438[c] -> cpd15805[c] + cpd00018[c] + cpd00012[c]	Cthe_1232				0	-1000	1000	0
GLCP		cpd00009[c] + cpd00067[c] + cpd00155[c] <=> cpd00089[c]	Cthe_0357				1	0	1000	0
TMDS		cpd00299[c] + cpd00125[c] <=> cpd00330[c] + cpd00298[c]	Cthe_1227				1	0	1000	0
DPCOAK		cpd00655[c] + cpd00002[c] <=> cpd00008[c] + cpd00010[c]	Cthe_0885				1	0	1000	0
EXCH_pnto_r_e_		cpd00644[e] ->					0	-1000	0	0
GCALDt		cpd00229[e] -> cpd00229[c]					0	-1000	1000	0
FRUK		cpd00802[c] + cpd00002[c] <=> cpd00008[c] + cpd00290[c]					1	0	1000	0
UDCPKr		cpd01352[c] + cpd00002[c] -> cpd00008[c] + cpd00286[c]	Cthe_2305				0	-1000	1000	0
PNTK		cpd00644[c] + cpd00002[c] <=> cpd00008[c] + cpd02201[c]	Cthe_2588				1	0	1000	0
EXCH_xyl_d_e_		cpd00154[e] <=>					1	0	0	0
POR2_i		cpd00010[c] + 2 cpd15876[c] + cpd00020[c] <=> cpd00067[c] + cpd00022[c] + 2 cpd15877[c] + cpd00011[c]	(Cthe_2390 or Cthe_2794) and (Cthe_2391 or Cthe_2795) and (Cthe_2392 or Cthe_2796) and (Cthe_2393 or Cthe_2797)				1	0	1000	0
EXCH_cellmass_c		cpd11416[c] <=>					1	0	1000	0
PACCOAL		cpd00010[c] + cpd00430[c] + cpd00002[c] <=> cpd00018[c] + cpd00012[c] + cpd00452[c]	Cthe_0615 or Cthe_2792				1	0	1000	0
cellohtx		cpd00001[c] + cpd03719[e] + cpd00002[c] <=> cpd00008[c] + cpd00009[c] + cpd00067[c] + cpd03719[c]	Cthe_2446 and Cthe_0393				1	0	0	0
DHDPRy		cpd00067[c] + cpd00005[c] + cpd02120[c] <=> cpd00006[c] + cpd02465[c]	Cthe_0963 or Cthe_1170				1	0	1000	0
GF6PTA		cpd00072[c] + cpd00053[c] <=> cpd00023[c] + cpd00288[c]	Cthe_1162				1	0	1000	0
NO3t7		cpd00075[c] + cpd00209[e] <=> cpd00075[e] + cpd00209[c]					1	0	1000	0
PROTRS		cpd00129[c] + cpd00002[c] + cpd11920[c] <=> cpd12164[c] + cpd00018[c] + cpd00012[c]	Cthe_2947				1	0	1000	0
HSK		cpd00227[c] + cpd00002[c] <=> cpd00008[c] + cpd00809[c]					1	0	1000	0
PHEt2r		cpd00066[e] + cpd00067[e] -> cpd00066[c] + cpd00067[c]					0	-1000	1000	0
ACCOAC		cpd00022[c] + cpd00032[c] <=> cpd00020[c] + cpd00070[c]					1	0	1000	0
TPI		cpd00095[c] -> cpd00102[c]	Cthe_0139				0	-1000	1000	0
EXCH_mg2_e_		cpd00254[e] ->					0	-1000	0	0
EXCH_etoh_e_		cpd00363[e] <=>					1	0	1000	0
GRTT		cpd00283[c] + cpd00113[c] <=> cpd00350[c] + cpd00012[c]					1	0	1000	0
DDPGA		cpd00830[c] -> cpd00020[c] + cpd00040[c]	Cthe_0699 and Cthe_0700 and Cthe_0701				0	-1000	1000	0
ASPTA		cpd00041[c] + cpd00024[c] -> cpd00023[c] + cpd00032[c]	Cthe_0755 or Cthe_0363				0	-1000	1000	0
NDPK8		cpd00177[c] + cpd00002[c] -> cpd00008[c] + cpd00115[c]	Cthe_0716				0	-1000	1000	0
NDPK7		cpd00002[c] + cpd00533[c] -> cpd00008[c] + cpd00356[c]	Cthe_0716				0	-1000	1000	0
NDPK5		cpd00295[c] + cpd00002[c] -> cpd00008[c] + cpd00241[c]	Cthe_0716				0	-1000	1000	0
NDPK4		cpd00297[c] + cpd00002[c] -> cpd00357[c] + cpd00008[c]	Cthe_0716				0	-1000	1000	0
NDPK3		cpd00002[c] + cpd00096[c] -> cpd00008[c] + cpd00052[c]	Cthe_0716				0	-1000	1000	0
NDPK2		cpd00014[c] + cpd00002[c] -> cpd00008[c] + cpd00062[c]	Cthe_0716				0	-1000	1000	0
NDPK1		cpd00031[c] + cpd00002[c] -> cpd00038[c] + cpd00008[c]	Cthe_0716				0	-1000	1000	0
DUTPDP		cpd00358[c] + cpd00001[c] <=> cpd00299[c] + cpd00012[c]	Cthe_2085				1	0	1000	0
HSST		cpd00227[c] + cpd00078[c] <=> cpd00822[c] + cpd00010[c]	Cthe_1845				1	0	1000	0
FORt3		cpd00047[c] + cpd00067[e] <=> cpd00047[e] + cpd00067[c]					1	0	1000	0
cellhp		cpd00009[c] + cpd00067[c] + cpd03719[c] <=> cpd00089[c] + cpd03720[c]	Cthe_0275				1	0	1000	0
LEUTAi		cpd00200[c] + cpd00023[c] <=> cpd00107[c] + cpd00024[c]	Cthe_0856				1	0	1000	0
LACZ		cpd00208[c] + cpd00001[c] <=> cpd00027[c] + cpd00108[c]					1	0	1000	0
ENO		cpd00482[c] -> cpd00061[c] + cpd00001[c]	Cthe_0143				0	-1000	1000	0
DAPabc		cpd00001[c] + cpd00516[e] + cpd00002[c] <=> cpd00008[c] + cpd00009[c] + cpd00067[c] + cpd00516[c]					1	0	1000	0
G3POA_CT		0.022 cpd15295[c] + 0.0092 cpd01695[c] + 0.0479 cpde0003[c] + 0.022 cpde0004[c] + cpd00080[c] + 0.2293 cpd00134[c] + 0.323 cpd15806[c] + 0.1334 cpd15802[c] + 0.0137 cpd00327[c] + 0.051 cpd03128[c] + 0.1255 cpd15238[c] + 0.023 cpd15803[c] <=> cpd00010[c] + cpd00517[c]					1	0	1000	0
TYRTA		cpd00024[c] + cpd00069[c] -> cpd00023[c] + cpd00868[c]	Cthe_0755 or Cthe_2883 or Cthe_0610 or Cthe_0363				0	-1000	1000	0
ASAD		cpd00006[c] + cpd00009[c] + cpd00346[c] -> cpd01977[c] + cpd00005[c]	Cthe_0961				0	-1000	1000	0
GLUR		cpd00186[c] -> cpd00023[c]	Cthe_1937				0	-1000	1000	0
DCTPD2		cpd00052[c] + cpd00067[c] + cpd00001[c] <=> cpd00062[c] + cpd00013[c]	Cthe_1477				1	0	1000	0
AMAOTr		cpd00017[c] + cpd00800[c] -> cpd00764[c] + cpd02701[c]	Cthe_0025				0	-1000	1000	0
RNTR2		cpd00038[c] + cpd11421[c] <=> cpd00001[c] + cpd00241[c] + cpd11420[c]	Cthe_0646				1	0	1000	0
RNTR3		cpd11421[c] + cpd00052[c] <=> cpd00356[c] + cpd00001[c] + cpd11420[c]	Cthe_0646				1	0	1000	0
RNTR1		cpd11421[c] + cpd00002[c] <=> cpd00001[c] + cpd11420[c] + cpd00115[c]	Cthe_0646				1	0	1000	0
KAS180iso		20 cpd00067[c] + 14 cpd00005[c] + cpd00481[c] + 7 cpd00070[c] <=> 14 cpd00006[c] + 8 cpd00010[c] + cpde0002[c] + 6 cpd00001[c] + 7 cpd00011[c]	Cthe_0932 and Cthe_0933 and Cthe_0934 and Cthe_0935 and Cthe_0936 and Cthe_0937 and Cthe_0938				1	0	1000	0
GSNK		cpd00311[c] + cpd00002[c] <=> cpd00008[c] + cpd00126[c]					1	0	1000	0
ADSL1r		cpd02375[c] -> cpd00106[c] + cpd00018[c]	Cthe_0741				0	-1000	1000	0
EXCH_h2s_e_		cpd00239[e] <=>					1	0	0	0
PTAr		cpd00009[c] + cpd00067[c] + cpd00022[c] -> cpd00010[c] + cpd00196[c]	Cthe_1029				0	-1000	1000	0
OCBT		cpd00064[c] + cpd00146[c] -> cpd00009[c] + 2 cpd00067[c] + cpd00274[c]	Cthe_1869				0	-1000	1000	0
CYTDK1		cpd00002[c] + cpd00367[c] <=> cpd00008[c] + cpd00046[c]	Cthe_0332				1	0	1000	0
CYTDK2		cpd00038[c] + cpd00367[c] <=> cpd00046[c] + cpd00031[c]	Cthe_0332				1	0	1000	0
BIOMASScell		0.34314 cpd00322[c] + 0.017367 cpd00357[c] + 0.0674 cpd00038[c] + 0.057786 cpd00119[c] + 0.000458 cpd12801[c] + 0.001467 cpd11448[c] + 0.011044 cpd12815[c] + 0.001 cpd00046[c] + 0.0009 cpd00015[c] + 0.10153 cpd00060[c] + 0.35002 cpd00107[c] + 0.0005 cpd00126[c] + 0.03584 cpd00065[c] + 0.7063 cpd00205[c] + 0.1766 cpd00051[c] + 0.13714 cpd00129[c] + 0.009567 cpd00356[c] + 0.006631 cpd11458[c] + 0.0…					1	0	1000	1
EXCH_fum_e_		cpd00106[e] <=>					1	0	1000	0
IPDDI		cpd00113[c] -> cpd00202[c]					0	-1000	1000	0
ACBIPGT		cpd00038[c] + cpd00067[c] + cpd03919[c] <=> cpd03920[c] + cpd00012[c]	Cthe_3151				1	0	1000	0
GMPS		cpd00002[c] + cpd00497[c] + cpd00013[c] <=> cpd00126[c] + cpd00067[c] + cpd00018[c] + cpd00012[c]					1	0	1000	0
CO2t		cpd00011[e] -> cpd00011[c]					0	-1000	1000	0
GBEZ		cpd11735[c] <=> cpd00001[c] + cpd00155[c]	Cthe_2191				1	0	1000	0
OAAdecarb		cpd00067[c] + cpd00032[c] <=> cpd00020[c] + cpd00011[c]	Cthe_0699 and Cthe_0700 and Cthe_0701				1	0	0	0
OORr		cpd00006[c] + cpd00010[c] + cpd00024[c] -> cpd00005[c] + cpd00078[c] + cpd00011[c]	Cthe_0864 and Cthe_0865 and Cthe_0866 and Cthe_0867				0	-1000	1000	0
KAS100iso		8 cpd00067[c] + 6 cpd00005[c] + cpd00481[c] + 3 cpd00070[c] <=> 6 cpd00006[c] + 4 cpd00010[c] + 2 cpd00001[c] + cpd01107[c] + 3 cpd00011[c]	Cthe_0932 and Cthe_0933 and Cthe_0934 and Cthe_0935 and Cthe_0936 and Cthe_0937 and Cthe_0938				1	0	1000	0
H2td		cpd11640[c] -> cpd11640[e]					0	-1000	1000	0
GGTT		cpd00113[c] + cpd00289[c] <=> cpd00012[c] + cpd02591[c]					1	0	1000	0
EXCH_cellobiose_e_		cpd00158[e] ->					0	-2.86	0	0
EXCH_fru_e_		cpd00082[e] <=>					1	0	0	0
GLGC		cpd00089[c] + cpd00002[c] <=> cpd00387[c] + cpd00012[c]	Cthe_3167 and Cthe_3166				1	0	1000	0
FOLD3		cpd02920[c] + cpd00443[c] <=> cpd00012[c] + cpd00683[c]	Cthe_2581				1	0	1000	0
PTA2		cpd00009[c] + cpd00067[c] + cpd00086[c] <=> cpd00010[c] + cpd01844[c]	Cthe_1029				1	0	1000	0
FDH		cpd00047[c] + cpd00003[c] <=> cpd00004[c] + cpd00011[c]					1	0	1000	0
PRMICIi		cpd02979[c] <=> cpd02991[c]	Cthe_2887				1	0	1000	0
H2Ot		cpd00001[e] -> cpd00001[c]					0	-1000	1000	0
ASPO5		cpd00041[c] + cpd00106[c] <=> cpd03470[c] + cpd00036[c] + cpd00067[c]	Cthe_2355				1	0	1000	0
MGt5		cpd00254[c] -> cpd00254[e]					0	-1000	1000	0
UGMDDS		cpd00731[c] + cpd02964[c] + cpd00002[c] <=> cpd00008[c] + cpd00009[c] + cpd00067[c] + cpd02968[c]	Cthe_0977				1	0	1000	0
VALTA		cpd00156[c] + cpd00024[c] -> cpd00123[c] + cpd00023[c]	Cthe_0856				0	-1000	1000	0
NMNATr		cpd00002[c] + cpd00355[c] -> cpd00003[c] + cpd00012[c]	Cthe_1241				0	-1000	1000	0
ILETRS		cpd00322[c] + cpd00067[c] + cpd00002[c] + cpd11915[c] <=> cpd12256[c] + cpd00018[c] + cpd00012[c]	Cthe_0787				1	0	1000	0
EXCH_nmn_e_		cpd00355[e] ->					0	-1000	0	0
PHETA1		cpd00066[c] + cpd00024[c] -> cpd00023[c] + cpd00143[c]	Cthe_0755 or Cthe_2883 or Cthe_0610 or Cthe_0363				0	-1000	1000	0
IGPS		cpd00956[c] + cpd00067[c] <=> cpd00001[c] + cpd02210[c] + cpd00011[c]	Cthe_0872				1	0	1000	0
PPTGS_CT		cpd03495[c] <=> cpd11452[c] + cpd02229[c]					1	0	1000	0
bglu6_ext		cpd00001[e] + cpd03719[e] <=> cpd00027[e] + cpd03720[e]	Cthe_0212 or Cthe_1256				1	0	1000	0
ARGDC		cpd00051[c] + cpd00067[c] <=> cpd00152[c] + cpd00011[c]	Cthe_2108 or Cthe_1918				1	0	1000	0
FACOAL160_ISO_		cpd11440[c] + cpd00010[c] + cpd00067[c] + cpd00002[c] -> cpd15806[c] + cpd00018[c] + cpd00012[c]	Cthe_1232				0	-1000	1000	0
ILETA		cpd00322[c] + cpd00024[c] -> cpd00508[c] + cpd00023[c]	Cthe_0856				0	-1000	1000	0
PGM		cpd00482[c] -> cpd00169[c]	Cthe_0140 or Cthe_2449 or Cthe_0707 or Cthe_0946 or Cthe_1292 or Cthe_1435				0	-1000	1000	0
HMBS		cpd00001[c] + 4 cpd00689[c] <=> cpd00755[c] + 4 cpd00013[c]	Cthe_2527				1	0	1000	0
PGK		cpd00203[c] + cpd00008[c] -> cpd00169[c] + cpd00067[c] + cpd00002[c]	Cthe_0138				0	-1000	1000	0
PGI		cpd00079[c] -> cpd00072[c]	Cthe_0217				0	-1000	1000	0
FMNAT		cpd00050[c] + cpd00002[c] <=> cpd00015[c] + cpd00012[c]	Cthe_0987				1	0	1000	0
TRPS3		cpd00067[c] + cpd02210[c] <=> cpd00102[c] + cpd05224[c]	Cthe_1411 and (Cthe_1211 or Cthe_1412)				1	0	1000	0
TRPS2		cpd05224[c] + cpd00054[c] <=> cpd00065[c] + cpd00067[c] + cpd00001[c]	Cthe_1411 and (Cthe_1211 or Cthe_1412)				1	0	1000	0
TRPS1		cpd02210[c] + cpd00054[c] <=> cpd00065[c] + cpd00102[c] + cpd00001[c]	Cthe_1411 and (Cthe_1211 or Cthe_1412)				1	0	1000	0
Kabc		cpd00205[e] + cpd00001[c] + cpd00002[c] <=> cpd00008[c] + cpd00205[c] + cpd00009[c] + cpd00067[c]					1	0	1000	0
FTHFCL		cpd02197[c] + cpd00002[c] <=> cpd00008[c] + cpd00347[c] + cpd00009[c]	Cthe_1295				1	0	1000	0
HISDC		cpd00119[c] + cpd00067[c] <=> cpd00312[c] + cpd00011[c]	Cthe_3028				1	0	1000	0
KAS6		17 cpd00067[c] + 12 cpd00005[c] + cpd00481[c] + 6 cpd00070[c] <=> 12 cpd00006[c] + cpd11440[c] + 7 cpd00010[c] + 5 cpd00001[c] + 6 cpd00011[c]	Cthe_0932 and Cthe_0933 and Cthe_0934 and Cthe_0935 and Cthe_0936 and Cthe_0937 and Cthe_0938				1	0	1000	0
KAS7		19 cpd00067[c] + 13 cpd00005[c] + cpd00022[c] + 7 cpd00070[c] <=> 13 cpd00006[c] + 8 cpd00010[c] + 6 cpd00001[c] + 7 cpd00011[c] + cpd15237[c]	Cthe_0932 and Cthe_0933 and Cthe_0934 and Cthe_0935 and Cthe_0936 and Cthe_0937 and Cthe_0938				1	0	1000	0
KAS4		cpd00760[c] + 14 cpd00067[c] + 10 cpd00005[c] + 5 cpd00070[c] <=> 10 cpd00006[c] + 6 cpd00010[c] + 4 cpd00001[c] + cpd11438[c] + 5 cpd00011[c]	Cthe_0932 and Cthe_0933 and Cthe_0934 and Cthe_0935 and Cthe_0936 and Cthe_0937 and Cthe_0938				1	0	1000	0
KAS5		16 cpd00067[c] + 11 cpd00005[c] + cpd00481[c] + 6 cpd00070[c] <=> 11 cpd00006[c] + 7 cpd00010[c] + 5 cpd00001[c] + cpd15599[c] + 6 cpd00011[c]	Cthe_0932 and Cthe_0933 and Cthe_0934 and Cthe_0935 and Cthe_0936 and Cthe_0937 and Cthe_0938				1	0	1000	0
KAS2		17 cpd00067[c] + 12 cpd00005[c] + cpd00022[c] + 6 cpd00070[c] <=> cpd03847[c] + 12 cpd00006[c] + 7 cpd00010[c] + 5 cpd00001[c] + 6 cpd00011[c]	Cthe_0932 and Cthe_0933 and Cthe_0934 and Cthe_0935 and Cthe_0936 and Cthe_0937 and Cthe_0938				1	0	1000	0
KAS3		14 cpd00067[c] + 10 cpd00005[c] + cpd01882[c] + 5 cpd00070[c] <=> 10 cpd00006[c] + 6 cpd00010[c] + cpd11436[c] + 4 cpd00001[c] + 5 cpd00011[c]	Cthe_0932 and Cthe_0933 and Cthe_0934 and Cthe_0935 and Cthe_0936 and Cthe_0937 and Cthe_0938				1	0	1000	0
KAS1		14 cpd00067[c] + 10 cpd00005[c] + cpd00481[c] + 5 cpd00070[c] <=> 10 cpd00006[c] + 6 cpd00010[c] + 4 cpd00001[c] + 5 cpd00011[c] + cpd11430[c]	Cthe_0932 and Cthe_0933 and Cthe_0934 and Cthe_0935 and Cthe_0936 and Cthe_0937 and Cthe_0938				1	0	1000	0
EXCH_akg_e_		cpd00024[e] <=>					1	0	1000	0
SHKK		cpd00383[c] + cpd00002[c] <=> cpd00008[c] + cpd02030[c]	Cthe_2437 or Cthe_0731				1	0	1000	0
KAS8		20 cpd00067[c] + 14 cpd00005[c] + cpd00022[c] + 7 cpd00070[c] <=> 14 cpd00006[c] + 8 cpd00010[c] + 6 cpd00001[c] + cpd00214[c] + 7 cpd00011[c]	Cthe_0932 and Cthe_0933 and Cthe_0934 and Cthe_0935 and Cthe_0936 and Cthe_0937 and Cthe_0938				1	0	1000	0
KAS9		16 cpd00067[c] + 11 cpd00005[c] + cpd01882[c] + 6 cpd00070[c] <=> 11 cpd00006[c] + 7 cpd00010[c] + 5 cpd00001[c] + cpd15601[c] + 6 cpd00011[c]	Cthe_0932 and Cthe_0933 and Cthe_0934 and Cthe_0935 and Cthe_0936 and Cthe_0937 and Cthe_0938				1	0	1000	0
AHSERL		cpd00324[c] + cpd00790[c] <=> cpd00060[c] + cpd00029[c] + cpd00067[c]	Cthe_1569 or Cthe_1842				1	0	1000	0
THRt2r		cpd00067[e] + cpd00161[e] -> cpd00067[c] + cpd00161[c]					0	-1000	1000	0
KAS130iso		11 cpd00067[c] + 8 cpd00005[c] + cpd01882[c] + 4 cpd00070[c] <=> 8 cpd00006[c] + 5 cpd00010[c] + 3 cpd00001[c] + cpd15640[c] + 4 cpd00011[c]	Cthe_0932 and Cthe_0933 and Cthe_0934 and Cthe_0935 and Cthe_0936 and Cthe_0937 and Cthe_0938				1	0	1000	0
ASPTRS		cpd00041[c] + cpd00067[c] + cpd00002[c] + cpd11909[c] <=> cpd12226[c] + cpd00018[c] + cpd00012[c]	Cthe_1543 or Cthe_1331				1	0	1000	0
MAN6PI		cpd00235[c] -> cpd00072[c]	Cthe_3116				0	-1000	1000	0
PPNCL3		cpd02201[c] + cpd00002[c] + cpd00084[c] <=> cpd02666[c] + cpd00018[c] + cpd00012[c]	Cthe_1313				1	0	1000	0
UAG4E		cpd00037[c] -> cpd00175[c]	Cthe_0229				0	-1000	1000	0
LDH_L		cpd00003[c] + cpd00159[c] -> cpd00004[c] + cpd00067[c] + cpd00020[c]	Cthe_1053 or Cthe_0345				0	-1000	1000	0
ASPKi		cpd00041[c] + cpd00067[c] + cpd00002[c] <=> cpd00008[c] + cpd01977[c]	Cthe_1375				1	0	1000	0
FACOAL171_ISO_		cpd00010[c] + cpd00002[c] + cpd15601[c] -> cpd15602[c] + cpd00018[c] + cpd00012[c]	Cthe_1232				0	-1000	1000	0
APRAUR		cpd00931[c] + cpd00067[c] + cpd00005[c] <=> cpd00006[c] + cpd02720[c]	Cthe_0104				1	0	1000	0
FRTT		cpd00350[c] + cpd00113[c] <=> cpd00012[c] + cpd00289[c]					1	0	1000	0
PPTT		cpd02591[c] + cpd00113[c] <=> cpd00906[c] + cpd00012[c]					1	0	1000	0
EHGLAT		cpd01974[c] + cpd00024[c] <=> cpd00830[c] + cpd00023[c]	Cthe_0755 or Cthe_0363				1	0	1000	0
ASPt2r		cpd00041[e] + cpd00067[e] -> cpd00041[c] + cpd00067[c]					0	-1000	1000	0
NADS1		cpd00002[c] + cpd00638[c] + cpd00013[c] <=> cpd00003[c] + cpd00018[c] + cpd00012[c]	Cthe_0325				1	0	1000	0
AGMT		cpd00152[c] + cpd00001[c] <=> cpd00073[c] + cpd00118[c]	Cthe_0695				1	0	1000	0
PSERT		cpd02069[c] + cpd00023[c] <=> cpd00738[c] + cpd00024[c]	Cthe_0295				1	0	1000	0
PSDC_CT		cpd00067[c] + cpd11455[c] <=> cpd11456[c] + cpd00011[c]					1	0	1000	0
DB4PS		cpd00171[c] <=> cpd11225[c] + cpd00047[c] + cpd00067[c]					1	0	1000	0
ADOCBIK		cpd00002[c] + cpd03918[c] <=> cpd00008[c] + cpd00067[c] + cpd03919[c]	Cthe_3151				1	0	1000	0
ADPRDP		cpd00001[c] + cpd00251[c] <=> cpd00101[c] + cpd00018[c]	Cthe_0674				1	0	1000	0
TALA		cpd00238[c] + cpd00102[c] -> cpd00072[c] + cpd00236[c]					0	-1000	1000	0
IMPD		cpd00003[c] + cpd00001[c] + cpd00114[c] <=> cpd00004[c] + cpd00067[c] + cpd00497[c]	Cthe_0681				1	0	1000	0
TMDPP		cpd00184[c] + cpd00009[c] + cpd00067[c] -> cpd00151[c] + cpd00509[c]	Cthe_0678				0	-1000	1000	0
H2St		cpd00239[e] -> cpd00239[c]					0	-1000	1000	0
IMPC		cpd00001[c] + cpd00114[c] -> cpd02884[c]	Cthe_1246				0	-1000	1000	0
EXCH_succ_e_		cpd00036[e] <=>					1	0	1000	0
UPPRT		cpd00103[c] + cpd00092[c] <=> cpd00091[c] + cpd00012[c]	Cthe_2598 or Cthe_0954				1	0	1000	0
DHORTS		cpd00001[c] + cpd00282[c] -> cpd00067[c] + cpd00343[c]	Cthe_0952				0	-1000	1000	0
ACONT		cpd00137[c] -> cpd00260[c]	Cthe_3158				0	-1000	1000	0
HEX1		cpd00038[c] + cpd00027[c] <=> cpd00079[c] + cpd00031[c]	Cthe_2938				1	0	1000	0
HEX7		cpd00082[c] + cpd00002[c] <=> cpd00072[c] + cpd00008[c]	Cthe_0389				1	0	1000	0
PPNDH		cpd00067[c] + cpd00219[c] <=> cpd00001[c] + cpd00143[c] + cpd00011[c]	Cthe_2260				1	0	1000	0
TMDPK		cpd00305[c] + cpd00002[c] <=> cpd00056[c] + cpd00018[c]	Cthe_0577				1	0	1000	0
UAMAS		cpd00773[c] + cpd00002[c] + cpd00035[c] <=> cpd00008[c] + cpd00009[c] + cpd00067[c] + cpd00890[c]	Cthe_2626				1	0	1000	0
PUNP5		cpd00246[c] + cpd00009[c] + cpd00067[c] -> cpd00226[c] + cpd00475[c]	Cthe_1201 or Cthe_1575				0	-1000	1000	0
PUNP4		cpd00009[c] + cpd00067[c] + cpd00277[c] -> cpd00509[c] + cpd00207[c]	Cthe_1201 or Cthe_1575 or Cthe_0678				0	-1000	1000	0
PUNP7		cpd01217[c] + cpd00009[c] + cpd00067[c] -> cpd00309[c] + cpd00475[c]	Cthe_1201 or Cthe_1575				0	-1000	1000	0
PUNP6		cpd03279[c] + cpd00009[c] + cpd00067[c] -> cpd00226[c] + cpd00509[c]	Cthe_1201 or Cthe_1575 or Cthe_0678				0	-1000	1000	0
PUNP1		cpd00009[c] + cpd00067[c] + cpd00182[c] -> cpd00128[c] + cpd00475[c]	Cthe_1201 or Cthe_1575				0	-1000	1000	0
PUNP3		cpd00311[c] + cpd00009[c] + cpd00067[c] -> cpd00475[c] + cpd00207[c]	Cthe_1201 or Cthe_1575				0	-1000	1000	0
PUNP2		cpd00009[c] + cpd00067[c] + cpd00438[c] -> cpd00128[c] + cpd00509[c]					0	-1000	1000	0
NNDMBRT		cpd00873[c] + cpd01997[c] <=> cpd00218[c] + cpd00067[c] + cpd02904[c]	Cthe_1297				1	0	1000	0
XANt2r		cpd00067[e] + cpd00309[e] -> cpd00067[c] + cpd00309[c]					0	-1000	1000	0
LIPO2S24_CT		cpd12815[c] + 24 cpd00037[c] + 24 cpd00402[c] <=> 24 cpd00046[c] + 48 cpd00067[c] + 24 cpd00014[c] + cpd11446[c]					1	0	1000	0
ATPS2_i		cpd00001[c] + cpd00002[c] <=> cpd00008[c] + cpd00009[c] + cpd00067[e]	(Cthe_2606 and Cthe_2608 and Cthe_2607 and Cthe_2605 and Cthe_2609) and (Cthe_2602 and Cthe_2604 and Cthe_2603)				1	0	1000	0
L_LACt4r		cpd00067[e] + cpd00159[e] -> cpd00067[c] + cpd00159[c]					0	-1000	1000	0
BIOMASS		cpd11416[c] + 1.3 cpde0001[c] <=>					1	0	1000	0
PACCOAL2		cpd00489[c] + cpd00010[c] + cpd00067[c] + cpd00002[c] <=> cpd03165[c] + cpd00018[c] + cpd00012[c]	Cthe_0615 or Cthe_2792				1	0	1000	0
PACCOAL3		cpd00010[c] + cpd00067[c] + cpd00703[c] + cpd00002[c] <=> cpd11175[c] + cpd00018[c] + cpd00012[c]	Cthe_0615 or Cthe_2792				1	0	1000	0
EXCH_h_e_		cpd00067[e] <=>					1	0	1000	0
UREAabc		cpd00001[c] + cpd00073[e] + cpd00002[c] <=> cpd00008[c] + cpd00009[c] + cpd00067[c] + cpd00073[c]					1	0	1000	0
AMAA		cpd00001[c] + cpd01923[c] <=> cpd00035[c] + cpd03485[c]	Cthe_0185 or Cthe_0605 or Cthe_1804 or Cthe_1953 or Cthe_2498				1	0	1000	0
CDPMEK		cpd08287[c] + cpd00002[c] <=> cpd00008[c] + cpd08288[c]	Cthe_2403				1	0	1000	0
UAMAGS		cpd00186[c] + cpd00890[c] + cpd00002[c] <=> cpd00008[c] + cpd00525[c] + cpd00009[c] + cpd00067[c]	Cthe_1041				1	0	1000	0
MTHFR3		cpd00067[c] + cpd00005[c] + cpd00125[c] <=> cpd00006[c] + cpd00345[c]	Cthe_0099				1	0	1000	0
UGT_CT		2 cpd00026[c] + cpd11423[c] <=> cpd12815[c] + 2 cpd00014[c]					1	0	1000	0
ARGSSr		cpd00041[c] + cpd00002[c] + cpd00274[c] -> cpd02152[c] + cpd00018[c] + cpd00012[c]	Cthe_0179				0	-1000	1000	0
CODHr		cpd15884[c] + 2 cpd15876[c] + cpd00001[c] + cpd00022[c] -> cpd00010[c] + 2 cpd00067[c] + cpd15893[c] + 2 cpd15877[c] + cpd00011[c]	Cthe_2801				0	-1000	1000	0
SPTi		cpd00020[c] + cpd00054[c] -> cpd00145[c] + cpd00035[c]					0	-1000	1000	0
GLCt5		cpd00027[e] + cpd00001[c] + cpd00002[c] <=> cpd00008[c] + cpd00027[c] + cpd00009[c] + cpd00067[c]	Cthe_2446 and Cthe_0393				1	0	1000	0
GAPD		cpd00102[c] + cpd00009[c] + cpd00003[c] -> cpd00203[c] + cpd00004[c]	Cthe_0137				0	-1000	1000	0
CYSTGL		cpd00424[c] + cpd00001[c] <=> cpd00094[c] + cpd00084[c] + cpd00013[c]	Cthe_1559 or Cthe_2799				1	0	1000	0
LIPO1S24_CT		cpd12815[c] + 24 cpd00026[c] + 24 cpd00402[c] <=> 24 cpd00046[c] + 24 cpd00067[c] + 24 cpd00014[c] + cpd15669[c]					1	0	1000	0
RNDR4		cpd11421[c] + cpd00014[c] <=> cpd00978[c] + cpd00001[c] + cpd11420[c]	Cthe_0053				1	0	1000	0
RNDR2		cpd11421[c] + cpd00031[c] <=> cpd00295[c] + cpd00001[c] + cpd11420[c]	Cthe_0053				1	0	1000	0
FACOAL140_ISO_		cpd00010[c] + cpd00067[c] + cpd00002[c] + cpd11430[c] -> cpd00018[c] + cpd00012[c] + cpd15803[c]	Cthe_1232				0	-1000	1000	0
RNDR1		cpd00008[c] + cpd11421[c] <=> cpd00001[c] + cpd00177[c] + cpd11420[c]	Cthe_0053				1	0	1000	0
PABB		cpd00216[c] + cpd00013[c] <=> cpd00001[c] + cpd08210[c]	Cthe_0874 or Cthe_0875				1	0	1000	0
SHSL4r		cpd00822[c] + cpd00001[c] -> cpd00036[c] + cpd00067[c] + cpd00094[c] + cpd00013[c]	Cthe_1559 or Cthe_2799				0	-1000	1000	0
GARFTi		cpd00201[c] + cpd02394[c] <=> cpd00067[c] + cpd00087[c] + cpd02678[c]	Cthe_1247				1	0	1000	0
CHORS		cpd00932[c] <=> cpd00216[c] + cpd00009[c] + cpd00067[c]	Cthe_0732				1	0	1000	0
ACGK		cpd00067[c] + cpd00002[c] + cpd00477[c] <=> cpd00008[c] + cpd02552[c]	Cthe_1864				1	0	1000	0
PGAMT		cpd03671[c] -> cpd00288[c]	Cthe_1163				0	-1000	1000	0
AMID4		cpd03734[c] + cpd00001[c] <=> cpd00029[c] + cpd00013[c]	Cthe_1032				1	0	1000	0
ACGS		cpd00023[c] + cpd00022[c] <=> cpd00010[c] + cpd00067[c] + cpd00477[c]	Cthe_0081				1	0	1000	0
PIt2r		cpd00009[e] + cpd00067[e] -> cpd00009[c] + cpd00067[c]					0	-1000	1000	0
ATPPRT		cpd00103[c] + cpd00002[c] <=> cpd01775[c] + cpd00012[c]	Cthe_2881 and Cthe_2880				1	0	1000	0
RBFSb		2 cpd02656[c] <=> cpd00220[c] + cpd02882[c]	Cthe_0105 and Cthe_0107				1	0	1000	0
RBFSa		cpd11225[c] + cpd02882[c] <=> cpd00009[c] + cpd00067[c] + 2 cpd00001[c] + cpd02656[c]	Cthe_0105 and Cthe_0107				1	0	1000	0
IOR		cpd00278[c] + cpd00010[c] + 2 cpd15876[c] -> cpd00067[c] + cpd11175[c] + 2 cpd15877[c] + cpd00011[c]	Cthe_0614				0	-1000	1000	0
GLYAT		cpd00033[c] + cpd00022[c] -> cpd00010[c] + cpd02211[c]	Cthe_0022				0	-1000	1000	0
CODH2		cpd00204[c] + 2 cpd15876[c] + cpd00001[c] <=> 3 cpd00067[c] + 2 cpd15877[c] + cpd00011[c]	Cthe_2801				1	0	1000	0
PPS		cpd00001[c] + cpd00020[c] + cpd00002[c] <=> cpd00009[c] + cpd00067[c] + cpd00061[c] + cpd00018[c]	Cthe_1253				1	0	1000	0
EXCH_pi_e_		cpd00009[e] ->					0	-1000	0	0
FUM		cpd00001[c] + cpd00106[c] -> cpd00130[c]	Cthe_3090 and Cthe_3091				0	-1000	1000	0
ORNTAC		cpd00342[c] + cpd00023[c] -> cpd00064[c] + cpd00477[c]	Cthe_0081				0	-1000	1000	0
PTPATi		cpd00002[c] + cpd00834[c] <=> cpd00655[c] + cpd00012[c]	Cthe_1276				1	0	1000	0
PPA		cpd00001[c] + cpd00012[c] <=> 2 cpd00009[c] + 2 cpd00067[c]	Cthe_1425				1	0	1000	0
PPCDC		cpd02666[c] + cpd00067[c] <=> cpd00834[c] + cpd00011[c]	Cthe_1313				1	0	1000	0
PPM		cpd00475[c] -> cpd00101[c]	Cthe_1265				0	-1000	1000	0
IOR3		cpd00010[c] + 2 cpd15876[c] + cpd00868[c] -> cpd03165[c] + cpd00067[c] + 2 cpd15877[c] + cpd00011[c]	Cthe_0614				0	-1000	1000	0
AHSERL2		cpd00239[c] + cpd00790[c] <=> cpd00029[c] + cpd00067[c] + cpd00135[c]	Cthe_1569 or Cthe_1842				1	0	1000	0
NTP3e		cpd00038[e] + cpd00001[e] <=> cpd00009[e] + cpd00067[e] + cpd00031[e]	Cthe_0189				1	0	1000	0
ALATRS		cpd00067[c] + cpd00002[c] + cpd11906[c] + cpd00035[c] <=> cpd11770[c] + cpd00018[c] + cpd00012[c]	Cthe_3200				1	0	1000	0
ADSK		cpd00002[c] + cpd00193[c] <=> cpd00008[c] + cpd00044[c]	Cthe_2537				1	0	1000	0
bglu1		cpd11746[e] + cpd00001[e] <=> cpd00027[e]	Cthe_0212 or Cthe_1256				1	0	1000	0
bglu2		cpd00158[c] + cpd00001[c] <=> 2 cpd00027[c]	Cthe_0212 or Cthe_1256				1	0	1000	0
bglu3		cpd00001[c] + cpd03721[c] <=> cpd00027[c] + cpd00158[c]	Cthe_0212 or Cthe_1256				1	0	1000	0
bglu4		cpd00001[c] + cpd01376[c] <=> cpd00027[c] + cpd03721[c]	Cthe_0212 or Cthe_1256				1	0	1000	0
bglu5		cpd00001[c] + cpd03720[c] <=> cpd00027[c] + cpd01376[c]	Cthe_0212 or Cthe_1256				1	0	1000	0
ASNTRS		cpd00132[c] + cpd00067[c] + cpd00002[c] + cpd11908[c] <=> cpd12313[c] + cpd00018[c] + cpd00012[c]	Cthe_0070				1	0	1000	0
BACCL		cpd00104[c] + cpd00067[c] + cpd00002[c] <=> cpd03517[c] + cpd00012[c]	Cthe_2585				1	0	1000	0
DTMPK		cpd00298[c] + cpd00002[c] -> cpd00008[c] + cpd00297[c]	Cthe_2107				0	-1000	1000	0
FACOAL140		cpd03847[c] + cpd00010[c] + cpd00067[c] + cpd00002[c] -> cpd01695[c] + cpd00018[c] + cpd00012[c]	Cthe_1232				0	-1000	1000	0
NTP5		cpd00052[c] + cpd00001[c] <=> cpd00009[c] + cpd00067[c] + cpd00096[c]	Cthe_0189				1	0	1000	0
NTP4		cpd00001[c] + cpd00241[c] <=> cpd00009[c] + cpd00067[c] + cpd00295[c]	Cthe_0189				1	0	1000	0
NTP7		cpd00062[c] + cpd00001[c] <=> cpd00009[c] + cpd00067[c] + cpd00014[c]	Cthe_0189				1	0	1000	0
NTP6		cpd00356[c] + cpd00001[c] <=> cpd00009[c] + cpd00067[c] + cpd00533[c]	Cthe_0189				1	0	1000	0
NTP1		cpd00001[c] + cpd00002[c] -> cpd00008[c] + cpd00009[c] + cpd00067[c]	Cthe_0189				0	2.2	1000	0
SHK3D		cpd00067[c] + cpd00005[c] + cpd01716[c] <=> cpd00006[c] + cpd00383[c]	Cthe_0854				1	0	1000	0
NTP3		cpd00038[c] + cpd00001[c] <=> cpd00009[c] + cpd00067[c] + cpd00031[c]	Cthe_0189				1	0	1000	0
NTP2		cpd00001[c] + cpd00115[c] <=> cpd00009[c] + cpd00067[c] + cpd00177[c]	Cthe_0189				1	0	1000	0
DHQD		cpd00699[c] -> cpd00001[c] + cpd01716[c]	Cthe_0849				0	-1000	1000	0
ALAt2r		cpd00067[e] + cpd00035[e] -> cpd00067[c] + cpd00035[c]					0	-1000	1000	0
NTP9		cpd00357[c] + cpd00001[c] <=> cpd00297[c] + cpd00009[c] + cpd00067[c]	Cthe_0189				1	0	1000	0
NTP8		cpd00358[c] + cpd00001[c] <=> cpd00978[c] + cpd00009[c] + cpd00067[c]	Cthe_0189				1	0	1000	0
MOHMT		cpd00123[c] + cpd00001[c] + cpd00125[c] <=> cpd00087[c] + cpd00712[c]	Cthe_0902				1	0	1000	0
ACLS		cpd00067[c] + 2 cpd00020[c] <=> cpd00668[c] + cpd00011[c]	Cthe_2517 and (Cthe_2516 or Cthe_2714)				1	0	1000	0
PAP_CT		cpd00001[c] + cpd11422[c] <=> cpd11423[c] + cpd00009[c] + cpd00067[c]					1	0	1000	0
ASNt2r		cpd00132[e] + cpd00067[e] -> cpd00132[c] + cpd00067[c]					0	-1000	1000	0
2HBO		cpd00003[c] + cpd03561[c] -> cpd00004[c] + cpd00067[c] + cpd00094[c]	Cthe_1053 or Cthe_0345				0	-1000	1000	0
FACOAL170_anteiso_		cpd00010[c] + cpd00067[c] + cpd11433[c] + cpd00002[c] -> cpd15802[c] + cpd00018[c] + cpd00012[c]	Cthe_1232				0	-1000	1000	0
DHQS		cpd02857[c] <=> cpd00009[c] + cpd00067[c] + cpd00699[c]	Cthe_0786				1	0	1000	0
GLCS1		cpd00387[c] <=> cpd00008[c] + cpd00155[c]	Cthe_1284 or Cthe_0282				1	0	1000	0
ARGTRS		cpd00051[c] + cpd11907[c] + cpd00002[c] <=> cpd00018[c] + cpd00012[c] + cpd12036[c]	Cthe_1935				1	0	1000	0
GTPDPK		cpd00038[c] + cpd00002[c] <=> cpd02740[c] + cpd00018[c]	Cthe_1344				1	0	1000	0
EXCH_k_e_		cpd00205[e] ->					0	-1000	0	0
ILEt2r		cpd00322[e] + cpd00067[e] -> cpd00322[c] + cpd00067[c]					0	-1000	1000	0
SUCCt2r		cpd00036[e] + cpd00067[e] -> cpd00036[c] + cpd00067[c]					0	-1000	1000	0
PAPPT3		cpd00286[c] + cpd02968[c] <=> cpd00091[c] + cpd03494[c]	Cthe_0976				1	0	1000	0
SPMDabc		cpd00264[e] + cpd00001[c] + cpd00002[c] <=> cpd00264[c] + cpd00008[c] + cpd00009[c] + cpd00067[c]	Cthe_0747 and Cthe_0748 and Cthe_0749 and Cthe_0750				1	0	1000	0
PPBNGS		2 cpd00338[c] <=> cpd00067[c] + 2 cpd00001[c] + cpd00689[c]	Cthe_2529				1	0	1000	0
CYTK1		cpd00046[c] + cpd00002[c] -> cpd00008[c] + cpd00096[c]	Cthe_0712				0	-1000	1000	0
PRO1x_r		cpd00129[c] + cpd00003[c] -> cpd00004[c] + 2 cpd00067[c] + cpd02431[c]	Cthe_0672				0	-1000	1000	0
URAt2		cpd00067[e] + cpd00092[e] <=> cpd00067[c] + cpd00092[c]					1	0	1000	0
ADOCBLS		cpd03920[c] + cpd03423[c] <=> cpd00126[c] + cpd00166[c]	Cthe_3152				1	0	1000	0
URIDK1r		cpd00002[c] + cpd00091[c] -> cpd00008[c] + cpd00014[c]	Cthe_1004				0	-1000	1000	0
UPP3MT		2 cpd00017[c] + cpd00774[c] <=> 2 cpd00067[c] + cpd01620[c] + 2 cpd00019[c]	Cthe_2528				1	0	1000	0
THRS		cpd00809[c] + cpd00001[c] <=> cpd00009[c] + cpd00067[c] + cpd00161[c]	Cthe_1381				1	0	1000	0
P5CR		2 cpd00067[c] + cpd00005[c] + cpd02431[c] <=> cpd00129[c] + cpd00006[c]	Cthe_0672				1	0	1000	0
AKP1		cpd02978[c] + 3 cpd00001[c] <=> 3 cpd00009[c] + 2 cpd00067[c] + cpd02961[c]					1	0	1000	0
AGPATr_CT		0.022 cpd15295[c] + 0.0092 cpd01695[c] + 0.0479 cpde0003[c] + 0.022 cpde0004[c] + cpd00517[c] + 0.2293 cpd00134[c] + 0.323 cpd15806[c] + 0.1334 cpd15802[c] + 0.0137 cpd00327[c] + 0.051 cpd03128[c] + 0.1255 cpd15238[c] + 0.023 cpd15803[c] <=> cpd00010[c] + cpd11422[c]					1	0	1000	0
KARA1		cpd00006[c] + cpd02498[c] -> cpd00067[c] + cpd00005[c] + cpd00668[c]	Cthe_2518				0	-1000	1000	0
KARA2		cpd00067[c] + cpd00005[c] + cpd00498[c] -> cpd00006[c] + cpd02535[c]	Cthe_2518				0	-1000	1000	0
EXCH_mal_l_e_		cpd00130[e] <=>					1	0	1000	0
G3PD1		cpd00080[c] + cpd00003[c] -> cpd00004[c] + cpd00067[c] + cpd00095[c]	Cthe_1022				0	-1000	1000	0
NMNTP		cpd00067[e] + cpd00355[e] <=> cpd00067[c] + cpd00355[c]					1	0	1000	0
ARGt2r		cpd00051[e] + cpd00067[e] -> cpd00051[c] + cpd00067[c]					0	-1000	1000	0
DXPS		cpd00102[c] + cpd00067[c] + cpd00020[c] <=> cpd08289[c] + cpd00011[c]	Cthe_0828				1	0	1000	0
GALU		cpd00062[c] + cpd00089[c] -> cpd00026[c] + cpd00012[c]	Cthe_2183				0	-1000	1000	0
ETOHt2r		cpd00363[e] + cpd00067[e] -> cpd00363[c] + cpd00067[c]					0	-1000	1000	0
MGSA		cpd00095[c] <=> cpd00428[c] + cpd00009[c] + cpd00067[c]	Cthe_0095				1	0	1000	0
DAPDH		cpd02465[c] + 2 cpd00067[c] + cpd00005[c] + cpd00013[c] <=> cpd00006[c] + cpd00516[c]	Cthe_0922				1	0	1000	0
TDPDRE		cpd00521[c] <=> cpd00522[c]	Cthe_2560 or Cthe_1366				1	0	1000	0
DAPDC		cpd00067[c] + cpd00516[c] <=> cpd00039[c] + cpd00011[c]	Cthe_0683				1	0	1000	0
PIabc		cpd00009[e] + cpd00001[c] + cpd00002[c] <=> cpd00008[c] + 2 cpd00009[c] + cpd00067[c]					1	0	0	0
LEUTRS		cpd00107[c] + cpd11916[c] + cpd00067[c] + cpd00002[c] <=> cpd00018[c] + cpd00012[c] + cpd12003[c]	Cthe_1237				1	0	1000	0
ACNAM9PL		cpd00061[c] + cpd00001[c] + cpd02612[c] <=> cpd00009[c] + cpd00067[c] + cpd03733[c]	Cthe_2641 or Cthe_2229				1	0	1000	0
METabc		cpd00060[e] + cpd00001[c] + cpd00002[c] <=> cpd00008[c] + cpd00060[c] + cpd00009[c] + cpd00067[c]					1	0	1000	0
IGPDH		cpd02843[c] <=> cpd00930[c] + cpd00001[c]	Cthe_2884				1	0	1000	0
GK1		cpd00126[c] + cpd00002[c] -> cpd00008[c] + cpd00031[c]	Cthe_1315				0	-1000	1000	0
GLYTRS		cpd00067[c] + cpd00033[c] + cpd00002[c] + cpd11913[c] <=> cpd12100[c] + cpd00018[c] + cpd00012[c]	Cthe_1312				1	0	1000	0
PMDPHT		cpd02720[c] + cpd00001[c] <=> cpd00009[c] + cpd00067[c] + cpd02882[c]					1	0	1000	0
AGDC_r		cpd00293[c] + cpd00001[c] -> cpd00029[c] + cpd00288[c]	Cthe_2190				0	-1000	1000	0
AIRCr		cpd00011[c] + cpd02140[c] -> cpd00067[c] + cpd02893[c]	Cthe_1250				0	-1000	1000	0
BIFHASE		cpd00004[c] + 3 cpd00067[c] + cpd15877[c] -> cpd15876[c] + cpd00003[c] + 2 cpd11640[c]					0	-1000	1000	0
GLNt2r		cpd00067[e] + cpd00053[e] -> cpd00067[c] + cpd00053[c]					0	-1000	1000	0
XYLabc		cpd00001[c] + cpd00154[e] + cpd00002[c] <=> cpd00008[c] + cpd00009[c] + cpd00067[c] + cpd00154[c]	(Cthe_1579 and Cthe_1580 and Cthe_1581) or (Cthe_0391 and Cthe_0392 and Cthe_0393)				1	0	1000	0
PGPPH_CT		cpd11454[c] + cpd00001[c] <=> cpd00009[c] + cpd00067[c] + cpd11652[c]					1	0	1000	0
OHPBAT		cpd00023[c] + cpd03606[c] -> cpd03607[c] + cpd00024[c]	Cthe_0295				0	-1000	1000	0
NO3R1		cpd00209[c] + 2 cpd00067[c] + cpd15561[c] <=> cpd00075[c] + cpd15560[c] + 2 cpd00067[e] + cpd00001[c]					1	0	1000	0
AICART		cpd00201[c] + cpd02851[c] -> cpd02884[c] + cpd00087[c]	Cthe_1246				0	-1000	1000	0
GLYt2r		cpd00067[e] + cpd00033[e] -> cpd00067[c] + cpd00033[c]					0	-1000	1000	0
PHCYT_CT		cpd00052[c] + cpd11422[c] <=> cpd11427[c] + cpd00012[c]	Cthe_1000 or Cthe_0030				1	0	1000	0
UGT1_CT		cpd00026[c] + cpd11423[c] <=> cpd00067[c] + cpd00014[c] + cpd12452[c]					1	0	1000	0
EXCH_h2_e_		cpd11640[e] <=>					1	0	1000	0
FDH2		cpd15560[c] + cpd00047[c] + 3 cpd00067[c] <=> 2 cpd00067[e] + cpd15561[c] + cpd00011[c]					1	0	1000	0
DHAD1		cpd02498[c] <=> cpd00123[c] + cpd00001[c]	Cthe_2713				1	0	1000	0
PEPCKr		cpd00038[c] + cpd00067[c] + cpd00032[c] -> cpd00061[c] + cpd00031[c] + cpd00011[c]					0	-1000	1000	0
AMID3		cpd00001[c] + cpd01747[c] <=> cpd00703[c] + cpd00013[c]	Cthe_1032				1	0	1000	0
AMID2		cpd00067[c] + cpd01647[c] + cpd00001[c] <=> cpd00430[c] + cpd00013[c]	Cthe_1032				1	0	1000	0
QULNS		cpd03470[c] + cpd00095[c] <=> cpd02333[c] + cpd00009[c] + cpd00067[c] + 2 cpd00001[c]	Cthe_2356				1	0	1000	0
Nat1		cpd00001[c] + cpd00002[c] + cpd00971[c] <=> cpd00008[c] + cpd00009[c] + cpd00067[c] + cpd00971[e]					1	0	1000	0
DHFS		cpd00023[c] + cpd00002[c] + cpd00683[c] <=> cpd00008[c] + cpd00330[c] + cpd00009[c] + cpd00067[c]	Cthe_1384				1	0	1000	0
MTRI		cpd02574[c] -> cpd02791[c]	Cthe_0621				0	-1000	1000	0
FACOAL161		cpd00010[c] + cpd00067[c] + cpd00002[c] + cpd15237[c] -> cpd00018[c] + cpd00012[c] + cpd15238[c]	Cthe_1232				0	-1000	1000	0
FACOAL160		cpd00010[c] + cpd00067[c] + cpd00002[c] + cpd00214[c] -> cpd00134[c] + cpd00018[c] + cpd00012[c]	Cthe_1232				0	-1000	1000	0
TDPGDH		cpd00626[c] <=> cpd00001[c] + cpd00521[c]	Cthe_1086				1	0	1000	0
LEUt2r		cpd00107[e] + cpd00067[e] -> cpd00107[c] + cpd00067[c]					0	-1000	1000	0
FTHFL		cpd00047[c] + cpd00002[c] + cpd00087[c] -> cpd00008[c] + cpd00201[c] + cpd00009[c]	Cthe_2399 or Cthe_1093				0	-1000	1000	0
ADMDCr		cpd00017[c] + cpd00067[c] -> cpd00837[c] + cpd00011[c]	Cthe_0715				0	-1000	1000	0
MECDPDH		cpd08301[c] + cpd00067[c] <=> cpd08615[c] + cpd00001[c]	Cthe_0997				1	0	1000	0
LYSLG_CT		cpd11652[c] + cpd00002[c] + cpd00039[c] <=> cpd00067[c] + cpd11449[c] + cpd00018[c] + cpd00012[c]					1	0	1000	0
ALCD2x		cpd00363[c] + cpd00003[c] -> cpd00004[c] + cpd00067[c] + cpd00071[c]	Cthe_0101 or Cthe_0388 or Cthe_0394 or Cthe_0423 or Cthe_2445 or Cthe_2579				0	-1000	1000	0
NTD4		cpd00046[c] + cpd00001[c] <=> cpd00009[c] + cpd00067[c] + cpd00367[c]	Cthe_2874				1	0	1000	0
DHFR		cpd00330[c] + cpd00067[c] + cpd00005[c] -> cpd00006[c] + cpd00087[c]	Cthe_1226				0	-1000	1000	0
VALTRS		cpd00156[c] + cpd00067[c] + cpd00002[c] + cpd11924[c] <=> cpd00018[c] + cpd00012[c] + cpd12133[c]	Cthe_0324				1	0	1000	0
METS		cpd00135[c] + cpd00345[c] <=> cpd00060[c] + cpd00087[c]	Cthe_0645				1	0	1000	0
METTRS		cpd00060[c] + cpd00067[c] + cpd00002[c] + cpd11918[c] <=> cpd12105[c] + cpd00018[c] + cpd00012[c]	Cthe_2096				1	0	1000	0
URIDK2r		cpd00299[c] + cpd00002[c] -> cpd00008[c] + cpd00978[c]	Cthe_2107				0	-1000	1000	0
PGLYCP		cpd00727[c] + cpd00001[c] <=> cpd00009[c] + cpd00067[c] + cpd00139[c]	Cthe_0261 or Cthe_1191				1	0	1000	0
UAAGDS		cpd00525[c] + cpd00516[c] + cpd00002[c] <=> cpd00008[c] + cpd00009[c] + cpd00067[c] + cpd02964[c]	Cthe_0978				1	0	1000	0
FACOAL181		cpd00010[c] + cpd00067[c] + cpd00002[c] + cpd15269[c] -> cpd15274[c] + cpd00018[c] + cpd00012[c]	Cthe_1232				0	-1000	1000	0
FACOAL180		cpd00010[c] + cpd00067[c] + cpd01080[c] + cpd00002[c] -> cpd00327[c] + cpd00018[c] + cpd00012[c]	Cthe_1232				0	-1000	1000	0
METB1r		cpd00790[c] + cpd00084[c] -> cpd00424[c] + cpd00029[c] + cpd00067[c]	Cthe_1559 or Cthe_2799				0	-1000	1000	0
NBAHH		cpd15836[c] + cpd00001[c] -> cpd00119[c] + cpd00085[c]	Cthe_3149				0	-1000	1000	0
PFK		cpd00072[c] + cpd00012[c] -> cpd00290[c] + cpd00009[c]	Cthe_1261 or Cthe_0347				0	-1000	1000	0
PFL		cpd00010[c] + cpd00020[c] <=> cpd00047[c] + cpd00022[c]	Cthe_0505				1	0	1000	0
BTS3r		cpd01311[c] + 2 cpd00074[c] -> cpd00239[c] + cpd00104[c]	Cthe_0020 or Cthe_1839				0	-1000	1000	0
NH4t		cpd00013[e] -> cpd00013[c]					0	-1000	1000	0
GTPCII		cpd00038[c] + 3 cpd00001[c] <=> cpd00047[c] + cpd00067[c] + cpd00957[c] + cpd00012[c]	Cthe_0106				1	0	1000	0
UAPGR		cpd00067[c] + cpd00005[c] + cpd02820[c] <=> cpd00006[c] + cpd00773[c]	Cthe_0112				1	0	1000	0
PPND		cpd00219[c] + cpd00003[c] <=> cpd00004[c] + cpd00868[c] + cpd00011[c]	Cthe_1796				1	0	1000	0
DDPA		cpd00061[c] + cpd00001[c] + cpd00236[c] <=> cpd00009[c] + cpd00067[c] + cpd02857[c]	Cthe_0880 or Cthe_1795				1	0	1000	0
TMPPP		cpd00067[c] + cpd02654[c] + cpd02894[c] <=> cpd00793[c] + cpd00012[c]	Cthe_0601				1	0	1000	0
cellttp		cpd00009[c] + cpd00067[c] + cpd01376[c] <=> cpd00089[c] + cpd03721[c]	Cthe_0275				1	0	1000	0
ANPRT		cpd00093[c] + cpd00103[c] <=> cpd02642[c] + cpd00012[c]	Cthe_0873				1	0	1000	0
UAG2E		cpd00037[c] -> cpd00861[c]	Cthe_2640 or Cthe_2601				0	-1000	1000	0
EXCH_rib_d_e_		cpd00105[e] <=>					1	0	0	0
PSCVTi		cpd00061[c] + cpd02030[c] <=> cpd00009[c] + cpd00067[c] + cpd00932[c]	Cthe_3086 or Cthe_1797				1	0	1000	0
SULabc		cpd00001[c] + cpd00002[c] + cpd00048[e] <=> cpd00008[c] + cpd00009[c] + cpd00067[c] + cpd00048[c]	Cthe_2531 and Cthe_2532 and Cthe_2533 and Cthe_2534				1	0	1000	0
DRPA		cpd00510[c] <=> cpd00102[c] + cpd00071[c]	Cthe_1583 or Cthe_1943				1	0	1000	0
TECA3S45		45 cpd00026[c] + cpd00037[c] + cpd00001[c] + 45 cpd00402[c] + cpd00861[c] <=> 45 cpd00046[c] + cpd11444[c] + 46 cpd00014[c] + cpd00091[c]					1	0	1000	0
UAGCVT		cpd00061[c] + cpd00037[c] <=> cpd00009[c] + cpd00067[c] + cpd02820[c]	Cthe_2615 or Cthe_0973 or Cthe_0441 or Cthe_2328				1	0	1000	0
CYTD		cpd00067[c] + cpd00001[c] + cpd00367[c] <=> cpd00249[c] + cpd00013[c]	Cthe_1582 or Cthe_1068				1	0	1000	0
PROt4r		cpd00129[e] + cpd00067[e] -> cpd00129[c] + cpd00067[c]					0	-1000	1000	0
bglu5_ext		cpd00001[e] + cpd03720[e] <=> cpd00027[e] + cpd01376[e]	Cthe_0212 or Cthe_1256				1	0	1000	0
EXCH_no2_e_		cpd00075[e] <=>					1	0	1000	0
MTHFD		cpd00006[c] + cpd00125[c] -> cpd00347[c] + cpd00005[c]	Cthe_1093				0	-1000	1000	0
MTHFC		cpd00347[c] + cpd00001[c] -> cpd00201[c] + cpd00067[c]	Cthe_1093 or Cthe_2399				0	-1000	1000	0
UAGPT3		cpd00037[c] + cpd03494[c] <=> cpd00014[c] + cpd03495[c]					1	0	1000	0
EXCH_gcald_e_		cpd00229[e] <=>					1	0	1000	0
PGCD		cpd00169[c] + cpd00003[c] <=> cpd02069[c] + cpd00004[c] + cpd00067[c]	Cthe_3035				1	0	1000	0
OMCDC		cpd02605[c] + cpd00067[c] <=> cpd00200[c] + cpd00011[c]	spontaneous				1	0	1000	0
MECDPS		cpd08288[c] <=> cpd08301[c] + cpd00046[c]	Cthe_2946				1	0	1000	0
HEXTT		cpd00906[c] + cpd00113[c] <=> cpd02590[c] + cpd00012[c]					1	0	1000	0
PTRCabc		cpd00001[c] + cpd00002[c] + cpd00118[e] <=> cpd00008[c] + cpd00009[c] + cpd00067[c] + cpd00118[c]	Cthe_0747 and Cthe_0748 and Cthe_0749 and Cthe_0750				1	0	1000	0
EXCH_cellulose_e_		cpd11746[e] <=>					1	0	0	0
FACOAL180_ISO_		cpd00010[c] + cpde0002[c] + cpd00002[c] -> cpde0003[c] + cpd00018[c] + cpd00012[c]	Cthe_1232				0	-1000	1000	0
NAPRT		cpd00218[c] + cpd00103[c] + cpd00067[c] <=> cpd00873[c] + cpd00012[c]	Cthe_1177				1	0	1000	0
CHTNASE1		cpd00001[c] + 2 cpd11683[c] <=> cpd01157[c]	Cthe_0269 and Cthe_0270 and Cthe_0271				1	0	1000	0
PGMT		cpd00089[c] -> cpd00079[c]	Cthe_1265				0	-1000	1000	0
FRUpts2		cpd00061[c] + cpd00082[e] <=> cpd00072[c] + cpd00020[c]					1	0	1000	0
UDPDPS		cpd02746[c] + cpd00113[c] <=> cpd02229[c] + cpd00012[c]	Cthe_1001				1	0	1000	0
MEPCT		cpd00052[c] + cpd08286[c] <=> cpd08287[c] + cpd00012[c]	Cthe_2941				1	0	1000	0
EXCH_ca2_e_		cpd00063[e] ->					0	-1000	0	0
PPCOAC		cpd00242[c] + cpd00086[c] + cpd00002[c] <=> cpd00008[c] + cpd00009[c] + cpd00067[c] + cpd00519[c]	Cthe_0699 and Cthe_0700 and Cthe_0701				1	0	1000	0
G1SATi		cpd02345[c] <=> cpd00338[c]	Cthe_2530				1	0	1000	0
PPAKr		cpd00008[c] + cpd01844[c] -> cpd00067[c] + cpd00002[c] + cpd00141[c]	Cthe_1028				0	-1000	0	0
GLNS		cpd00023[c] + cpd00002[c] + cpd00013[c] <=> cpd00008[c] + cpd00009[c] + cpd00067[c] + cpd00053[c]	Cthe_0202 or Cthe_1539 or Cthe_0863				1	0	1000	0
VALt2r		cpd00156[e] + cpd00067[e] -> cpd00156[c] + cpd00067[c]					0	-1000	1000	0
ACt2r		cpd00029[e] + cpd00067[e] -> cpd00029[c] + cpd00067[c]					0	-1000	1000	0
celloptx		cpd00001[c] + cpd00002[c] + cpd03720[e] <=> cpd00008[c] + cpd00009[c] + cpd00067[c] + cpd03720[c]	Cthe_2446 and Cthe_0393				1	0	1000	0
ME1		cpd00006[c] + cpd00130[c] -> cpd00005[c] + cpd00020[c] + cpd00011[c]	Cthe_0344 or (Cthe_0699 and Cthe_0700 and Cthe_0701)				0	-1000	1000	0
EXCH_lac_l_e_		cpd00159[e] <=>					1	0	1000	0
G1PTT		cpd00357[c] + cpd00089[c] <=> cpd00626[c] + cpd00012[c]	Cthe_2562				1	0	1000	0
ACNMSr		cpd00009[c] + cpd00067[c] + cpd00232[c] -> cpd00061[c] + cpd00001[c] + cpd00492[c]					0	-1000	1000	0
NADK		cpd00003[c] + cpd00002[c] <=> cpd00008[c] + cpd00006[c]	Cthe_0816				1	0	1000	0
TECA4S_CT		30 cpd00026[c] + 30 cpd00175[c] + 30 cpd00001[c] <=> 60 cpd00067[c] + 30 cpd00014[c] + 30 cpd00091[c] + cpd11459[c]					1	0	1000	0
IPPMIa		cpd02693[c] -> cpd00001[c] + cpd01710[c]	Cthe_2210 and Cthe_2211				0	-1000	1000	0
IPPMIb		cpd00001[c] + cpd01710[c] -> cpd01646[c]	Cthe_2210 and Cthe_2211				0	-1000	1000	0
HISt2r		cpd00119[e] + cpd00067[e] -> cpd00119[c] + cpd00067[c]					0	-1000	1000	0
GHMT2r		cpd00087[c] + cpd00054[c] -> cpd00033[c] + cpd00001[c] + cpd00125[c]	Cthe_1058				0	-1000	1000	0
bglu2_ext		cpd00158[e] + cpd00001[e] <=> 2 cpd00027[e]	Cthe_0212 or Cthe_1256				1	0	1000	0
DAPE		cpd00504[c] -> cpd00516[c]	Cthe_3100				0	-1000	1000	0
PYNP1r		cpd00475[c] + cpd00307[c] -> cpd00009[c] + cpd00067[c] + cpd00367[c]	Cthe_0678				0	-1000	1000	0
TKT1		cpd00101[c] + cpd00198[c] -> cpd00238[c] + cpd00102[c]	(Cthe_2443 or Cthe_2704) and (Cthe_2444 or Cthe_2705)				0	-1000	1000	0
TKT2		cpd00198[c] + cpd00236[c] -> cpd00072[c] + cpd00102[c]	(Cthe_2443 or Cthe_2704) and (Cthe_2444 or Cthe_2705)				0	-1000	1000	0
cellotettx		cpd00001[c] + cpd00002[c] + cpd01376[e] <=> cpd00008[c] + cpd00009[c] + cpd00067[c] + cpd01376[c]	Cthe_2446 and Cthe_0393				1	0	1000	0
URIK3		cpd00249[c] + cpd00068[c] <=> cpd00091[c] + cpd00090[c]	Cthe_0332				1	0	1000	0
URIK2		cpd00038[c] + cpd00249[c] <=> cpd00031[c] + cpd00091[c]	Cthe_0332				1	0	1000	0
URIK1		cpd00249[c] + cpd00002[c] <=> cpd00008[c] + cpd00091[c]	Cthe_0332				1	0	1000	0
UPP3S		cpd00755[c] <=> cpd00001[c] + cpd00774[c]	Cthe_2528				1	0	1000	0
FE3abc		cpd00001[c] + cpd00002[c] + cpd10516[e] <=> cpd00008[c] + cpd00009[c] + cpd00067[c] + cpd10516[c]	Cthe_1586 and Cthe_1587 and Cthe_1588				1	0	1000	0
EXCH_so4_e_		cpd00048[e] ->					0	-1000	0	0
CITt2r		cpd00137[e] + cpd00067[e] -> cpd00137[c] + cpd00067[c]					0	-1000	1000	0
CMPSAS		cpd00052[c] + cpd00232[c] <=> cpd00112[c] + cpd00012[c]	Cthe_2639				1	0	1000	0
CBPS		cpd00242[c] + cpd00001[c] + 2 cpd00002[c] + cpd00053[c] <=> 2 cpd00008[c] + cpd00009[c] + cpd00067[c] + cpd00023[c] + cpd00146[c]	(Cthe_0950 or Cthe_1867) and Cthe_0949				1	0	1000	0
ADKd		cpd00294[c] + cpd00115[c] -> 2 cpd00177[c]	Cthe_2924				0	-1000	1000	0
METAT		cpd00060[c] + cpd00001[c] + cpd00002[c] <=> cpd00017[c] + cpd00009[c] + cpd00012[c]	Cthe_2251				1	0	1000	0
EXCH_ac_e_		cpd00029[e] <=>					1	0	1000	0
OMPDC		cpd00067[c] + cpd00810[c] <=> cpd00091[c] + cpd00011[c]	Cthe_0951				1	0	1000	0
EXCH_for_e_		cpd00047[e] <=>					1	0	1000	0
DHPPDA		cpd00067[c] + cpd00001[c] + cpd00957[c] <=> cpd00931[c] + cpd00013[c]	Cthe_0104				1	0	1000	0
HXPRT		cpd00226[c] + cpd00103[c] <=> cpd00012[c] + cpd00114[c]	Cthe_2254				1	0	1000	0
CYSS		cpd00239[c] + cpd00722[c] <=> cpd00029[c] + cpd00067[c] + cpd00084[c]	Cthe_1560 or Cthe_1840				1	0	1000	0
SERAT		cpd00022[c] + cpd00054[c] -> cpd00010[c] + cpd00722[c]	Cthe_2066				0	-1000	1000	0
EXCH_co2_e_		cpd00011[e] <=>					1	0	1000	0
SADT		cpd00067[c] + cpd00002[c] + cpd00048[c] <=> cpd00193[c] + cpd00012[c]	Cthe_2536 and Cthe_2537				1	0	1000	0
NADOX		cpd00003[c] + cpd11640[c] <=> cpd00004[c] + cpd00067[c]	(Cthe_0341 and Cthe_0342) or (Cthe_0429 and Cthe_0430)				1	0	0	0
ADK1		cpd00002[c] + cpd00018[c] -> 2 cpd00008[c]	Cthe_2924				0	-1000	1000	0
R00765		cpd00288[c] + cpd00001[c] -> cpd00072[c] + cpd00013[c]	Cthe_0067				0	-1000	1000	0
FACOAL130		cpd00010[c] + cpd00002[c] + cpd15640[c] -> cpde0004[c] + cpd00018[c] + cpd00012[c]	Cthe_1232				0	-1000	1000	0
RNDR3		cpd11421[c] + cpd00096[c] <=> cpd00001[c] + cpd00533[c] + cpd11420[c]	Cthe_0053				1	0	1000	0
CELLOME		0.060879 cpd00322[c] + 0.013743 cpd00119[c] + 0.019202 cpd00060[c] + 0.065801 cpd00107[c] + 0.021761 cpd00065[c] + 0.031185 cpd00051[c] + 0.062856 cpd00129[c] + 0.036677 cpd00066[c] + 0.056501 cpd00132[c] + 0.069528 cpd00156[c] + 0.072215 cpd00041[c] + 0.054069 cpd00023[c] + 0.073364 cpd00161[c] + 0.082939 cpd00033[c] + cpd00002[c] + 0.061534 cpd00054[c] + 0.023909 cpd00053[c] + 0.008415 cpd00084…					1	0	1000	0
RIBabc		cpd00001[c] + cpd00105[e] + cpd00002[c] <=> cpd00008[c] + cpd00009[c] + cpd00067[c] + cpd00105[c]	(Cthe_1579 and Cthe_1580 and Cthe_1581) or (Cthe_0391 and Cthe_0392 and Cthe_0393)				1	0	1000	0
MDH		cpd00003[c] + cpd00130[c] -> cpd00004[c] + cpd00067[c] + cpd00032[c]	Cthe_1053 or Cthe_0345				0	-1000	1000	0
RPE		cpd00171[c] -> cpd00198[c]	Cthe_0576				0	-1000	1000	0
KAS17		22 cpd00067[c] + 15 cpd00005[c] + cpd00022[c] + 8 cpd00070[c] <=> 15 cpd00006[c] + 9 cpd00010[c] + 7 cpd00001[c] + 8 cpd00011[c] + cpd15269[c]	Cthe_0932 and Cthe_0933 and Cthe_0934 and Cthe_0935 and Cthe_0936 and Cthe_0937 and Cthe_0938				1	0	1000	0
ORPT		cpd00810[c] + cpd00012[c] -> cpd00247[c] + cpd00103[c]					0	-1000	1000	0
KAS11		17 cpd00067[c] + 12 cpd00005[c] + cpd01882[c] + 6 cpd00070[c] <=> 12 cpd00006[c] + 7 cpd00010[c] + cpd11431[c] + 5 cpd00001[c] + 6 cpd00011[c]	Cthe_0932 and Cthe_0933 and Cthe_0934 and Cthe_0935 and Cthe_0936 and Cthe_0937 and Cthe_0938				1	0	1000	0
KAS12		cpd00760[c] + 17 cpd00067[c] + 12 cpd00005[c] + 6 cpd00070[c] <=> 12 cpd00006[c] + 7 cpd00010[c] + cpd11433[c] + 5 cpd00001[c] + 6 cpd00011[c]	Cthe_0932 and Cthe_0933 and Cthe_0934 and Cthe_0935 and Cthe_0936 and Cthe_0937 and Cthe_0938				1	0	1000	0
KAS13		23 cpd00067[c] + 16 cpd00005[c] + cpd00022[c] + 8 cpd00070[c] <=> 16 cpd00006[c] + 9 cpd00010[c] + cpd01080[c] + 7 cpd00001[c] + 8 cpd00011[c]	Cthe_0932 and Cthe_0933 and Cthe_0934 and Cthe_0935 and Cthe_0936 and Cthe_0937 and Cthe_0938				1	0	1000	0
RPI		cpd00101[c] -> cpd00171[c]	Cthe_2597				0	-1000	1000	0
OBTFL		cpd00010[c] + cpd00094[c] <=> cpd00047[c] + cpd00086[c]	Cthe_0505				1	0	1000	0
ACS		cpd00029[c] + cpd00010[c] + cpd00067[c] + cpd00002[c] <=> cpd00022[c] + cpd00018[c] + cpd00012[c]	Cthe_0551				1	0	1000	0
IPPS		cpd00123[c] + cpd00001[c] + cpd00022[c] <=> cpd01646[c] + cpd00010[c] + cpd00067[c]	Cthe_2519 or Cthe_1391				1	0	1000	0
UGT2_CT		3 cpd00026[c] + cpd11423[c] <=> cpd11458[c] + 3 cpd00067[c] + 3 cpd00014[c]					1	0	1000	0
DHDPS		cpd00020[c] + cpd00346[c] <=> cpd00067[c] + cpd02120[c] + 2 cpd00001[c]	Cthe_0962				1	0	1000	0
NIT_n1p4		32 cpd00001[c] + cpd00528[c] + 32 cpd00002[c] + 8 cpd15877[c] <=> 32 cpd00008[c] + 32 cpd00009[c] + 6 cpd00067[c] + 8 cpd15876[c] + cpd11640[c] + 2 cpd00013[c]	Cthe_1566 and Cthe_1565 and Cthe_1573				1	0	1000	0
ASNS2		cpd00041[c] + cpd00002[c] + cpd00013[c] <=> cpd00132[c] + cpd00018[c] + cpd00012[c]	Cthe_0069				1	0	1000	0
ASNS1		cpd00041[c] + cpd00001[c] + cpd00002[c] + cpd00053[c] <=> cpd00132[c] + cpd00023[c] + cpd00018[c] + cpd00012[c]	Cthe_0556				1	0	1000	0
UDCPDP		cpd02229[c] + cpd00001[c] <=> cpd00286[c] + cpd00009[c] + cpd00067[c]	Cthe_2305				1	0	1000	0
ATPS2Na_i		cpd00001[c] + cpd00002[c] + 2 cpd00971[c] <=> cpd00008[c] + cpd00009[c] + cpd00067[c] + 2 cpd00971[e]					1	0	1000	0
ALATA_L		cpd00035[c] + cpd00024[c] -> cpd00023[c] + cpd00020[c]					0	-1000	1000	0
AHC		cpd00001[c] + cpd00019[c] -> cpd00135[c] + cpd00182[c]	Cthe_1200				0	-1000	1000	0
SLDx		cpd00003[c] + cpd15906[c] -> cpd00004[c] + cpd00067[c] + cpd03285[c]	Cthe_0276				0	-1000	1000	0
G3PCT		cpd00080[c] + cpd00052[c] <=> cpd00402[c] + cpd00012[c]					1	0	1000	0
PFK_2		cpd00002[c] + cpd00805[c] <=> cpd00008[c] + cpd02371[c]	Cthe_1261 or Cthe_0347 or Cthe_1956				1	0	1000	0
CDPGDH		cpd00390[c] <=> cpd00001[c] + cpd00897[c]	Cthe_2561				1	0	1000	0
BTSr		cpd01311[c] + cpd00074[c] <=> cpd00104[c] + 2 cpd00067[c]	Cthe_0020 or Cthe_1839				1	0	1000	0
CS		cpd00001[c] + cpd00022[c] + cpd00032[c] <=> cpd00137[c] + cpd00010[c] + cpd00067[c]	Cthe_3027				1	0	1000	0
EXCH_fe3_e_		cpd10516[e] ->					0	-1000	0	0
UDPGDr		cpd00026[c] + 2 cpd00003[c] + cpd00001[c] -> cpd00144[c] + 2 cpd00004[c] + 3 cpd00067[c]	Cthe_1352				0	-1000	1000	0
NNDPR		cpd02333[c] + cpd00103[c] + 2 cpd00067[c] <=> cpd00873[c] + cpd00012[c] + cpd00011[c]	Cthe_2354				1	0	1000	0
IPDPS		cpd08615[c] + cpd00004[c] + cpd00067[c] <=> cpd00003[c] + cpd00001[c] + cpd00113[c]	Cthe_0714				1	0	1000	0
ACKr		cpd00029[c] + cpd00067[c] + cpd00002[c] -> cpd00008[c] + cpd00196[c]	Cthe_1028				0	-1000	1000	0
CYSTRS		cpd00067[c] + cpd11910[c] + cpd00002[c] + cpd00084[c] <=> cpd12255[c] + cpd00018[c] + cpd00012[c]	Cthe_2065				1	0	1000	0
GLUSy		cpd00067[c] + cpd00005[c] + cpd00053[c] + cpd00024[c] <=> cpd00006[c] + 2 cpd00023[c]	Cthe_0197 and Cthe_0198 and Cthe_0201				1	0	1000	0
NADPOX		cpd00006[c] + cpd11640[c] -> cpd00067[c] + cpd00005[c]	Cthe_3003				0	-1000	1000	0
ADPT		cpd00128[c] + cpd00103[c] <=> cpd00018[c] + cpd00012[c]	Cthe_1345 or Cthe_2254				1	0	1000	0
FBA		cpd00290[c] -> cpd00102[c] + cpd00095[c]	Cthe_0349				0	-1000	1000	0
GLYK		cpd00100[c] + cpd00002[c] <=> cpd00008[c] + cpd00080[c]	Cthe_2442				1	0	1000	0
HISTP		cpd00807[c] + cpd00001[c] <=> cpd00641[c] + cpd00009[c] + cpd00067[c]	Cthe_0724				1	0	1000	0
GLNTRS		cpd00067[c] + cpd00002[c] + cpd00053[c] + cpd11911[c] <=> cpd12060[c] + cpd00018[c] + cpd00012[c]	Cthe_0917				1	0	1000	0
IG3PS		cpd02991[c] + cpd00053[c] <=> cpd02843[c] + cpd00067[c] + cpd00023[c] + cpd02851[c]	Cthe_2886				1	0	1000	0
DMATT		cpd00113[c] + cpd00202[c] <=> cpd00283[c] + cpd00012[c]					1	0	1000	0
ADNCYC		cpd00002[c] <=> cpd00012[c] + cpd00446[c]	Cthe_2577				1	0	1000	0
TECA1S45		cpd00037[c] + 45 cpd00402[c] + cpd00861[c] <=> 45 cpd00046[c] + cpd11442[c] + 46 cpd00067[c] + cpd00014[c] + cpd00091[c]					1	0	1000	0
HISTD		cpd00641[c] + 2 cpd00003[c] + cpd00001[c] <=> cpd00119[c] + 2 cpd00004[c] + 3 cpd00067[c]	Cthe_2882				1	0	1000	0
DAGK_CT		cpd11423[c] + cpd00002[c] <=> cpd00008[c] + cpd00067[c] + cpd11422[c]					1	0	1000	0
DHPS		cpd00954[c] + cpd00443[c] <=> cpd00001[c] + cpd00683[c]	Cthe_2581				1	0	1000	0
CDPDSP_CT		cpd11427[c] + cpd00054[c] <=> cpd00046[c] + cpd00067[c] + cpd11455[c]					1	0	1000	0
BTS2		cpd01311[c] + cpd00084[c] -> cpd00104[c] + 2 cpd00067[c] + cpd00035[c]	Cthe_0020 or Cthe_1839				0	-1000	1000	0
TYRTRS		cpd11751[c] + cpd00067[c] + cpd00002[c] + cpd00069[c] <=> cpd12194[c] + cpd00018[c] + cpd00012[c]	Cthe_0723				1	0	1000	0
CHORM		cpd00216[c] <=> cpd00219[c]	Cthe_0711				1	0	1000	0
DCMPDA		cpd00067[c] + cpd00001[c] + cpd00206[c] -> cpd00299[c] + cpd00013[c]	Cthe_2599				0	-1000	1000	0
AGPR		cpd00006[c] + cpd00009[c] + cpd00918[c] -> cpd02552[c] + cpd00005[c]	Cthe_1863				0	-1000	1000	0
KAS10		cpd00760[c] + 16 cpd00067[c] + 11 cpd00005[c] + 6 cpd00070[c] <=> 11 cpd00006[c] + 7 cpd00010[c] + cpd15597[c] + 5 cpd00001[c] + 6 cpd00011[c]	Cthe_0932 and Cthe_0933 and Cthe_0934 and Cthe_0935 and Cthe_0936 and Cthe_0937 and Cthe_0938				1	0	1000	0
FACOAL161_ISO_		cpd00010[c] + cpd00002[c] + cpd15599[c] -> cpd15600[c] + cpd00018[c] + cpd00012[c]	Cthe_1232				0	-1000	1000	0
UREA		2 cpd00067[c] + cpd00001[c] + cpd00073[c] <=> cpd00011[c] + 2 cpd00013[c]	Cthe_1818 and Cthe_1816 and Cthe_1817				1	0	1000	0
TYRt2r		cpd00069[e] + cpd00067[e] -> cpd00067[c] + cpd00069[c]					0	-1000	1000	0
PRAI		cpd02642[c] -> cpd00956[c]	Cthe_0871				0	-1000	1000	0
FRUpts		cpd00061[c] + cpd00082[e] <=> cpd00802[c] + cpd00020[c]					1	0	1000	0
FACOAL170_ISO_		cpd00010[c] + cpd11431[c] + cpd00067[c] + cpd00002[c] -> cpd15801[c] + cpd00018[c] + cpd00012[c]	Cthe_1232				0	-1000	1000	0
CBIAT		cpd03422[c] + cpd00002[c] -> cpd03918[c] + cpd00421[c]	Cthe_0965				0	-1000	1000	0
KAS141		16 cpd00067[c] + 11 cpd00005[c] + cpd00022[c] + 6 cpd00070[c] <=> cpd15298[c] + 11 cpd00006[c] + 7 cpd00010[c] + 5 cpd00001[c] + 6 cpd00011[c]	Cthe_0932 and Cthe_0933 and Cthe_0934 and Cthe_0935 and Cthe_0936 and Cthe_0937 and Cthe_0938				1	0	1000	0
HSDxi		cpd00004[c] + cpd00067[c] + cpd00346[c] <=> cpd00227[c] + cpd00003[c]	Cthe_0290 or Cthe_1376				1	0	1000	0
PRASCS		cpd00041[c] + cpd00002[c] + cpd02893[c] -> cpd00008[c] + cpd02921[c] + cpd00009[c] + 2 cpd00067[c]	Cthe_2885				0	-1000	1000	0
PPM2		cpd00509[c] -> cpd00510[c]	Cthe_0677				0	-1000	1000	0
YUMPS		cpd00101[c] + cpd00092[c] -> cpd00001[c] + cpd00859[c]	Cthe_0988 or Cthe_2939 or Cthe_0908				0	-1000	1000	0
LIPO3S24_CT		cpd12815[c] + 24 cpd00001[c] + 24 cpd00002[c] + 24 cpd00402[c] + 24 cpd00117[c] <=> 24 cpd00046[c] + 48 cpd00067[c] + 24 cpd00018[c] + 24 cpd00012[c] + cpd11447[c]					1	0	1000	0
AOXSr		cpd00067[c] + cpd00782[c] + cpd00035[c] -> cpd00010[c] + cpd00011[c] + cpd00800[c]	Cthe_0022				0	-1000	1000	0
PRFGS		cpd00001[c] + cpd00002[c] + cpd00053[c] + cpd02678[c] <=> cpd00008[c] + cpd00009[c] + cpd00067[c] + cpd00023[c] + cpd02826[c]	Cthe_0554				1	0	1000	0
G1PACT		cpd03671[c] + cpd00022[c] <=> cpd02611[c] + cpd00010[c] + cpd00067[c]	Cthe_2629				1	0	1000	0
ALAALAr		cpd00002[c] + 2 cpd00117[c] -> cpd00008[c] + cpd00731[c] + cpd00009[c] + cpd00067[c]	Cthe_1938				0	-1000	1000	0
GLUPRT		cpd00103[c] + cpd00001[c] + cpd00053[c] <=> cpd00023[c] + cpd00012[c] + cpd01982[c]	Cthe_1249				1	0	1000	0
UAG2EMA		cpd00037[c] + cpd00001[c] -> cpd00014[c] + cpd00492[c]	Cthe_2640 or Cthe_2601				0	-1000	1000	0
CHTNASE		2 cpd00001[c] + cpd11683[c] <=> 3 cpd00122[c]	Cthe_0269 and Cthe_0270 and Cthe_0271				1	0	1000	0
MMCD		cpd00067[c] + cpd00519[c] <=> cpd00086[c] + cpd00011[c]	Cthe_0699 and Cthe_0700 and Cthe_0701				1	0	1000	0
UAGDP		cpd02611[c] + cpd00062[c] <=> cpd00037[c] + cpd00012[c]	Cthe_2629				1	0	1000	0
PNP		cpd00009[c] + cpd02016[c] -> cpd00475[c] + cpd00133[c]	Cthe_1201 or Cthe_1575				0	-1000	1000	0
CLPNS2_CT		2 cpd11652[c] <=> cpd12801[c] + cpd00100[c]	Cthe_1396				1	0	1000	0
RBFK		cpd00220[c] + cpd00002[c] <=> cpd00008[c] + cpd00050[c]	Cthe_0987				1	0	1000	0
PSP_L		cpd00738[c] + cpd00001[c] <=> cpd00009[c] + cpd00067[c] + cpd00054[c]					1	0	1000	0
DBTSr		cpd00764[c] + cpd00002[c] + cpd00011[c] -> cpd00008[c] + cpd01311[c] + cpd00009[c] + 3 cpd00067[c]	Cthe_0021				0	-1000	1000	0
CDGPT_CT		cpd11427[c] + cpd00080[c] <=> cpd11454[c] + cpd00046[c]	Cthe_0941				1	0	1000	0
SUCOAS		cpd00010[c] + cpd00036[c] + cpd00002[c] -> cpd00008[c] + cpd00009[c] + cpd00078[c]					0	-1000	1000	0
ARGSL		cpd02152[c] -> cpd00051[c] + cpd00106[c]	Cthe_0178				0	-1000	1000	0
cellbp		cpd00158[c] + cpd00009[c] + cpd00067[c] <=> cpd00027[c] + cpd00089[c]	Cthe_0275				1	0	1000	0
CYSTS		cpd00135[c] + cpd00054[c] <=> cpd00424[c] + cpd00001[c]	Cthe_1560				1	0	1000	0
Nat_4		cpd00001[c] + cpd00002[c] + 4 cpd00971[c] <=> cpd00008[c] + cpd00009[c] + cpd00067[c] + 4 cpd00971[e]					1	0	1000	0
NNAM		cpd00001[c] + cpd00133[c] <=> cpd00218[c] + cpd00013[c]					1	0	1000	0
PNTOt2		cpd00067[e] + cpd00644[e] -> cpd00067[c] + cpd00644[c]					0	-1000	1000	0
FACOAL100		cpd00010[c] + cpd00067[c] + cpd00002[c] + cpd01107[c] -> cpd00018[c] + cpd00012[c] + cpd03128[c]	Cthe_1232				0	-1000	1000	0
HISTRS		cpd00119[c] + cpd11914[c] + cpd00067[c] + cpd00002[c] <=> cpd12228[c] + cpd00018[c] + cpd00012[c]	Cthe_1332 or Cthe_2880				1	0	1000	0
CYSTL		cpd00424[c] + cpd00001[c] <=> cpd00135[c] + cpd00020[c] + cpd00013[c]	Cthe_1559				1	0	1000	0
GLU5K		cpd00067[c] + cpd00023[c] + cpd00002[c] <=> cpd00008[c] + cpd02097[c]	Cthe_1766				1	0	1000	0
MTAP		cpd00009[c] + cpd00067[c] + cpd00147[c] <=> cpd02574[c] + cpd00128[c]	Cthe_0622				1	0	1000	0
bglu4_ext		cpd00001[e] + cpd01376[e] <=> cpd03721[e] + cpd00027[e]	Cthe_0212 or Cthe_1256				1	0	1000	0
ICDHyr		cpd00006[c] + cpd00260[c] -> cpd00005[c] + cpd00024[c] + cpd00011[c]	Cthe_0285				0	-1000	1000	0
GTPCI		cpd00038[c] + cpd00001[c] <=> cpd02978[c] + cpd00047[c] + cpd00067[c]	Cthe_2203				1	0	1000	0
SHSL2r		cpd00822[c] + cpd00239[c] -> cpd00036[c] + cpd00067[c] + cpd00135[c]	Cthe_1559 or Cthe_2799				0	-1000	1000	0
FDXHASE		3 cpd00067[c] + 2 cpd15877[c] -> cpd00067[e] + 2 cpd15876[c] + cpd11640[c]	Cthe_3003				0	-1000	1000	0
MCOATA		cpd11493[c] + cpd00070[c] -> cpd00010[c] + cpd11492[c]	Cthe_0935				0	-1000	1000	0
ACALD		cpd00010[c] + cpd00003[c] + cpd00071[c] -> cpd00004[c] + cpd00067[c] + cpd00022[c]	Cthe_0423				0	-1000	1000	0
celltp		cpd00009[c] + cpd00067[c] + cpd03721[c] <=> cpd00158[c] + cpd00089[c]	Cthe_0275				1	0	1000	0
PYNP2r		cpd00009[c] + cpd00067[c] + cpd00249[c] -> cpd00475[c] + cpd00092[c]	Cthe_0678				0	-1000	1000	0
PPDK		cpd00009[c] + cpd00067[c] + cpd00020[c] + cpd00002[c] -> cpd00061[c] + cpd00018[c] + cpd00012[c]	Cthe_1308				0	-1000	1000	0
bglu3_ext		cpd03721[e] + cpd00001[e] <=> cpd00027[e] + cpd00158[e]	Cthe_0212 or Cthe_1256				1	0	1000	0
DXPRIi		cpd08289[c] + cpd00067[c] + cpd00005[c] <=> cpd00006[c] + cpd08286[c]	Cthe_0999				1	0	1000	0
PHETRS		cpd11919[c] + cpd00066[c] + cpd00067[c] + cpd00002[c] <=> cpd00018[c] + cpd00012[c] + cpd12335[c]	Cthe_0214 and Cthe_0215				1	0	1000	0
PRATPP		cpd01775[c] + cpd00001[c] <=> cpd00012[c] + cpd01777[c]	Cthe_2889				1	0	1000	0
PRAIS		cpd02826[c] + cpd00002[c] <=> cpd00008[c] + cpd00009[c] + cpd00067[c] + cpd02140[c]	Cthe_1248				1	0	1000	0
IOR2		cpd00010[c] + 2 cpd15876[c] + cpd00143[c] -> cpd00067[c] + 2 cpd15877[c] + cpd00452[c] + cpd00011[c]	Cthe_0614				0	-1000	1000	0
R1		cpd00001[c] + cpd03518[c] -> cpd00047[c] + cpd00067[c] + cpd03519[c]					0	-1000	1000	0
R2		cpd00038[c] + cpd00001[c] <=> cpd03518[c]					1	0	1000	0
R3		cpd00978[c] + cpd00002[c] -> cpd00008[c] + cpd00358[c]					0	-1000	1000	0
R4		cpd00006[c] + cpd00001[c] + cpd00516[c] -> cpd00067[c] + cpd00005[c] + cpd00013[c] + cpd02414[c]					0	-1000	1000	0
R5		cpd00037[c] + cpd02948[c] -> cpd00014[c] + cpd03491[c]					0	-1000	1000	0
R6		cpd00158[c] + cpd00001[c] <=> 2 cpd00190[c]					1	0	1000	0
R7		cpd00863[c] -> cpd00072[c]					0	-1000	1000	0
R8		cpd00006[c] + cpd02535[c] -> cpd00067[c] + cpd00005[c] + cpd10162[c]					0	-1000	1000	0
R9		cpd00668[c] <=> cpd02569[c]					1	0	1000	0
R10		cpd00504[c] + cpd00024[c] <=> cpd02465[c] + cpd00067[c] + cpd00023[c] + cpd00001[c]					1	0	1000	0
R11		cpd00294[c] + cpd00002[c] <=> cpd00008[c] + cpd00177[c]					1	0	0	0
R12		cpd03666[c] <=> cpd02978[c] + cpd00001[c]					1	0	1000	0
R13		cpd00002[c] + cpd00090[c] -> cpd00008[c] + cpd00068[c]					0	-1000	1000	0
R14		cpd00001[c] + cpd00002[c] + cpd00497[c] + cpd00053[c] <=> cpd00126[c] + cpd00067[c] + cpd00023[c] + cpd00018[c] + cpd00012[c]					1	0	1000	0
R15		cpd00498[c] <=> cpd10162[c]					1	0	0	0
R16		cpd00356[c] + cpd00067[c] + cpd00001[c] <=> cpd00358[c] + cpd00013[c]					1	0	1000	0
R17		cpd00006[c] + cpd02498[c] <=> cpd00067[c] + cpd00005[c] + cpd02569[c]					1	0	1000	0
R18		cpd00286[c] + cpd02862[c] -> cpd00091[c] + cpd02948[c]					0	-1000	1000	0
R19		cpd00079[c] <=> cpd00863[c]					1	0	0	0
R20		cpd00006[c] + cpd00408[c] -> cpd00067[c] + cpd00005[c] + cpd00071[c]					0	-1000	1000	0
R21		cpd00062[c] + cpd00001[c] + cpd00002[c] + cpd00053[c] <=> cpd00008[c] + cpd00052[c] + cpd00009[c] + 2 cpd00067[c] + cpd00023[c]					1	0	1000	0
rxn06433		cpd00041[c] + cpd00067[c] + cpd00002[c] + cpd11908[c] <=> cpd00018[c] + cpd00012[c] + cpd12829[c]					1	0	1000	0
rxn06619		cpde0005[c] ->					0	-1000	1000	0
rxn12663		cpd00009[c] + cpd00067[c] + cpd00018[c] -> cpd00045[c] + cpd00001[c]					0	-1000	1000	0
rxn05029		cpd00081[c] + 4 cpd00067[c] + 3 cpd00005[c] -> 3 cpd00006[c] + cpd00239[c] + 3 cpd00001[c]	Cthe_2328				0	-1000	1000	0
rxn00489		2 cpd00067[c] + 2 cpd00005[c] + cpd00481[c] <=> 2 cpd00006[c] + cpd00010[c] + cpde0005[c]					1	0	1000	0
R22		cpd00008[c] + cpd00061[c] <=> cpd00020[c] + cpd00002[c]					1	0	0	0
PGK_GTP		cpd00203[c] + cpd00031[c] -> cpd00038[c] + cpd00169[c] + cpd00067[c]					0	-1000	1000	0
FUMt2r		cpd00067[e] + cpd00106[e] -> cpd00067[c] + cpd00106[c]					0	-1000	1000	0
BIFHASE2		cpd00004[c] + 2 cpd00006[c] + cpd00067[c] + cpd15877[c] -> cpd15876[c] + 2 cpd00005[c] + cpd00003[c]					0	-1000	1000	0
EXCH_ala_e_		cpd00035[e] <=>					1	0	1000	0
EXCH_val_e_		cpd00156[e] <=>					1	0	1000	0
EXCH_glu_e_		cpd00023[e] <=>					1	0	1000	0
EXCH_ile_e_		cpd00322[e] <=>					1	0	1000	0
EXCH_ser_e_		cpd00054[e] <=>					1	0	1000	0
EXCH_tyr_e_		cpd00069[e] <=>					1	0	1000	0
EXCH_trp_e_		cpd00065[e] <=>					1	0	1000	0
EXCH_cys_e_		cpd00084[e] <=>					1	0	1000	0
EXCH_lys_e_		cpd00039[e] <=>					1	0	1000	0
EXCH_phe_e_		cpd00066[e] <=>					1	0	1000	0
EXCH_thr_e_		cpd00161[e] <=>					1	0	1000	0
EXCH_asp_e_		cpd00041[e] <=>					1	0	1000	0
EXCH_asn_e_		cpd00132[e] <=>					1	0	1000	0
EXCH_gln_e_		cpd00053[e] <=>					1	0	1000	0
EXCH_leu_e_		cpd00107[e] <=>					1	0	1000	0
EXCH_his_e_		cpd00119[e] <=>					1	0	1000	0
EXCH_gly_e_		cpd00033[e] <=>					1	0	1000	0
EXCH_pro_e_		cpd00129[e] <=>					1	0	1000	0
EXCH_arg_e_		cpd00051[e] <=>					1	0	1000	0
EXCH_met_e_		cpd00060[e] <=>					1	0	1000	0

## Sheet: metabolites
Metabolite name	Metabolite description	Metabolite neutral formula	Metabolite charged formula	Metabolite charge	Metabolite Compartment	Metabolite KEGGID	Metabolite PubChemID	Metabolite CheBI ID	Metabolite Inchi String	Metabolite Smile
cpd00342[c]
cpd00203[c]
cpd03734[c]
cpd15295[c]
cpd00322[e]
cpd00216[c]
cpd00322[c]
cpd00760[c]
cpd00151[c]
cpd00357[c]
cpd11919[c]
cpd00036[e]
cpd00038[c]
cpd00119[e]
cpd00119[c]
cpd03279[c]
cpd00264[c]
cpd00072[c]
cpd02590[c]
cpd11427[c]
cpd12801[c]
cpd08301[c]
cpd00008[c]
cpd12313[c]
cpd15836[c]
cpd02315[c]
cpd00152[c]
cpd02574[c]
cpd11454[c]
cpd11448[c]
cpd00525[c]
cpd02642[c]
cpd00200[c]
cpd01646[c]
cpd00246[c]
cpd00229[e]
cpd00112[c]
cpd02884[c]
cpd12815[c]
cpd00290[c]
cpd00278[c]
cpd11421[c]
cpd00081[c]
cpd00738[c]
cpd11746[e]
cpd00954[c]
cpd00137[e]
cpd00807[c]
cpd12256[c]
cpd00058[e]
cpd00093[c]
cpd00242[c]
cpd00046[c]
cpd00802[c]
cpd00075[e]
cpd00347[c]
cpd00075[c]
cpd00017[c]
cpd11225[c]
cpd00128[c]
cpd00978[c]
cpd00311[c]
cpd00144[c]
cpd01695[c]
cpd08287[c]
cpd15560[c]
cpd03847[c]
cpd00227[c]
cpd01775[c]
cpd00038[e]
cpd00015[c]
cpd01217[c]
cpd02978[c]
cpd00428[c]
cpd02069[c]
cpd02611[c]
cpd02333[c]
cpd00764[c]
cpd11923[c]
cpd00238[c]
cpd00286[c]
cpd00060[e]
cpd00060[c]
cpd02552[c]
cpd00305[c]
cpd02605[c]
cpd01977[c]
cpd00223[c]
cpd00201[c]
cpd00107[c]
cpd00226[c]
cpd00107[e]
cpd15602[c]
cpd00137[c]
cpd00504[c]
cpd00204[c]
cpd11916[c]
cpd00126[c]
cpd00026[c]
cpd00489[c]
cpd00065[e]
cpd00065[c]
cpd08289[c]
cpd12336[c]
cpd00641[c]
cpd11917[c]
cpd12285[c]
cpd00205[e]
cpd02843[c]
cpd00205[c]
cpd00145[c]
cpd15634[c]
cpd00247[c]
cpde0003[c]
cpd11423[c]
cpd00755[c]
cpd00822[c]
cpd00171[c]
cpd00424[c]
cpd02197[c]
cpd00051[c]
cpd00051[e]
cpd15298[c]
cpd03517[c]
cpd00175[c]
cpd00047[e]
cpd00047[c]
cpd00358[c]
cpd08615[c]
cpd02746[c]
cpd00004[c]
cpd00129[c]
cpd00129[e]
cpd00123[c]
cpd03470[c]
cpd00235[c]
cpd02375[c]
cpd00079[c]
cpd00956[c]
cpd00356[c]
cpd00390[c]
cpd11458[c]
cpd03422[c]
cpd00050[c]
cpd00006[c]
cpd02465[c]
cpd00218[c]
cpd11452[c]
cpd00029[c]
cpd00324[c]
cpd00029[e]
cpd00066[e]
cpd11443[c]
cpd00066[c]
cpd12194[c]
cpd00731[c]
cpd00830[c]
cpd12228[c]
cpd00209[e]
cpd02740[c]
cpd00209[c]
cpd01311[c]
cpd00350[c]
cpd00186[c]
cpd03721[e]
cpd00229[c]
cpd00239[e]
cpde0004[c]
cpd00239[c]
cpd00058[c]
cpd11440[c]
cpd00132[c]
cpd00132[e]
cpd00103[c]
cpd02666[c]
cpd00080[c]
cpd00655[c]
cpd00297[c]
cpd00069[e]
cpd00169[c]
cpd00010[c]
cpd00508[c]
cpd00254[e]
cpd11914[c]
cpd00254[c]
cpd00858[c]
cpd00208[c]
cpd00027[e]
cpd00363[c]
cpd00264[e]
cpd11442[c]
cpd00036[c]
cpd00027[c]
cpd15598[c]
cpd11436[c]
cpd11431[c]
cpd00283[c]
cpd00330[c]
cpd00517[c]
cpd00296[c]
cpd12105[c]
cpd02921[c]
cpd00363[e]
cpd11751[c]
cpd15884[c]
cpd11921[c]
cpd00052[c]
cpd00931[c]
cpd15249[c]
cpd00184[c]
cpd00293[c]
cpd00102[c]
cpd00158[c]
cpd00158[e]
cpd00009[c]
cpd03165[c]
cpd00009[e]
cpd11735[c]
cpd00104[c]
cpd00134[c]
cpd01157[c]
cpd00773[c]
cpd00041[e]
cpd00108[c]
cpd00156[e]
cpd00156[c]
cpd00041[c]
cpd00108[e]
cpd15274[c]
cpd00312[c]
cpd00067[c]
cpd11770[c]
cpd00067[e]
cpd15876[c]
cpd00644[e]
cpd11444[c]
cpd00061[c]
cpd00064[c]
cpd00086[c]
cpd12226[c]
cpd00918[c]
cpd00890[c]
cpd02720[c]
cpd00023[c]
cpd00161[c]
cpd01647[c]
cpd00023[e]
cpd02371[c]
cpd00037[c]
cpd00868[c]
cpd02961[c]
cpd02968[c]
cpd00101[c]
cpd08286[c]
cpd00043[c]
cpd03920[c]
cpd02791[c]
cpd00161[e]
cpd00299[c]
cpd00074[c]
cpd00298[c]
cpd00062[c]
cpd01080[c]
cpd03423[c]
cpd12132[c]
cpd12229[c]
cpd00809[c]
cpd00782[c]
cpd00031[e]
cpd12060[c]
cpd00294[c]
cpd00930[c]
cpd00031[c]
cpd11910[c]
cpd00249[c]
cpd00288[c]
cpd00135[c]
cpd11493[c]
cpd02535[c]
cpd02345[c]
cpd00355[e]
cpd11652[c]
cpd00005[c]
cpd00219[c]
cpd00644[c]
cpd00003[c]
cpd15806[c]
cpde0002[c]
cpd00727[c]
cpd00438[c]
cpd00033[e]
cpd00033[c]
cpd00309[e]
cpd00309[c]
cpd00699[c]
cpd11416[c]
cpd00295[c]
cpd00475[c]
cpd02826[c]
cpd12164[c]
cpd15801[c]
cpd00810[c]
cpd00045[c]
cpd11433[c]
cpd00793[c]
cpd01352[c]
cpd00383[c]
cpd03285[c]
cpd02120[c]
cpd02229[c]
cpd00220[c]
cpd15597[c]
cpd00001[c]
cpd00001[e]
cpd00100[e]
cpd03606[c]
cpd00073[e]
cpd00073[c]
cpd15906[c]
cpd00387[c]
cpd00232[c]
cpd02612[c]
cpd15804[c]
cpd00837[c]
cpd00092[c]
cpd00092[e]
cpd00071[c]
cpd00668[c]
cpd12255[c]
cpd00095[c]
cpd11907[c]
cpd00177[c]
cpd00020[c]
cpd00020[e]
cpd00906[c]
cpd02964[c]
cpd00516[e]
cpd00516[c]
cpd00430[c]
cpd02701[c]
cpd00196[c]
cpd00154[e]
cpd00139[c]
cpd00481[c]
cpd00105[e]
cpd15893[c]
cpd03719[c]
cpd02210[c]
cpd03719[e]
cpd00703[c]
cpd00346[c]
cpd00082[e]
cpd00082[c]
cpd12100[c]
cpd11449[c]
cpd02857[c]
cpd00343[c]
cpd00089[c]
cpd03671[c]
cpd00251[c]
cpd00100[c]
cpd00689[c]
cpd02211[c]
cpd00014[c]
cpd02201[c]
cpd03495[c]
cpd00528[c]
cpd01974[c]
cpd00002[c]
cpd02431[c]
cpd01620[c]
cpd03919[c]
cpd00277[c]
cpd00087[c]
cpd00492[c]
cpd00024[e]
cpd02152[c]
cpd00022[c]
cpd02030[c]
cpd00105[c]
cpd00355[c]
cpd00626[c]
cpd02893[c]
cpd02979[c]
cpd11918[c]
cpd00498[c]
cpd00166[c]
cpd00510[c]
cpd00834[c]
cpd05224[c]
cpd00130[c]
cpd11446[c]
cpd00130[e]
cpd11422[c]
cpd11438[c]
cpd15600[c]
cpd00891[c]
cpd02656[c]
cpd00774[c]
cpd00198[c]
cpd00224[c]
cpd00722[c]
cpd00214[c]
cpd00957[c]
cpd00141[c]
cpd01882[c]
cpd01747[c]
cpd12452[c]
cpd02394[c]
cpd01716[c]
cpd00054[c]
cpd00106[c]
cpd00054[e]
cpd00106[e]
cpd11175[c]
cpd00133[c]
cpd11922[c]
cpd15802[c]
cpd00019[c]
cpd00338[c]
cpd15640[c]
cpd15805[c]
cpd01710[c]
cpd00159[c]
cpd00159[e]
cpd00327[c]
cpd11640[e]
cpd11640[c]
cpd00193[c]
cpd03918[c]
cpd15877[c]
cpd11920[c]
cpd03720[e]
cpd02693[c]
cpd00147[c]
cpd03720[c]
cpd00070[c]
cpd00091[c]
cpd00897[c]
cpd00307[c]
cpd00241[c]
cpd15561[c]
cpd00509[c]
cpd00056[c]
cpd01923[c]
cpd00345[c]
cpd11492[c]
cpd00402[c]
cpd00533[c]
cpd02498[c]
cpd00044[c]
cpd00013[e]
cpd00873[c]
cpd02016[c]
cpd00078[c]
cpd00497[c]
cpd02991[c]
cpd00260[c]
cpd00018[c]
cpd00274[c]
cpd00790[c]
cpd08210[c]
cpd00094[c]
cpd00012[c]
cpd03721[c]
cpd03607[c]
cpd00063[e]
cpd11455[c]
cpd00063[c]
cpd01376[c]
cpd01376[e]
cpd00040[c]
cpd00638[c]
cpd02920[c]
cpd00408[c]
cpd00452[c]
cpd00477[c]
cpd02591[c]
cpd00053[e]
cpd00053[c]
cpd03128[c]
cpd00155[c]
cpd01107[c]
cpd00712[c]
cpd12133[c]
cpd00805[c]
cpd00482[c]
cpd12003[c]
cpd12227[c]
cpd11924[c]
cpd12036[c]
cpd00207[c]
cpd00118[e]
cpd11906[c]
cpd00118[c]
cpd15238[c]
cpd00421[c]
cpd15601[c]
cpd02654[c]
cpd00084[e]
cpd00084[c]
cpd01844[c]
cpd02820[c]
cpd01982[c]
cpd03561[c]
cpd03733[c]
cpd02851[c]
cpd00039[c]
cpd00039[e]
cpd00446[c]
cpd02882[c]
cpd01997[c]
cpd15599[c]
cpd00443[c]
cpd00090[c]
cpd00224[e]
cpd00367[c]
cpd02097[c]
cpd10516[c]
cpd00522[c]
cpd10516[e]
cpd00932[c]
cpd00478[c]
cpd00683[c]
cpd00035[c]
cpd15803[c]
cpd00035[e]
cpd00971[c]
cpd03485[c]
cpd00971[e]
cpd00032[c]
cpd00521[c]
cpd00122[c]
cpd11913[c]
cpd00206[c]
cpd11909[c]
cpd02904[c]
cpd00113[c]
cpd02894[c]
cpd00085[c]
cpde0001[c]
cpd11915[c]
cpd00125[c]
cpd00096[c]
cpd00068[c]
cpd00143[c]
cpd11683[c]
cpd00024[c]
cpd11420[c]
cpd02678[c]
cpd00202[c]
cpd15669[c]
cpd11911[c]
cpd00182[c]
cpd03494[c]
cpd11456[c]
cpd00289[c]
cpd00282[c]
cpd00236[c]
cpd11447[c]
cpd00069[c]
cpd00114[c]
cpd00519[c]
cpd00048[c]
cpd00048[e]
cpd12335[c]
cpd11459[c]
cpd00861[c]
cpd00859[c]
cpd08288[c]
cpd00154[c]
cpd00011[c]
cpd00011[e]
cpd11430[c]
cpd15269[c]
cpd11908[c]
cpd00117[c]
cpd11912[c]
cpd15237[c]
cpd00800[c]
cpd00146[c]
cpd02140[c]
cpd01777[c]
cpd00115[c]
cpd03518[c]
cpd03519[c]
cpd00013[c]
cpd02414[c]
cpd02948[c]
cpd03491[c]
cpd00190[c]
cpd00863[c]
cpd10162[c]
cpd02569[c]
cpd03666[c]
cpd02862[c]
cpd12829[c]
cpd00007[c]
cpde0005[c]

## Sheet: LIst of TICs
Reaction name	Equation
CTPS1	cpd00062[c] + cpd00002[c] + cpd00013[c] -> cpd00008[c] + cpd00052[c] + cpd00009[c] + 2 cpd00067[c]
NTD9	cpd00126[c] + cpd00001[c] -> cpd00311[c] + cpd00009[c] + cpd00067[c]
DCTPD2	cpd00052[c] + cpd00067[c] + cpd00001[c] -> cpd00062[c] + cpd00013[c]
GSNK	cpd00311[c] + cpd00002[c] -> cpd00008[c] + cpd00126[c]
NDPK1	cpd00031[c] + cpd00002[c] <=> cpd00038[c] + cpd00008[c]
CYTDK1	cpd00002[c] + cpd00367[c] -> cpd00008[c] + cpd00046[c]
CYTDK2	cpd00038[c] + cpd00367[c] -> cpd00046[c] + cpd00031[c]
TRPS3	cpd02210[c] + cpd00067[c] <=> cpd00102[c] + cpd05224[c]
TRPS2	cpd05224[c] + cpd00054[c] -> cpd00065[c] + cpd00001[c] + cpd00067[c]
TRPS1	cpd02210[c] + cpd00054[c] -> cpd00065[c] + cpd00102[c] + cpd00001[c]
NDPK5	cpd00295[c] + cpd00002[c] <=> cpd00008[c] + cpd00241[c]
NDPK1	cpd00031[c] + cpd00002[c] <=> cpd00038[c] + cpd00008[c]
RNTR2	cpd00038[c] + cpd11421[c] -> cpd00001[c] + cpd00241[c] + cpd11420[c]
RNDR2	cpd11421[c] + cpd00031[c] -> cpd00295[c] + cpd00001[c] + cpd11420[c]
NDPK8	cpd00177[c] + cpd00002[c] <=> cpd00008[c] + cpd00115[c]
RNTR1	cpd11421[c] + cpd00002[c] -> cpd00001[c] + cpd11420[c] + cpd00115[c]
RNDR1	cpd00008[c] + cpd11421[c] -> cpd00001[c] + cpd00177[c] + cpd11420[c]
cellulase5	5 cpd11746[e] + cpd00001[e] -> cpd03720[e]
cellulase6	6 cpd11746[e] + cpd00001[e] -> cpd03719[e]
bglu6_ext	cpd00001[e] + cpd03719[e] -> cpd00027[e] + cpd03720[e]
bglu1	cpd11746[e] + cpd00001[e] -> cpd00027[e]
CTPS1	cpd00062[c] + cpd00002[c] + cpd00013[c] -> cpd00008[c] + cpd00052[c] + cpd00009[c] + 2 cpd00067[c]
cellobtx	cpd00158[e] + cpd00001[c] + cpd00002[c] -> cpd00008[c] + cpd00158[c] + cpd00009[c] + cpd00067[c]
cellulase2	2 cpd11746[e] + cpd00001[e] -> cpd00158[e]
cellulase5	5 cpd11746[e] + cpd00001[e] -> cpd03720[e]
cellulase6	6 cpd11746[e] + cpd00001[e] -> cpd03719[e]
DCTPD2	cpd00052[c] + cpd00067[c] + cpd00001[c] -> cpd00062[c] + cpd00013[c]
H2Ot	cpd00001[e] <=> cpd00001[c]
bglu6_ext	cpd00001[e] + cpd03719[e] -> cpd00027[e] + cpd03720[e]
GLCt5	cpd00027[e] + cpd00001[c] + cpd00002[c] -> cpd00008[c] + cpd00027[c] + cpd00009[c] + cpd00067[c]
bglu2	cpd00158[c] + cpd00001[c] -> 2 cpd00027[c]
CTPS1	cpd00062[c] + cpd00002[c] + cpd00013[c] -> cpd00008[c] + cpd00052[c] + cpd00009[c] + 2 cpd00067[c]
cellobtx	cpd00158[e] + cpd00001[c] + cpd00002[c] -> cpd00008[c] + cpd00158[c] + cpd00009[c] + cpd00067[c]
cellulase3	3 cpd11746[e] + cpd00001[e] -> cpd03721[e]
cellulase2	2 cpd11746[e] + cpd00001[e] -> cpd00158[e]
cellulase5	5 cpd11746[e] + cpd00001[e] -> cpd03720[e]
cellulase6	6 cpd11746[e] + cpd00001[e] -> cpd03719[e]
cellottx	cpd03721[e] + cpd00001[c] + cpd00002[c] -> cpd00008[c] + cpd00009[c] + cpd00067[c] + cpd03721[c]
DCTPD2	cpd00052[c] + cpd00067[c] + cpd00001[c] -> cpd00062[c] + cpd00013[c]
H2Ot	cpd00001[e] <=> cpd00001[c]
bglu6_ext	cpd00001[e] + cpd03719[e] -> cpd00027[e] + cpd03720[e]
GLCt5	cpd00027[e] + cpd00001[c] + cpd00002[c] -> cpd00008[c] + cpd00027[c] + cpd00009[c] + cpd00067[c]
bglu3	cpd00001[c] + cpd03721[c] -> cpd00027[c] + cpd00158[c]
CTPS1	cpd00062[c] + cpd00002[c] + cpd00013[c] -> cpd00008[c] + cpd00052[c] + cpd00009[c] + 2 cpd00067[c]
bglu6	cpd00001[c] + cpd03719[c] -> cpd00027[c] + cpd03720[c]
cellpp	cpd00009[c] + cpd03720[c] + cpd00067[c] -> cpd00089[c] + cpd01376[c]
cellulase3	3 cpd11746[e] + cpd00001[e] -> cpd03721[e]
cellulase5	5 cpd11746[e] + cpd00001[e] -> cpd03720[e]
cellulase6	6 cpd11746[e] + cpd00001[e] -> cpd03719[e]
cellottx	cpd03721[e] + cpd00001[c] + cpd00002[c] -> cpd00008[c] + cpd00009[c] + cpd00067[c] + cpd03721[c]
cellohtx	cpd00001[c] + cpd03719[e] + cpd00002[c] -> cpd00008[c] + cpd00009[c] + cpd00067[c] + cpd03719[c]
cellhp	cpd00009[c] + cpd03719[c] + cpd00067[c] -> cpd00089[c] + cpd03720[c]
DCTPD2	cpd00052[c] + cpd00067[c] + cpd00001[c] -> cpd00062[c] + cpd00013[c]
H2Ot	cpd00001[e] <=> cpd00001[c]
bglu6_ext	cpd00001[e] + cpd03719[e] -> cpd00027[e] + cpd03720[e]
GLCt5	cpd00027[e] + cpd00001[c] + cpd00002[c] -> cpd00008[c] + cpd00027[c] + cpd00009[c] + cpd00067[c]
bglu4	cpd00001[c] + cpd01376[c] -> cpd00027[c] + cpd03721[c]
bglu6	cpd00001[c] + cpd03719[c] -> cpd00027[c] + cpd03720[c]
cellpp	cpd00009[c] + cpd03720[c] + cpd00067[c] -> cpd00089[c] + cpd01376[c]
cellhp	cpd00009[c] + cpd03719[c] + cpd00067[c] -> cpd00089[c] + cpd03720[c]
bglu5	cpd00001[c] + cpd03720[c] -> cpd00027[c] + cpd01376[c]
CTPS1	cpd00062[c] + cpd00002[c] + cpd00013[c] -> cpd00008[c] + cpd00052[c] + cpd00009[c] + 2 cpd00067[c]
NDPK3	cpd00002[c] + cpd00096[c] <=> cpd00008[c] + cpd00052[c]
DCTPD2	cpd00052[c] + cpd00067[c] + cpd00001[c] -> cpd00062[c] + cpd00013[c]
NTP5	cpd00052[c] + cpd00001[c] -> cpd00009[c] + cpd00067[c] + cpd00096[c]
CTPS1	cpd00062[c] + cpd00002[c] + cpd00013[c] -> cpd00008[c] + cpd00052[c] + cpd00009[c] + 2 cpd00067[c]
NDPK5	cpd00295[c] + cpd00002[c] <=> cpd00008[c] + cpd00241[c]
DCTPD2	cpd00052[c] + cpd00067[c] + cpd00001[c] -> cpd00062[c] + cpd00013[c]
NTP4	cpd00001[c] + cpd00241[c] -> cpd00009[c] + cpd00067[c] + cpd00295[c]
CTPS1	cpd00062[c] + cpd00002[c] + cpd00013[c] -> cpd00008[c] + cpd00052[c] + cpd00009[c] + 2 cpd00067[c]
NDPK2	cpd00014[c] + cpd00002[c] <=> cpd00008[c] + cpd00062[c]
DCTPD2	cpd00052[c] + cpd00067[c] + cpd00001[c] -> cpd00062[c] + cpd00013[c]
NTP7	cpd00062[c] + cpd00001[c] -> cpd00009[c] + cpd00067[c] + cpd00014[c]
CTPS1	cpd00062[c] + cpd00002[c] + cpd00013[c] -> cpd00008[c] + cpd00052[c] + cpd00009[c] + 2 cpd00067[c]
NDPK7	cpd00002[c] + cpd00533[c] <=> cpd00008[c] + cpd00356[c]
DCTPD2	cpd00052[c] + cpd00067[c] + cpd00001[c] -> cpd00062[c] + cpd00013[c]
NTP6	cpd00356[c] + cpd00001[c] -> cpd00009[c] + cpd00067[c] + cpd00533[c]
CTPS1	cpd00062[c] + cpd00002[c] + cpd00013[c] -> cpd00008[c] + cpd00052[c] + cpd00009[c] + 2 cpd00067[c]
NDPK1	cpd00031[c] + cpd00002[c] <=> cpd00038[c] + cpd00008[c]
DCTPD2	cpd00052[c] + cpd00067[c] + cpd00001[c] -> cpd00062[c] + cpd00013[c]
NTP3	cpd00038[c] + cpd00001[c] -> cpd00009[c] + cpd00067[c] + cpd00031[c]
CTPS1	cpd00062[c] + cpd00002[c] + cpd00013[c] -> cpd00008[c] + cpd00052[c] + cpd00009[c] + 2 cpd00067[c]
NDPK8	cpd00177[c] + cpd00002[c] <=> cpd00008[c] + cpd00115[c]
DCTPD2	cpd00052[c] + cpd00067[c] + cpd00001[c] -> cpd00062[c] + cpd00013[c]
NTP2	cpd00001[c] + cpd00115[c] -> cpd00009[c] + cpd00067[c] + cpd00177[c]
CTPS1	cpd00062[c] + cpd00002[c] + cpd00013[c] -> cpd00008[c] + cpd00052[c] + cpd00009[c] + 2 cpd00067[c]
NDPK4	cpd00297[c] + cpd00002[c] <=> cpd00357[c] + cpd00008[c]
DCTPD2	cpd00052[c] + cpd00067[c] + cpd00001[c] -> cpd00062[c] + cpd00013[c]
NTP9	cpd00357[c] + cpd00001[c] -> cpd00297[c] + cpd00009[c] + cpd00067[c]
CTPS1	cpd00062[c] + cpd00002[c] + cpd00013[c] -> cpd00008[c] + cpd00052[c] + cpd00009[c] + 2 cpd00067[c]
GLCP	cpd00009[c] + cpd00067[c] + cpd00155[c] -> cpd00089[c]
DCTPD2	cpd00052[c] + cpd00067[c] + cpd00001[c] -> cpd00062[c] + cpd00013[c]
GLGC	cpd00089[c] + cpd00002[c] -> cpd00387[c] + cpd00012[c]
PPA	cpd00001[c] + cpd00012[c] -> 2 cpd00009[c] + 2 cpd00067[c]
GLCS1	cpd00387[c] -> cpd00008[c] + cpd00155[c]
CTPS1	cpd00062[c] + cpd00002[c] + cpd00013[c] -> cpd00008[c] + cpd00052[c] + cpd00009[c] + 2 cpd00067[c]
DCTPD2	cpd00052[c] + cpd00067[c] + cpd00001[c] -> cpd00062[c] + cpd00013[c]
PIt2r	cpd00009[e] + cpd00067[e] <=> cpd00009[c] + cpd00067[c]
PIabc	cpd00009[e] + cpd00001[c] + cpd00002[c] -> cpd00008[c] + 2 cpd00009[c] + cpd00067[c]
CTPS1	cpd00062[c] + cpd00002[c] + cpd00013[c] -> cpd00008[c] + cpd00052[c] + cpd00009[c] + 2 cpd00067[c]
PRPPS	cpd00101[c] + cpd00002[c] <=> cpd00103[c] + cpd00018[c]
GUAPRT	cpd00103[c] + cpd00207[c] -> cpd00126[c] + cpd00012[c]
NTD9	cpd00126[c] + cpd00001[c] -> cpd00311[c] + cpd00009[c] + cpd00067[c]
DCTPD2	cpd00052[c] + cpd00067[c] + cpd00001[c] -> cpd00062[c] + cpd00013[c]
OAAdecarb	cpd00067[c] + cpd00032[c] <=> cpd00020[c] + cpd00011[c]
PUNP3	cpd00311[c] + cpd00009[c] + cpd00067[c] <=> cpd00475[c] + cpd00207[c]
PPS	cpd00001[c] + cpd00020[c] + cpd00002[c] -> cpd00009[c] + cpd00067[c] + cpd00061[c] + cpd00018[c]
PPA	cpd00001[c] + cpd00012[c] -> 2 cpd00009[c] + 2 cpd00067[c]
PPM	cpd00475[c] <=> cpd00101[c]
PEPCKr	cpd00038[c] + cpd00032[c] + cpd00067[c] <=> cpd00031[c] + cpd00061[c] + cpd00011[c]
CTPS1	cpd00062[c] + cpd00002[c] + cpd00013[c] -> cpd00008[c] + cpd00052[c] + cpd00009[c] + 2 cpd00067[c]
DCTPD2	cpd00052[c] + cpd00067[c] + cpd00001[c] -> cpd00062[c] + cpd00013[c]
CYTDK1	cpd00002[c] + cpd00367[c] -> cpd00008[c] + cpd00046[c]
NTD4	cpd00046[c] + cpd00001[c] -> cpd00009[c] + cpd00367[c] + cpd00067[c]
CTPS1	cpd00062[c] + cpd00002[c] + cpd00013[c] -> cpd00008[c] + cpd00052[c] + cpd00009[c] + 2 cpd00067[c]
DUTPDP	cpd00358[c] + cpd00001[c] -> cpd00299[c] + cpd00012[c]
DCTPD2	cpd00052[c] + cpd00067[c] + cpd00001[c] -> cpd00062[c] + cpd00013[c]
PPA	cpd00001[c] + cpd00012[c] -> 2 cpd00009[c] + 2 cpd00067[c]
NTP8	cpd00358[c] + cpd00001[c] -> cpd00978[c] + cpd00009[c] + cpd00067[c]
URIDK2r	cpd00299[c] + cpd00002[c] <=> cpd00008[c] + cpd00978[c]
CTPS1	cpd00062[c] + cpd00002[c] + cpd00013[c] -> cpd00008[c] + cpd00052[c] + cpd00009[c] + 2 cpd00067[c]
bglu6	cpd00001[c] + cpd03719[c] -> cpd00027[c] + cpd03720[c]
cellpp	cpd00009[c] + cpd03720[c] + cpd00067[c] -> cpd00089[c] + cpd01376[c]
cellulase3	3 cpd11746[e] + cpd00001[e] -> cpd03721[e]
cellulase5	5 cpd11746[e] + cpd00001[e] -> cpd03720[e]
cellulase6	6 cpd11746[e] + cpd00001[e] -> cpd03719[e]
cellottx	cpd03721[e] + cpd00001[c] + cpd00002[c] -> cpd00008[c] + cpd00009[c] + cpd00067[c] + cpd03721[c]
cellohtx	cpd00001[c] + cpd03719[e] + cpd00002[c] -> cpd00008[c] + cpd00009[c] + cpd00067[c] + cpd03719[c]
cellhp	cpd00009[c] + cpd03719[c] + cpd00067[c] -> cpd00089[c] + cpd03720[c]
DCTPD2	cpd00052[c] + cpd00067[c] + cpd00001[c] -> cpd00062[c] + cpd00013[c]
H2Ot	cpd00001[e] <=> cpd00001[c]
bglu6_ext	cpd00001[e] + cpd03719[e] -> cpd00027[e] + cpd03720[e]
GLCt5	cpd00027[e] + cpd00001[c] + cpd00002[c] -> cpd00008[c] + cpd00027[c] + cpd00009[c] + cpd00067[c]
cellttp	cpd00009[c] + cpd01376[c] + cpd00067[c] -> cpd00089[c] + cpd03721[c]
cellulase5	5 cpd11746[e] + cpd00001[e] -> cpd03720[e]
cellulase4	4 cpd11746[e] + cpd00001[e] -> cpd01376[e]
cellulase6	6 cpd11746[e] + cpd00001[e] -> cpd03719[e]
bglu6_ext	cpd00001[e] + cpd03719[e] -> cpd00027[e] + cpd03720[e]
bglu5_ext	cpd00001[e] + cpd03720[e] -> cpd00027[e] + cpd01376[e]
cellulase2	2 cpd11746[e] + cpd00001[e] -> cpd00158[e]
EXCH_h2o(e)	cpd00001[e] <=>
EXCH_cellobiose(e)	cpd00158[e] <=>
EXCH_cellulose(e)	cpd11746[e] <=>
CTPS1	cpd00062[c] + cpd00002[c] + cpd00013[c] -> cpd00008[c] + cpd00052[c] + cpd00009[c] + 2 cpd00067[c]
bglu6	cpd00001[c] + cpd03719[c] -> cpd00027[c] + cpd03720[c]
cellhp	cpd00009[c] + cpd03719[c] + cpd00067[c] -> cpd00089[c] + cpd03720[c]
DCTPD2	cpd00052[c] + cpd00067[c] + cpd00001[c] -> cpd00062[c] + cpd00013[c]
HEX1	cpd00027[c] + cpd00038[c] -> cpd00031[c] + cpd00079[c]
PGMT	cpd00089[c] <=> cpd00079[c]
CTPS1	cpd00062[c] + cpd00002[c] + cpd00013[c] -> cpd00008[c] + cpd00052[c] + cpd00009[c] + 2 cpd00067[c]
PRPPS	cpd00101[c] + cpd00002[c] <=> cpd00103[c] + cpd00018[c]
GUAPRT	cpd00103[c] + cpd00207[c] -> cpd00126[c] + cpd00012[c]
NTD9	cpd00126[c] + cpd00001[c] -> cpd00311[c] + cpd00009[c] + cpd00067[c]
cellulase5	5 cpd11746[e] + cpd00001[e] -> cpd03720[e]
cellulase6	6 cpd11746[e] + cpd00001[e] -> cpd03719[e]
EXCH_h2o(e)	cpd00001[e] <=>
DCTPD2	cpd00052[c] + cpd00067[c] + cpd00001[c] -> cpd00062[c] + cpd00013[c]
EXCH_fru(e)	cpd00082[e] <=>
bglu6_ext	cpd00001[e] + cpd03719[e] -> cpd00027[e] + cpd03720[e]
PGI	cpd00079[c] <=> cpd00072[c]
HEX1	cpd00027[c] + cpd00038[c] -> cpd00031[c] + cpd00079[c]
PUNP3	cpd00311[c] + cpd00009[c] + cpd00067[c] <=> cpd00475[c] + cpd00207[c]
GLCt5	cpd00027[e] + cpd00001[c] + cpd00002[c] -> cpd00008[c] + cpd00027[c] + cpd00009[c] + cpd00067[c]
PPS	cpd00001[c] + cpd00020[c] + cpd00002[c] -> cpd00009[c] + cpd00067[c] + cpd00061[c] + cpd00018[c]
PPA	cpd00001[c] + cpd00012[c] -> 2 cpd00009[c] + 2 cpd00067[c]
PPM	cpd00475[c] <=> cpd00101[c]
NTP1	cpd00001[c] + cpd00002[c] -> cpd00008[c] + cpd00009[c] + cpd00067[c]
FRUpts2	cpd00061[c] + cpd00082[e] -> cpd00072[c] + cpd00020[c]
CTPS1	cpd00062[c] + cpd00002[c] + cpd00013[c] -> cpd00008[c] + cpd00052[c] + cpd00009[c] + 2 cpd00067[c]
PRPPS	cpd00101[c] + cpd00002[c] <=> cpd00103[c] + cpd00018[c]
ACS2	cpd00010[c] + cpd00002[c] + cpd00141[c] + cpd00067[c] -> cpd00086[c] + cpd00018[c] + cpd00012[c]
GUAPRT	cpd00103[c] + cpd00207[c] -> cpd00126[c] + cpd00012[c]
NTD9	cpd00126[c] + cpd00001[c] -> cpd00311[c] + cpd00009[c] + cpd00067[c]
DCTPD2	cpd00052[c] + cpd00067[c] + cpd00001[c] -> cpd00062[c] + cpd00013[c]
PTA2	cpd00009[c] + cpd00067[c] + cpd00086[c] -> cpd00010[c] + cpd01844[c]
PUNP3	cpd00311[c] + cpd00009[c] + cpd00067[c] <=> cpd00475[c] + cpd00207[c]
PPM	cpd00475[c] <=> cpd00101[c]
PPAKr	cpd00008[c] + cpd01844[c] <=> cpd00002[c] + cpd00141[c] + cpd00067[c]
CTPS1	cpd00062[c] + cpd00002[c] + cpd00013[c] -> cpd00008[c] + cpd00052[c] + cpd00009[c] + 2 cpd00067[c]
bglu6	cpd00001[c] + cpd03719[c] -> cpd00027[c] + cpd03720[c]
cellohtx	cpd00001[c] + cpd03719[e] + cpd00002[c] -> cpd00008[c] + cpd00009[c] + cpd00067[c] + cpd03719[c]
DCTPD2	cpd00052[c] + cpd00067[c] + cpd00001[c] -> cpd00062[c] + cpd00013[c]
H2Ot	cpd00001[e] <=> cpd00001[c]
bglu6_ext	cpd00001[e] + cpd03719[e] -> cpd00027[e] + cpd03720[e]
GLCt5	cpd00027[e] + cpd00001[c] + cpd00002[c] -> cpd00008[c] + cpd00027[c] + cpd00009[c] + cpd00067[c]
celloptx	cpd00001[c] + cpd00002[c] + cpd03720[e] -> cpd00008[c] + cpd00009[c] + cpd00067[c] + cpd03720[c]
CTPS1	cpd00062[c] + cpd00002[c] + cpd00013[c] -> cpd00008[c] + cpd00052[c] + cpd00009[c] + 2 cpd00067[c]
ACODA	cpd00342[c] + cpd00001[c] -> cpd00029[c] + cpd00064[c]
MALt2r	cpd00067[e] + cpd00130[e] <=> cpd00067[c] + cpd00130[c]
DCTPD2	cpd00052[c] + cpd00067[c] + cpd00001[c] -> cpd00062[c] + cpd00013[c]
FDH	cpd00047[c] + cpd00003[c] -> cpd00004[c] + cpd00011[c]
LDH_L	cpd00003[c] + cpd00159[c] <=> cpd00004[c] + cpd00067[c] + cpd00020[c]
ATPS2_i	cpd00001[c] + cpd00002[c] + cpd00067[c] -> cpd00008[c] + cpd00009[c] + 2 cpd00067[e]
L-LACt4r	cpd00159[e] + cpd00067[e] <=> cpd00159[c] + cpd00067[c]
ACGS	cpd00023[c] + cpd00022[c] -> cpd00010[c] + cpd00067[c] + cpd00477[c]
ORNTAC	cpd00342[c] + cpd00023[c] <=> cpd00064[c] + cpd00477[c]
NTP1	cpd00001[c] + cpd00002[c] -> cpd00008[c] + cpd00009[c] + cpd00067[c]
EXCH_mal-l(e)	cpd00130[e] <=>
Nat1	cpd00001[c] + cpd00002[c] + cpd00971[c] -> cpd00008[c] + cpd00009[c] + cpd00067[c] + cpd00971[e]
PFL	cpd00010[c] + cpd00020[c] <=> cpd00047[c] + cpd00022[c]
ME1	cpd00006[c] + cpd00130[c] -> cpd00005[c] + cpd00020[c] + cpd00011[c]
EXCH_lac-l(e)	cpd00159[e] <=>
cellulase2	2 cpd11746[e] + cpd00001[e] -> cpd00158[e]
cellulase5	5 cpd11746[e] + cpd00001[e] -> cpd03720[e]
cellulase6	6 cpd11746[e] + cpd00001[e] -> cpd03719[e]
bglu6_ext	cpd00001[e] + cpd03719[e] -> cpd00027[e] + cpd03720[e]
bglu2_ext	cpd00158[e] + cpd00001[e] -> 2 cpd00027[e]
CTPS1	cpd00062[c] + cpd00002[c] + cpd00013[c] -> cpd00008[c] + cpd00052[c] + cpd00009[c] + 2 cpd00067[c]
bglu6	cpd00001[c] + cpd03719[c] -> cpd00027[c] + cpd03720[c]
cellpp	cpd00009[c] + cpd03720[c] + cpd00067[c] -> cpd00089[c] + cpd01376[c]
cellulase5	5 cpd11746[e] + cpd00001[e] -> cpd03720[e]
cellulase4	4 cpd11746[e] + cpd00001[e] -> cpd01376[e]
cellulase6	6 cpd11746[e] + cpd00001[e] -> cpd03719[e]
cellohtx	cpd00001[c] + cpd03719[e] + cpd00002[c] -> cpd00008[c] + cpd00009[c] + cpd00067[c] + cpd03719[c]
cellhp	cpd00009[c] + cpd03719[c] + cpd00067[c] -> cpd00089[c] + cpd03720[c]
DCTPD2	cpd00052[c] + cpd00067[c] + cpd00001[c] -> cpd00062[c] + cpd00013[c]
H2Ot	cpd00001[e] <=> cpd00001[c]
bglu6_ext	cpd00001[e] + cpd03719[e] -> cpd00027[e] + cpd03720[e]
GLCt5	cpd00027[e] + cpd00001[c] + cpd00002[c] -> cpd00008[c] + cpd00027[c] + cpd00009[c] + cpd00067[c]
cellotettx	cpd00001[c] + cpd00002[c] + cpd01376[e] -> cpd00008[c] + cpd00009[c] + cpd00067[c] + cpd01376[c]
NDPK3	cpd00002[c] + cpd00096[c] <=> cpd00008[c] + cpd00052[c]
NDPK2	cpd00014[c] + cpd00002[c] <=> cpd00008[c] + cpd00062[c]
NDPK1	cpd00031[c] + cpd00002[c] <=> cpd00038[c] + cpd00008[c]
DCTPD2	cpd00052[c] + cpd00067[c] + cpd00001[c] -> cpd00062[c] + cpd00013[c]
CYTDK1	cpd00002[c] + cpd00367[c] -> cpd00008[c] + cpd00046[c]
CYTK1	cpd00046[c] + cpd00002[c] <=> cpd00008[c] + cpd00096[c]
URIDK1r	cpd00002[c] + cpd00091[c] <=> cpd00008[c] + cpd00014[c]
CYTD	cpd00067[c] + cpd00001[c] + cpd00367[c] <=> cpd00249[c] + cpd00013[c]
URIK2	cpd00038[c] + cpd00249[c] -> cpd00031[c] + cpd00091[c]
NDPK3	cpd00002[c] + cpd00096[c] <=> cpd00008[c] + cpd00052[c]
NDPK2	cpd00014[c] + cpd00002[c] <=> cpd00008[c] + cpd00062[c]
DCTPD2	cpd00052[c] + cpd00067[c] + cpd00001[c] -> cpd00062[c] + cpd00013[c]
CYTDK1	cpd00002[c] + cpd00367[c] -> cpd00008[c] + cpd00046[c]
CYTK1	cpd00046[c] + cpd00002[c] <=> cpd00008[c] + cpd00096[c]
URIDK1r	cpd00002[c] + cpd00091[c] <=> cpd00008[c] + cpd00014[c]
CYTD	cpd00067[c] + cpd00001[c] + cpd00367[c] <=> cpd00249[c] + cpd00013[c]
URIK1	cpd00249[c] + cpd00002[c] -> cpd00008[c] + cpd00091[c]
CTPS1	cpd00062[c] + cpd00002[c] + cpd00013[c] -> cpd00008[c] + cpd00052[c] + cpd00009[c] + 2 cpd00067[c]
PRPPS	cpd00101[c] + cpd00002[c] <=> cpd00103[c] + cpd00018[c]
DGK1	cpd00296[c] + cpd00002[c] <=> cpd00008[c] + cpd00295[c]
GUAPRT	cpd00103[c] + cpd00207[c] -> cpd00126[c] + cpd00012[c]
NTD8	cpd00296[c] + cpd00001[c] -> cpd00009[c] + cpd00277[c] + cpd00067[c]
NTD7	cpd00001[c] + cpd00018[c] -> cpd00009[c] + cpd00182[c] + cpd00067[c]
NTD6	cpd00294[c] + cpd00001[c] -> cpd00009[c] + cpd00438 + cpd00067[c]
NDPK8	cpd00177[c] + cpd00002[c] <=> cpd00008[c] + cpd00115[c]
NDPK5	cpd00295[c] + cpd00002[c] <=> cpd00008[c] + cpd00241[c]
NDPK1	cpd00031[c] + cpd00002[c] <=> cpd00038[c] + cpd00008[c]
DCTPD2	cpd00052[c] + cpd00067[c] + cpd00001[c] -> cpd00062[c] + cpd00013[c]
RNTR2	cpd00038[c] + cpd11421[c] -> cpd00001[c] + cpd00241[c] + cpd11420[c]
RNTR1	cpd11421[c] + cpd00002[c] -> cpd00001[c] + cpd11420[c] + cpd00115[c]
PUNP4	cpd00009[c] + cpd00067[c] + cpd00277[c] <=> cpd00509[c] + cpd00207[c]
PUNP1	cpd00009[c] + cpd00067[c] + cpd00182[c] <=> cpd00128[c] + cpd00475[c]
PUNP2	cpd00009[c] + cpd00438 + cpd00067[c] <=> cpd00128[c] + cpd00509[c]
PPA	cpd00001[c] + cpd00012[c] -> 2 cpd00009[c] + 2 cpd00067[c]
PPM	cpd00475[c] <=> cpd00101[c]
NTP1	cpd00001[c] + cpd00002[c] -> cpd00008[c] + cpd00009[c] + cpd00067[c]
GK1	cpd00126[c] + cpd00002[c] <=> cpd00008[c] + cpd00031[c]
ADKd	cpd00294[c] + cpd00115[c] <=> 2 cpd00177[c]
CTPS1	cpd00062[c] + cpd00002[c] + cpd00013[c] -> cpd00008[c] + cpd00052[c] + cpd00009[c] + 2 cpd00067[c]
EXCH_pyr(e)	cpd00020[e] <=>
ACODA	cpd00342[c] + cpd00001[c] -> cpd00029[c] + cpd00064[c]
PYRt2r	cpd00067[e] + cpd00020[e] <=> cpd00067[c] + cpd00020[c]
EXCH_h2o(e)	cpd00001[e] <=>
MALt2r	cpd00067[e] + cpd00130[e] <=> cpd00067[c] + cpd00130[c]
DCTPD2	cpd00052[c] + cpd00067[c] + cpd00001[c] -> cpd00062[c] + cpd00013[c]
FDH	cpd00047[c] + cpd00003[c] -> cpd00004[c] + cpd00011[c]
H2Ot	cpd00001[e] <=> cpd00001[c]
ACGS	cpd00023[c] + cpd00022[c] -> cpd00010[c] + cpd00067[c] + cpd00477[c]
ORNTAC	cpd00342[c] + cpd00023[c] <=> cpd00064[c] + cpd00477[c]
EXCH_mal-l(e)	cpd00130[e] <=>
PFL	cpd00010[c] + cpd00020[c] <=> cpd00047[c] + cpd00022[c]
ACt2r	cpd00029[e] + cpd00067[e] <=> cpd00029[c] + cpd00067[c]
ME1	cpd00006[c] + cpd00130[c] -> cpd00005[c] + cpd00020[c] + cpd00011[c]
EXCH_ac(e)	cpd00029[e] <=>
EXCH_pyr(e)	cpd00020[e] <=>
PYRt2r	cpd00067[e] + cpd00020[e] <=> cpd00067[c] + cpd00020[c]
MALt2r	cpd00067[e] + cpd00130[e] <=> cpd00067[c] + cpd00130[c]
FORt3	cpd00047[c] + cpd00067[e] -> cpd00047[e] + cpd00067[c]
FDH	cpd00047[c] + cpd00003[c] -> cpd00004[c] + cpd00011[c]
EXCH_mal-l(e)	cpd00130[e] <=>
ME1	cpd00006[c] + cpd00130[c] -> cpd00005[c] + cpd00020[c] + cpd00011[c]
EXCH_for(e)	cpd00047[e] <=>
ALDD2x	cpd00003[c] + cpd00001[c] + cpd00071[c] -> cpd00004[c] + cpd00029[c] + 2 cpd00067[c]
ACODA	cpd00342[c] + cpd00001[c] -> cpd00029[c] + cpd00064[c]
EXCH_etoh(e)	cpd00363[e] <=>
CO2t	cpd00011[e] <=> cpd00011[c]
FDH	cpd00047[c] + cpd00003[c] -> cpd00004[c] + cpd00011[c]
ACGS	cpd00023[c] + cpd00022[c] -> cpd00010[c] + cpd00067[c] + cpd00477[c]
ORNTAC	cpd00342[c] + cpd00023[c] <=> cpd00064[c] + cpd00477[c]
NTP1	cpd00001[c] + cpd00002[c] -> cpd00008[c] + cpd00009[c] + cpd00067[c]
ETOHt2r	cpd00363[e] + cpd00067[e] <=> cpd00363[c] + cpd00067[c]
ALCD2x	cpd00363[c] + cpd00003[c] <=> cpd00004[c] + cpd00067[c] + cpd00071[c]
PFL	cpd00010[c] + cpd00020[c] <=> cpd00047[c] + cpd00022[c]
ME1	cpd00006[c] + cpd00130[c] -> cpd00005[c] + cpd00020[c] + cpd00011[c]
EXCH_co2(e)	cpd00011[e] <=>
ALDD2x	cpd00003[c] + cpd00001[c] + cpd00071[c] -> cpd00004[c] + cpd00029[c] + 2 cpd00067[c]
EXCH_pyr(e)	cpd00020[e] <=>
ACODA	cpd00342[c] + cpd00001[c] -> cpd00029[c] + cpd00064[c]
PYRt2r	cpd00067[e] + cpd00020[e] <=> cpd00067[c] + cpd00020[c]
MALt2r	cpd00067[e] + cpd00130[e] <=> cpd00067[c] + cpd00130[c]
EXCH_etoh(e)	cpd00363[e] <=>
H2td	cpd11640[c] <=> cpd11640[e]
FDH	cpd00047[c] + cpd00003[c] -> cpd00004[c] + cpd00011[c]
ACGS	cpd00023[c] + cpd00022[c] -> cpd00010[c] + cpd00067[c] + cpd00477[c]
ORNTAC	cpd00342[c] + cpd00023[c] <=> cpd00064[c] + cpd00477[c]
EXCH_mal-l(e)	cpd00130[e] <=>
ETOHt2r	cpd00363[e] + cpd00067[e] <=> cpd00363[c] + cpd00067[c]
EXCH_h2(e)	cpd11640[e] <=>
ALCD2x	cpd00363[c] + cpd00003[c] <=> cpd00004[c] + cpd00067[c] + cpd00071[c]
PFL	cpd00010[c] + cpd00020[c] <=> cpd00047[c] + cpd00022[c]
ME1	cpd00006[c] + cpd00130[c] -> cpd00005[c] + cpd00020[c] + cpd00011[c]
NADOX	cpd00003[c] + cpd11640[c] <=> cpd00004[c] + cpd00067[c]
CTPS1	cpd00062[c] + cpd00002[c] + cpd00013[c] -> cpd00008[c] + cpd00052[c] + cpd00009[c] + 2 cpd00067[c]
PRPPS	cpd00101[c] + cpd00002[c] <=> cpd00103[c] + cpd00018[c]
GUAPRT	cpd00103[c] + cpd00207[c] -> cpd00126[c] + cpd00012[c]
NTD9	cpd00126[c] + cpd00001[c] -> cpd00311[c] + cpd00009[c] + cpd00067[c]
DCTPD2	cpd00052[c] + cpd00067[c] + cpd00001[c] -> cpd00062[c] + cpd00013[c]
PUNP3	cpd00311[c] + cpd00009[c] + cpd00067[c] <=> cpd00475[c] + cpd00207[c]
PPA	cpd00001[c] + cpd00012[c] -> 2 cpd00009[c] + 2 cpd00067[c]
PPM	cpd00475[c] <=> cpd00101[c]
NTP1	cpd00001[c] + cpd00002[c] -> cpd00008[c] + cpd00009[c] + cpd00067[c]
ADK1	cpd00002[c] + cpd00018[c] <=> 2 cpd00008[c]
CTPS1	cpd00062[c] + cpd00002[c] + cpd00013[c] -> cpd00008[c] + cpd00052[c] + cpd00009[c] + 2 cpd00067[c]
GF6PTA	cpd00072[c] + cpd00053[c] -> cpd00023[c] + cpd00288[c]
DCTPD2	cpd00052[c] + cpd00067[c] + cpd00001[c] -> cpd00062[c] + cpd00013[c]
GLNS	cpd00023[c] + cpd00002[c] + cpd00013[c] -> cpd00008[c] + cpd00009[c] + cpd00067[c] + cpd00053[c]
R00765	cpd00288[c] + cpd00001[c] <=> cpd00072[c] + cpd00013[c]
NDPK7	cpd00002[c] + cpd00533[c] <=> cpd00008[c] + cpd00356[c]
NDPK3	cpd00002[c] + cpd00096[c] <=> cpd00008[c] + cpd00052[c]
RNTR3	cpd11421[c] + cpd00052[c] -> cpd00356[c] + cpd00001[c] + cpd11420[c]
RNDR3	cpd11421[c] + cpd00096[c] -> cpd00001[c] + cpd00533[c] + cpd11420[c]
OAAdecarb	cpd00067[c] + cpd00032[c] <=> cpd00020[c] + cpd00011[c]
ME1	cpd00006[c] + cpd00130[c] -> cpd00005[c] + cpd00020[c] + cpd00011[c]
MDH	cpd00006[c] + cpd00130[c] <=> cpd00005[c] + cpd00067[c] + cpd00032[c]
CTPS1	cpd00062[c] + cpd00002[c] + cpd00013[c] -> cpd00008[c] + cpd00052[c] + cpd00009[c] + 2 cpd00067[c]
PRPPS	cpd00101[c] + cpd00002[c] <=> cpd00103[c] + cpd00018[c]
GUAPRT	cpd00103[c] + cpd00207[c] -> cpd00126[c] + cpd00012[c]
NTD9	cpd00126[c] + cpd00001[c] -> cpd00311[c] + cpd00009[c] + cpd00067[c]
ACODA	cpd00342[c] + cpd00001[c] -> cpd00029[c] + cpd00064[c]
DCTPD2	cpd00052[c] + cpd00067[c] + cpd00001[c] -> cpd00062[c] + cpd00013[c]
PUNP3	cpd00311[c] + cpd00009[c] + cpd00067[c] <=> cpd00475[c] + cpd00207[c]
ACGS	cpd00023[c] + cpd00022[c] -> cpd00010[c] + cpd00067[c] + cpd00477[c]
ORNTAC	cpd00342[c] + cpd00023[c] <=> cpd00064[c] + cpd00477[c]
PPM	cpd00475[c] <=> cpd00101[c]
NTP1	cpd00001[c] + cpd00002[c] -> cpd00008[c] + cpd00009[c] + cpd00067[c]
ACS	cpd00029[c] + cpd00010[c] + cpd00002[c] + cpd00067[c] -> cpd00022[c] + cpd00018[c] + cpd00012[c]
CTPS1	cpd00062[c] + cpd00002[c] + cpd00013[c] -> cpd00008[c] + cpd00052[c] + cpd00009[c] + 2 cpd00067[c]
DCTPD2	cpd00052[c] + cpd00067[c] + cpd00001[c] -> cpd00062[c] + cpd00013[c]
NTP1	cpd00001[c] + cpd00002[c] -> cpd00008[c] + cpd00009[c] + cpd00067[c]
GLNS	cpd00023[c] + cpd00002[c] + cpd00013[c] -> cpd00008[c] + cpd00009[c] + cpd00067[c] + cpd00053[c]
ASNS2	cpd00041[c] + cpd00002[c] + cpd00013[c] -> cpd00132[c] + cpd00018[c] + cpd00012[c]
ASNS1	cpd00041[c] + cpd00001[c] + cpd00002[c] + cpd00053[c] -> cpd00132[c] + cpd00023[c] + cpd00018[c] + cpd00012[c]
CTPS1	cpd00062[c] + cpd00002[c] + cpd00013[c] -> cpd00008[c] + cpd00052[c] + cpd00009[c] + 2 cpd00067[c]
DCTPD2	cpd00052[c] + cpd00067[c] + cpd00001[c] -> cpd00062[c] + cpd00013[c]
Nat1	cpd00001[c] + cpd00002[c] + cpd00971[c] -> cpd00008[c] + cpd00009[c] + cpd00067[c] + cpd00971[e]
ATPS2Na_i	cpd00001[c] + cpd00002[c] + 2 cpd00971[c] -> cpd00008[c] + cpd00009[c] + cpd00067[c] + 2 cpd00971[e]
CTPS1	cpd00062[c] + cpd00002[c] + cpd00013[c] -> cpd00008[c] + cpd00052[c] + cpd00009[c] + 2 cpd00067[c]
ALDD2x	cpd00003[c] + cpd00001[c] + cpd00071[c] -> cpd00004[c] + cpd00029[c] + 2 cpd00067[c]
EXCH_pyr(e)	cpd00020[e] <=>
EXCH_cit(e)	cpd00137[e] <=>
ACODA	cpd00342[c] + cpd00001[c] -> cpd00029[c] + cpd00064[c]
PYRt2r	cpd00067[e] + cpd00020[e] <=> cpd00067[c] + cpd00020[c]
EXCH_h2o(e)	cpd00001[e] <=>
EXCH_etoh(e)	cpd00363[e] <=>
DCTPD2	cpd00052[c] + cpd00067[c] + cpd00001[c] -> cpd00062[c] + cpd00013[c]
OAAdecarb	cpd00067[c] + cpd00032[c] <=> cpd00020[c] + cpd00011[c]
FDH	cpd00047[c] + cpd00003[c] -> cpd00004[c] + cpd00011[c]
H2Ot	cpd00001[e] <=> cpd00001[c]
ACGS	cpd00023[c] + cpd00022[c] -> cpd00010[c] + cpd00067[c] + cpd00477[c]
ORNTAC	cpd00342[c] + cpd00023[c] <=> cpd00064[c] + cpd00477[c]
NTP1	cpd00001[c] + cpd00002[c] -> cpd00008[c] + cpd00009[c] + cpd00067[c]
ETOHt2r	cpd00363[e] + cpd00067[e] <=> cpd00363[c] + cpd00067[c]
ALCD2x	cpd00363[c] + cpd00003[c] <=> cpd00004[c] + cpd00067[c] + cpd00071[c]
PFL	cpd00010[c] + cpd00020[c] <=> cpd00047[c] + cpd00022[c]
CITt2r	cpd00137[e] + cpd00067[e] <=> cpd00137[c] + cpd00067[c]
CS	cpd00001[c] + cpd00022[c] + cpd00032[c] -> cpd00137[c] + cpd00010[c] + cpd00067[c]
CTPS1	cpd00062[c] + cpd00002[c] + cpd00013[c] -> cpd00008[c] + cpd00052[c] + cpd00009[c] + 2 cpd00067[c]
ALDD2x	cpd00003[c] + cpd00001[c] + cpd00071[c] -> cpd00004[c] + cpd00029[c] + 2 cpd00067[c]
PRPPS	cpd00101[c] + cpd00002[c] <=> cpd00103[c] + cpd00018[c]
NNATr	cpd00002[c] + cpd00873[c] <=> cpd00012[c] + cpd00638[c]
GUAPRT	cpd00103[c] + cpd00207[c] -> cpd00126[c] + cpd00012[c]
NTD9	cpd00126[c] + cpd00001[c] -> cpd00311[c] + cpd00009[c] + cpd00067[c]
ACODA	cpd00342[c] + cpd00001[c] -> cpd00029[c] + cpd00064[c]
GLUDy	cpd00006[c] + cpd00023[c] + cpd00001[c] <=> cpd00067[c] + cpd00005[c] + cpd00013[c] + cpd00024[c]
EXCH_nh4(e)	cpd00013[e] <=>
cellulase5	5 cpd11746[e] + cpd00001[e] -> cpd03720[e]
cellulase6	6 cpd11746[e] + cpd00001[e] -> cpd03719[e]
EXCH_h2o(e)	cpd00001[e] <=>
MALt2r	cpd00067[e] + cpd00130[e] <=> cpd00067[c] + cpd00130[c]
TPI	cpd00095[c] <=> cpd00102[c]
EXCH_etoh(e)	cpd00363[e] <=>
ASPTA	cpd00041[c] + cpd00024[c] <=> cpd00023[c] + cpd00032[c]
ENO	cpd00482[c] <=> cpd00061[c] + cpd00001[c]
DCTPD2	cpd00052[c] + cpd00067[c] + cpd00001[c] -> cpd00062[c] + cpd00013[c]
OAAdecarb	cpd00067[c] + cpd00032[c] <=> cpd00020[c] + cpd00011[c]
FDH	cpd00047[c] + cpd00003[c] -> cpd00004[c] + cpd00011[c]
H2Ot	cpd00001[e] <=> cpd00001[c]
ASPO5	cpd00041[c] + cpd00106[c] -> cpd03470[c] + cpd00036[c] + cpd00067[c]
NMNATr	cpd00002[c] + cpd00355[c] <=> cpd00003[c] + cpd00012[c]
EXCH_nmn(e)	cpd00355[e] <=>
bglu6_ext	cpd00001[e] + cpd03719[e] -> cpd00027[e] + cpd03720[e]
PGM	cpd00482[c] <=> cpd00169[c]
PGK	cpd00169[c] + cpd00067[c] + cpd00002[c] <=> cpd00203[c] + cpd00008[c]
PGI	cpd00079[c] <=> cpd00072[c]
NADS1	cpd00002[c] + cpd00013[c] + cpd00638[c] -> cpd00003[c] + cpd00018[c] + cpd00012[c]
EXCH_succ(e)	cpd00036[e] <=>
HEX1	cpd00027[c] + cpd00038[c] -> cpd00031[c] + cpd00079[c]
PUNP3	cpd00311[c] + cpd00009[c] + cpd00067[c] <=> cpd00475[c] + cpd00207[c]
ATPS2_i	cpd00001[c] + cpd00002[c] + cpd00067[c] -> cpd00008[c] + cpd00009[c] + 2 cpd00067[e]
GLCt5	cpd00027[e] + cpd00001[c] + cpd00002[c] -> cpd00008[c] + cpd00027[c] + cpd00009[c] + cpd00067[c]
GAPD	cpd00102[c] + cpd00009[c] + cpd00003[c] <=> cpd00203[c] + cpd00004[c]
ACGS	cpd00023[c] + cpd00022[c] -> cpd00010[c] + cpd00067[c] + cpd00477[c]
PIt2r	cpd00009[e] + cpd00067[e] <=> cpd00009[c] + cpd00067[c]
PPS	cpd00001[c] + cpd00020[c] + cpd00002[c] -> cpd00009[c] + cpd00067[c] + cpd00061[c] + cpd00018[c]
EXCH_pi(e)	cpd00009[e] <=>
FUM	cpd00001[c] + cpd00106[c] <=> cpd00130[c]
ORNTAC	cpd00342[c] + cpd00023[c] <=> cpd00064[c] + cpd00477[c]
PPA	cpd00001[c] + cpd00012[c] -> 2 cpd00009[c] + 2 cpd00067[c]
PPM	cpd00475[c] <=> cpd00101[c]
NTP1	cpd00001[c] + cpd00002[c] -> cpd00008[c] + cpd00009[c] + cpd00067[c]
SUCCt2r	cpd00036[e] + cpd00067[e] <=> cpd00036[c] + cpd00067[c]
PRO1x_r	cpd11588[c] + cpd00003[c] <=> cpd00004[c] + 2 cpd00067[c] + cpd02431[c]
P5CR	2 cpd00067[c] + cpd00005[c] + cpd02431[c] -> cpd11588[c] + cpd00006[c]
EXCH_mal-l(e)	cpd00130[e] <=>
NMNTP	cpd00067[e] + cpd00355[e] -> cpd00355[c] + cpd00067[c]
ETOHt2r	cpd00363[e] + cpd00067[e] <=> cpd00363[c] + cpd00067[c]
QULNS	cpd03470[c] + cpd00095[c] -> cpd02333[c] + cpd00009[c] + cpd00067[c] + 2 cpd00001[c]
ALCD2x	cpd00363[c] + cpd00003[c] <=> cpd00004[c] + cpd00067[c] + cpd00071[c]
PFL	cpd00010[c] + cpd00020[c] <=> cpd00047[c] + cpd00022[c]
NH4t	cpd00013[e] <=> cpd00013[c]
ME1	cpd00006[c] + cpd00130[c] -> cpd00005[c] + cpd00020[c] + cpd00011[c]
RPE	cpd00171[c] <=> cpd00198[c]
RPI	cpd00101[c] <=> cpd00171[c]
NNDPR	cpd02333[c] + cpd00103[c] + 2 cpd00067[c] -> cpd00873[c] + cpd00012[c] + cpd00011[c]
CTPS1	cpd00062[c] + cpd00002[c] + cpd00013[c] -> cpd00008[c] + cpd00052[c] + cpd00009[c] + 2 cpd00067[c]
ACODA	cpd00342[c] + cpd00001[c] -> cpd00029[c] + cpd00064[c]
DCTPD2	cpd00052[c] + cpd00067[c] + cpd00001[c] -> cpd00062[c] + cpd00013[c]
PTAr	cpd00009[c] + cpd00067[c] + cpd00022[c] <=> cpd00010[c] + cpd00196[c]
ACGS	cpd00023[c] + cpd00022[c] -> cpd00010[c] + cpd00067[c] + cpd00477[c]
ORNTAC	cpd00342[c] + cpd00023[c] <=> cpd00064[c] + cpd00477[c]
ACKr	cpd00029[c] + cpd00067[c] + cpd00002[c] <=> cpd00008[c] + cpd00196[c]
CTPS1	cpd00062[c] + cpd00002[c] + cpd00013[c] -> cpd00008[c] + cpd00052[c] + cpd00009[c] + 2 cpd00067[c]
GLUDy	cpd00006[c] + cpd00023[c] + cpd00001[c] <=> cpd00067[c] + cpd00005[c] + cpd00013[c] + cpd00024[c]
DCTPD2	cpd00052[c] + cpd00067[c] + cpd00001[c] -> cpd00062[c] + cpd00013[c]
GLNS	cpd00023[c] + cpd00002[c] + cpd00013[c] -> cpd00008[c] + cpd00009[c] + cpd00067[c] + cpd00053[c]
GLUSy	cpd00067[c] + cpd00005[c] + cpd00053[c] + cpd00024[c] -> cpd00006[c] + 2 cpd00023[c]
ALDD2x	cpd00003[c] + cpd00001[c] + cpd00071[c] -> cpd00004[c] + cpd00029[c] + 2 cpd00067[c]
EXCH_pyr(e)	cpd00020[e] <=>
ACODA	cpd00342[c] + cpd00001[c] -> cpd00029[c] + cpd00064[c]
PYRt2r	cpd00067[e] + cpd00020[e] <=> cpd00067[c] + cpd00020[c]
EXCH_etoh(e)	cpd00363[e] <=>
H2td	cpd11640[c] <=> cpd11640[e]
FDH	cpd00047[c] + cpd00003[c] -> cpd00004[c] + cpd00011[c]
ACGS	cpd00023[c] + cpd00022[c] -> cpd00010[c] + cpd00067[c] + cpd00477[c]
ORNTAC	cpd00342[c] + cpd00023[c] <=> cpd00064[c] + cpd00477[c]
PRO1x_r	cpd11588[c] + cpd00003[c] <=> cpd00004[c] + 2 cpd00067[c] + cpd02431[c]
P5CR	2 cpd00067[c] + cpd00005[c] + cpd02431[c] -> cpd11588[c] + cpd00006[c]
ETOHt2r	cpd00363[e] + cpd00067[e] <=> cpd00363[c] + cpd00067[c]
EXCH_h2(e)	cpd11640[e] <=>
ALCD2x	cpd00363[c] + cpd00003[c] <=> cpd00004[c] + cpd00067[c] + cpd00071[c]
PFL	cpd00010[c] + cpd00020[c] <=> cpd00047[c] + cpd00022[c]
NADPOX	cpd00006[c] + cpd11640[c] <=> cpd00067[c] + cpd00005[c]
GUAPRT	cpd00103[c] + cpd00207[c] -> cpd00126[c] + cpd00012[c]
NTD9	cpd00126[c] + cpd00001[c] -> cpd00311[c] + cpd00009[c] + cpd00067[c]
NTD7	cpd00001[c] + cpd00018[c] -> cpd00009[c] + cpd00182[c] + cpd00067[c]
PUNP1	cpd00009[c] + cpd00067[c] + cpd00182[c] <=> cpd00128[c] + cpd00475[c]
PUNP3	cpd00311[c] + cpd00009[c] + cpd00067[c] <=> cpd00475[c] + cpd00207[c]
ADPT	cpd00128[c] + cpd00103[c] -> cpd00018[c] + cpd00012[c]
CTPS1	cpd00062[c] + cpd00002[c] + cpd00013[c] -> cpd00008[c] + cpd00052[c] + cpd00009[c] + 2 cpd00067[c]
ALDD2x	cpd00003[c] + cpd00001[c] + cpd00071[c] -> cpd00004[c] + cpd00029[c] + 2 cpd00067[c]
PRPPS	cpd00101[c] + cpd00002[c] <=> cpd00103[c] + cpd00018[c]
GUAPRT	cpd00103[c] + cpd00207[c] -> cpd00126[c] + cpd00012[c]
NTD9	cpd00126[c] + cpd00001[c] -> cpd00311[c] + cpd00009[c] + cpd00067[c]
ACODA	cpd00342[c] + cpd00001[c] -> cpd00029[c] + cpd00064[c]
cellulase2	2 cpd11746[e] + cpd00001[e] -> cpd00158[e]
cellulase5	5 cpd11746[e] + cpd00001[e] -> cpd03720[e]
cellulase6	6 cpd11746[e] + cpd00001[e] -> cpd03719[e]
EXCH_h2o(e)	cpd00001[e] <=>
MALt2r	cpd00067[e] + cpd00130[e] <=> cpd00067[c] + cpd00130[c]
TPI	cpd00095[c] <=> cpd00102[c]
EXCH_etoh(e)	cpd00363[e] <=>
ENO	cpd00482[c] <=> cpd00061[c] + cpd00001[c]
DCTPD2	cpd00052[c] + cpd00067[c] + cpd00001[c] -> cpd00062[c] + cpd00013[c]
EXCH_cellobiose(e)	cpd00158[e] <=>
FDH	cpd00047[c] + cpd00003[c] -> cpd00004[c] + cpd00011[c]
bglu6_ext	cpd00001[e] + cpd03719[e] -> cpd00027[e] + cpd03720[e]
PGM	cpd00482[c] <=> cpd00169[c]
PGK	cpd00169[c] + cpd00067[c] + cpd00002[c] <=> cpd00203[c] + cpd00008[c]
PGI	cpd00079[c] <=> cpd00072[c]
HEX1	cpd00027[c] + cpd00038[c] -> cpd00031[c] + cpd00079[c]
PUNP3	cpd00311[c] + cpd00009[c] + cpd00067[c] <=> cpd00475[c] + cpd00207[c]
ATPS2_i	cpd00001[c] + cpd00002[c] + cpd00067[c] -> cpd00008[c] + cpd00009[c] + 2 cpd00067[e]
GLCt5	cpd00027[e] + cpd00001[c] + cpd00002[c] -> cpd00008[c] + cpd00027[c] + cpd00009[c] + cpd00067[c]
GAPD	cpd00102[c] + cpd00009[c] + cpd00003[c] <=> cpd00203[c] + cpd00004[c]
ACGS	cpd00023[c] + cpd00022[c] -> cpd00010[c] + cpd00067[c] + cpd00477[c]
PPS	cpd00001[c] + cpd00020[c] + cpd00002[c] -> cpd00009[c] + cpd00067[c] + cpd00061[c] + cpd00018[c]
ORNTAC	cpd00342[c] + cpd00023[c] <=> cpd00064[c] + cpd00477[c]
PPA	cpd00001[c] + cpd00012[c] -> 2 cpd00009[c] + 2 cpd00067[c]
PPM	cpd00475[c] <=> cpd00101[c]
NTP1	cpd00001[c] + cpd00002[c] -> cpd00008[c] + cpd00009[c] + cpd00067[c]
EXCH_mal-l(e)	cpd00130[e] <=>
ETOHt2r	cpd00363[e] + cpd00067[e] <=> cpd00363[c] + cpd00067[c]
ALCD2x	cpd00363[c] + cpd00003[c] <=> cpd00004[c] + cpd00067[c] + cpd00071[c]
PFK	cpd00072[c] + cpd00012[c] -> cpd00009[c] + cpd00290[c]
PFL	cpd00010[c] + cpd00020[c] <=> cpd00047[c] + cpd00022[c]
ME1	cpd00006[c] + cpd00130[c] -> cpd00005[c] + cpd00020[c] + cpd00011[c]
FBA	cpd00290[c] <=> cpd00102[c] + cpd00095[c]
CTPS1	cpd00062[c] + cpd00002[c] + cpd00013[c] -> cpd00008[c] + cpd00052[c] + cpd00009[c] + 2 cpd00067[c]
DCTPD2	cpd00052[c] + cpd00067[c] + cpd00001[c] -> cpd00062[c] + cpd00013[c]
PAP_CT	cpd00001[c] + cpd11422[c] -> cpd11423[c] + cpd00009[c] + cpd00067[c]
DAGK_CT	cpd11423[c] + cpd00002[c] -> cpd00008[c] + cpd11422[c]
PRPPS	cpd00101[c] + cpd00002[c] <=> cpd00103[c] + cpd00018[c]
HPPK	cpd00954[c] + cpd00002[c] -> cpd00018[c] + cpd02920[c]
GUAPRT	cpd00103[c] + cpd00207[c] -> cpd00126[c] + cpd00012[c]
NTD9	cpd00126[c] + cpd00001[c] -> cpd00311[c] + cpd00009[c] + cpd00067[c]
FOLD3	cpd02920[c] + cpd00443[c] -> cpd00012[c] + cpd00683[c]
PUNP3	cpd00311[c] + cpd00009[c] + cpd00067[c] <=> cpd00475[c] + cpd00207[c]
PPM	cpd00475[c] <=> cpd00101[c]
NTP1	cpd00001[c] + cpd00002[c] -> cpd00008[c] + cpd00009[c] + cpd00067[c]
DHPS	cpd00954[c] + cpd00443[c] -> cpd00001[c] + cpd00683[c]
CTPS1	cpd00062[c] + cpd00002[c] + cpd00013[c] -> cpd00008[c] + cpd00052[c] + cpd00009[c] + 2 cpd00067[c]
PRPPS	cpd00101[c] + cpd00002[c] <=> cpd00103[c] + cpd00018[c]
GUAPRT	cpd00103[c] + cpd00207[c] -> cpd00126[c] + cpd00012[c]
NTD9	cpd00126[c] + cpd00001[c] -> cpd00311[c] + cpd00009[c] + cpd00067[c]
cellulase2	2 cpd11746[e] + cpd00001[e] -> cpd00158[e]
cellulase5	5 cpd11746[e] + cpd00001[e] -> cpd03720[e]
cellulase6	6 cpd11746[e] + cpd00001[e] -> cpd03719[e]
EXCH_h2o(e)	cpd00001[e] <=>
FRUK	cpd00802[c] + cpd00002[c] -> cpd00008[c] + cpd00290[c]
DCTPD2	cpd00052[c] + cpd00067[c] + cpd00001[c] -> cpd00062[c] + cpd00013[c]
EXCH_cellobiose(e)	cpd00158[e] <=>
EXCH_fru(e)	cpd00082[e] <=>
bglu6_ext	cpd00001[e] + cpd03719[e] -> cpd00027[e] + cpd03720[e]
PGI	cpd00079[c] <=> cpd00072[c]
HEX1	cpd00027[c] + cpd00038[c] -> cpd00031[c] + cpd00079[c]
PUNP3	cpd00311[c] + cpd00009[c] + cpd00067[c] <=> cpd00475[c] + cpd00207[c]
GLCt5	cpd00027[e] + cpd00001[c] + cpd00002[c] -> cpd00008[c] + cpd00027[c] + cpd00009[c] + cpd00067[c]
PPS	cpd00001[c] + cpd00020[c] + cpd00002[c] -> cpd00009[c] + cpd00067[c] + cpd00061[c] + cpd00018[c]
PPA	cpd00001[c] + cpd00012[c] -> 2 cpd00009[c] + 2 cpd00067[c]
PPM	cpd00475[c] <=> cpd00101[c]
NTP1	cpd00001[c] + cpd00002[c] -> cpd00008[c] + cpd00009[c] + cpd00067[c]
PFK	cpd00072[c] + cpd00012[c] -> cpd00009[c] + cpd00290[c]
FRUpts	cpd00061[c] + cpd00082[e] -> cpd00802[c] + cpd00020[c]
CTPS1	cpd00062[c] + cpd00002[c] + cpd00013[c] -> cpd00008[c] + cpd00052[c] + cpd00009[c] + 2 cpd00067[c]
ALDD2x	cpd00003[c] + cpd00001[c] + cpd00071[c] -> cpd00004[c] + cpd00029[c] + 2 cpd00067[c]
EXCH_pyr(e)	cpd00020[e] <=>
PRPPS	cpd00101[c] + cpd00002[c] <=> cpd00103[c] + cpd00018[c]
DGK1	cpd00296[c] + cpd00002[c] <=> cpd00008[c] + cpd00295[c]
GUAPRT	cpd00103[c] + cpd00207[c] -> cpd00126[c] + cpd00012[c]
NTD8	cpd00296[c] + cpd00001[c] -> cpd00009[c] + cpd00277[c] + cpd00067[c]
ACODA	cpd00342[c] + cpd00001[c] -> cpd00029[c] + cpd00064[c]
PYRt2r	cpd00067[e] + cpd00020[e] <=> cpd00067[c] + cpd00020[c]
cellulase5	5 cpd11746[e] + cpd00001[e] -> cpd03720[e]
cellulase6	6 cpd11746[e] + cpd00001[e] -> cpd03719[e]
EXCH_h2o(e)	cpd00001[e] <=>
TRDR	cpd00067[c] + cpd00005[c] + cpd11420[c] <=> cpd11421[c] + cpd00006[c]
MALt2r	cpd00067[e] + cpd00130[e] <=> cpd00067[c] + cpd00130[c]
NDPK5	cpd00295[c] + cpd00002[c] <=> cpd00008[c] + cpd00241[c]
NDPK1	cpd00031[c] + cpd00002[c] <=> cpd00038[c] + cpd00008[c]
ENO	cpd00482[c] <=> cpd00061[c] + cpd00001[c]
DCTPD2	cpd00052[c] + cpd00067[c] + cpd00001[c] -> cpd00062[c] + cpd00013[c]
RNTR2	cpd00038[c] + cpd11421[c] -> cpd00001[c] + cpd00241[c] + cpd11420[c]
FDH	cpd00047[c] + cpd00003[c] -> cpd00004[c] + cpd00011[c]
H2Ot	cpd00001[e] <=> cpd00001[c]
bglu6_ext	cpd00001[e] + cpd03719[e] -> cpd00027[e] + cpd03720[e]
PGM	cpd00482[c] <=> cpd00169[c]
PGK	cpd00169[c] + cpd00067[c] + cpd00002[c] <=> cpd00203[c] + cpd00008[c]
PGI	cpd00079[c] <=> cpd00072[c]
HEX1	cpd00027[c] + cpd00038[c] -> cpd00031[c] + cpd00079[c]
PUNP4	cpd00009[c] + cpd00067[c] + cpd00277[c] <=> cpd00509[c] + cpd00207[c]
ATPS2_i	cpd00001[c] + cpd00002[c] + cpd00067[c] -> cpd00008[c] + cpd00009[c] + 2 cpd00067[e]
GLCt5	cpd00027[e] + cpd00001[c] + cpd00002[c] -> cpd00008[c] + cpd00027[c] + cpd00009[c] + cpd00067[c]
GAPD	cpd00102[c] + cpd00009[c] + cpd00003[c] <=> cpd00203[c] + cpd00004[c]
ACGS	cpd00023[c] + cpd00022[c] -> cpd00010[c] + cpd00067[c] + cpd00477[c]
PPS	cpd00001[c] + cpd00020[c] + cpd00002[c] -> cpd00009[c] + cpd00067[c] + cpd00061[c] + cpd00018[c]
ORNTAC	cpd00342[c] + cpd00023[c] <=> cpd00064[c] + cpd00477[c]
PPA	cpd00001[c] + cpd00012[c] -> 2 cpd00009[c] + 2 cpd00067[c]
NTP1	cpd00001[c] + cpd00002[c] -> cpd00008[c] + cpd00009[c] + cpd00067[c]
PRO1x_r	cpd11588[c] + cpd00003[c] <=> cpd00004[c] + 2 cpd00067[c] + cpd02431[c]
P5CR	2 cpd00067[c] + cpd00005[c] + cpd02431[c] -> cpd11588[c] + cpd00006[c]
EXCH_mal-l(e)	cpd00130[e] <=>
GK1	cpd00126[c] + cpd00002[c] <=> cpd00008[c] + cpd00031[c]
PFL	cpd00010[c] + cpd00020[c] <=> cpd00047[c] + cpd00022[c]
DRPA	cpd00510[c] <=> cpd00102[c] + cpd00071[c]
ME1	cpd00006[c] + cpd00130[c] -> cpd00005[c] + cpd00020[c] + cpd00011[c]
RPE	cpd00171[c] <=> cpd00198[c]
RPI	cpd00101[c] <=> cpd00171[c]
PPM2	cpd00509[c] <=> cpd00510[c]
CTPS1	cpd00062[c] + cpd00002[c] + cpd00013[c] -> cpd00008[c] + cpd00052[c] + cpd00009[c] + 2 cpd00067[c]
EXCH_pyr(e)	cpd00020[e] <=>
CHTBNASE	cpd01157[c] + cpd00001[c] -> 2 cpd00122[c] (wrong cpd)
ACGAMK	cpd00002[c] + cpd00122[c] -> cpd00008[c] + cpd00293[c]
ACODA	cpd00342[c] + cpd00001[c] -> cpd00029[c] + cpd00064[c]
EXCH_nh4(e)	cpd00013[e] <=>
PYRt2r	cpd00067[e] + cpd00020[e] <=> cpd00067[c] + cpd00020[c]
cellulase2	2 cpd11746[e] + cpd00001[e] -> cpd00158[e]
cellulase5	5 cpd11746[e] + cpd00001[e] -> cpd03720[e]
cellulase6	6 cpd11746[e] + cpd00001[e] -> cpd03719[e]
EXCH_h2o(e)	cpd00001[e] <=>
MALt2r	cpd00067[e] + cpd00130[e] <=> cpd00067[c] + cpd00130[c]
GF6PTA	cpd00072[c] + cpd00053[c] -> cpd00023[c] + cpd00288[c]
DCTPD2	cpd00052[c] + cpd00067[c] + cpd00001[c] -> cpd00062[c] + cpd00013[c]
EXCH_cellobiose(e)	cpd00158[e] <=>
FDH	cpd00047[c] + cpd00003[c] -> cpd00004[c] + cpd00011[c]
H2Ot	cpd00001[e] <=> cpd00001[c]
bglu6_ext	cpd00001[e] + cpd03719[e] -> cpd00027[e] + cpd03720[e]
PGI	cpd00079[c] <=> cpd00072[c]
HEX1	cpd00027[c] + cpd00038[c] -> cpd00031[c] + cpd00079[c]
ATPS2_i	cpd00001[c] + cpd00002[c] + cpd00067[c] -> cpd00008[c] + cpd00009[c] + 2 cpd00067[e]
GLCt5	cpd00027[e] + cpd00001[c] + cpd00002[c] -> cpd00008[c] + cpd00027[c] + cpd00009[c] + cpd00067[c]
ACGS	cpd00023[c] + cpd00022[c] -> cpd00010[c] + cpd00067[c] + cpd00477[c]
ORNTAC	cpd00342[c] + cpd00023[c] <=> cpd00064[c] + cpd00477[c]
NTP1	cpd00001[c] + cpd00002[c] -> cpd00008[c] + cpd00009[c] + cpd00067[c]
EXCH_mal-l(e)	cpd00130[e] <=>
AGDC_r	cpd00293[c] + cpd00001[c] <=> cpd00029[c] + cpd00288[c]
PFL	cpd00010[c] + cpd00020[c] <=> cpd00047[c] + cpd00022[c]
NH4t	cpd00013[e] <=> cpd00013[c]
CHTNASE1	cpd00001[c] + 2 cpd11683[c] -> cpd01157[c]
GLNS	cpd00023[c] + cpd00002[c] + cpd00013[c] -> cpd00008[c] + cpd00009[c] + cpd00067[c] + cpd00053[c]
ME1	cpd00006[c] + cpd00130[c] -> cpd00005[c] + cpd00020[c] + cpd00011[c]
CHTNASE	2 cpd00001[c] + cpd11683[c] -> 3 cpd00122[c] (unsure)
CTPS1	cpd00062[c] + cpd00002[c] + cpd00013[c] -> cpd00008[c] + cpd00052[c] + cpd00009[c] + 2 cpd00067[c]
H2CO3D	cpd00001[c] + cpd00011[c] <=> cpd00242[c] +cpd00067[c]
DCTPD2	cpd00052[c] + cpd00067[c] + cpd00001[c] -> cpd00062[c] + cpd00013[c]
NTP1	cpd00001[c] + cpd00002[c] -> cpd00008[c] + cpd00009[c] + cpd00067[c]
PPCOAC	cpd00086[c] + cpd00002[c] + cpd00242[c] -> cpd00008[c] + cpd00009[c] + cpd00067[c] + cpd00519[c]
MMCD	cpd00067[c] + cpd00519[c] -> cpd00086[c] + cpd00011[c]
ALDD2x	cpd00003[c] + cpd00001[c] + cpd00071[c] -> cpd00004[c] + cpd00029[c] + 2 cpd00067[c]
EXCH_pyr(e)	cpd00020[e] <=>
PRPPS	cpd00101[c] + cpd00002[c] <=> cpd00103[c] + cpd00018[c]
GUAPRT	cpd00103[c] + cpd00207[c] -> cpd00126[c] + cpd00012[c]
NTD9	cpd00126[c] + cpd00001[c] -> cpd00311[c] + cpd00009[c] + cpd00067[c]
PYRt2r	cpd00067[e] + cpd00020[e] <=> cpd00067[c] + cpd00020[c]
MALt2r	cpd00067[e] + cpd00130[e] <=> cpd00067[c] + cpd00130[c]
EXCH_etoh(e)	cpd00363[e] <=>
ENO	cpd00482[c] <=> cpd00061[c] + cpd00001[c]
FDH	cpd00047[c] + cpd00003[c] -> cpd00004[c] + cpd00011[c]
PGM	cpd00482[c] <=> cpd00169[c]
PSERT	cpd02069[c] + cpd00023[c] <=> cpd00738[c] + cpd00024[c]
PUNP3	cpd00311[c] + cpd00009[c] + cpd00067[c] <=> cpd00475[c] + cpd00207[c]
PPS	cpd00001[c] + cpd00020[c] + cpd00002[c] -> cpd00009[c] + cpd00067[c] + cpd00061[c] + cpd00018[c]
PPA	cpd00001[c] + cpd00012[c] -> 2 cpd00009[c] + 2 cpd00067[c]
PPM	cpd00475[c] <=> cpd00101[c]
NTP1	cpd00001[c] + cpd00002[c] -> cpd00008[c] + cpd00009[c] + cpd00067[c]
EXCH_mal-l(e)	cpd00130[e] <=>
ETOHt2r	cpd00363[e] + cpd00067[e] <=> cpd00363[c] + cpd00067[c]
ALCD2x	cpd00363[c] + cpd00003[c] <=> cpd00004[c] + cpd00067[c] + cpd00071[c]
PFL	cpd00010[c] + cpd00020[c] <=> cpd00047[c] + cpd00022[c]
BTS3r	cpd01311[c] + 2 cpd00074[c] <=> cpd00239[c] + cpd00104[c]
PGCD	cpd00169[c] + cpd00003[c] -> cpd02069[c] + cpd00004[c] + cpd00067[c]
ME1	cpd00006[c] + cpd00130[c] -> cpd00005[c] + cpd00020[c] + cpd00011[c]
CYSS	cpd00239[c] + cpd00722[c] -> cpd00029[c] + cpd00067[c] + cpd00084[c]
SERAT	cpd00022[c] + cpd00054[c] <=> cpd00010[c] + cpd00722[c]
ALATA_L	cpd00035[c] + cpd00024[c] <=> cpd00023[c] + cpd00020[c]
BTSr	cpd01311[c] + cpd00074[c] <=> cpd00104[c] + 2 cpd00067[c]
BTS2	cpd01311[c] + cpd00084[c] <=> cpd00104[c] + 2 cpd00067[c] + cpd00035[c]
PSP_L	cpd00738[c] + cpd00001[c] -> cpd00009[c] + cpd00054[c] + cpd00067[c]
CTPS1	cpd00062[c] + cpd00002[c] + cpd00013[c] -> cpd00008[c] + cpd00052[c] + cpd00009[c] + 2 cpd00067[c]
bglu6	cpd00001[c] + cpd03719[c] -> cpd00027[c] + cpd03720[c]
cellobtx	cpd00158[e] + cpd00001[c] + cpd00002[c] -> cpd00008[c] + cpd00158[c] + cpd00009[c] + cpd00067[c]
cellulase2	2 cpd11746[e] + cpd00001[e] -> cpd00158[e]
cellulase5	5 cpd11746[e] + cpd00001[e] -> cpd03720[e]
cellulase6	6 cpd11746[e] + cpd00001[e] -> cpd03719[e]
cellhp	cpd00009[c] + cpd03719[c] + cpd00067[c] -> cpd00089[c] + cpd03720[c]
DCTPD2	cpd00052[c] + cpd00067[c] + cpd00001[c] -> cpd00062[c] + cpd00013[c]
H2Ot	cpd00001[e] <=> cpd00001[c]
bglu6_ext	cpd00001[e] + cpd03719[e] -> cpd00027[e] + cpd03720[e]
GLCt5	cpd00027[e] + cpd00001[c] + cpd00002[c] -> cpd00008[c] + cpd00027[c] + cpd00009[c] + cpd00067[c]
cellbp	cpd00158[c] + cpd00009[c] + cpd00067[c] -> cpd00027[c] + cpd00089[c]
CTPS1	cpd00062[c] + cpd00002[c] + cpd00013[c] -> cpd00008[c] + cpd00052[c] + cpd00009[c] + 2 cpd00067[c]
ACODA	cpd00342[c] + cpd00001[c] -> cpd00029[c] + cpd00064[c]
ACGS	cpd00023[c] + cpd00022[c] -> cpd00010[c] + cpd00067[c] + cpd00477[c]
ORNTAC	cpd00342[c] + cpd00023[c] <=> cpd00064[c] + cpd00477[c]
AHSERL2	cpd00239[c] + cpd00790[c] -> cpd00029[c] + cpd00067[c] + cpd00135[c]
NTP1	cpd00001[c] + cpd00002[c] -> cpd00008[c] + cpd00009[c] + cpd00067[c]
METB1r	cpd00790[c] + cpd00084[c] <=> cpd00424[c] + cpd00029[c] + cpd00067[c]
CYSS	cpd00239[c] + cpd00722[c] -> cpd00029[c] + cpd00067[c] + cpd00084[c]
SERAT	cpd00022[c] + cpd00054[c] <=> cpd00010[c] + cpd00722[c]
CYSTS	cpd00135[c] + cpd00054[c] -> cpd00424[c] + cpd00001[c]
CTPS1	cpd00062[c] + cpd00002[c] + cpd00013[c] -> cpd00008[c] + cpd00052[c] + cpd00009[c] + 2 cpd00067[c]
DCTPD2	cpd00052[c] + cpd00067[c] + cpd00001[c] -> cpd00062[c] + cpd00013[c]
Nat1	cpd00001[c] + cpd00002[c] + cpd00971[c] -> cpd00008[c] + cpd00009[c] + cpd00067[c] + cpd00971[e]
Nat_4	cpd00001[c] + cpd00002[c] + 4 cpd00971[c] -> cpd00008[c] + cpd00009[c] + cpd00067[c] + 4 cpd00971[e]
CTPS1	cpd00062[c] + cpd00002[c] + cpd00013[c] -> cpd00008[c] + cpd00052[c] + cpd00009[c] + 2 cpd00067[c]
EXCH_pyr(e)	cpd00020[e] <=>
GLUDy	cpd00006[c] + cpd00023[c] + cpd00001[c] <=> cpd00067[c] + cpd00005[c] + cpd00013[c] + cpd00024[c]
PYRt2r	cpd00067[e] + cpd00020[e] <=> cpd00067[c] + cpd00020[c]
DCTPD2	cpd00052[c] + cpd00067[c] + cpd00001[c] -> cpd00062[c] + cpd00013[c]
FDH	cpd00047[c] + cpd00003[c] -> cpd00004[c] + cpd00011[c]
AHSERL2	cpd00239[c] + cpd00790[c] -> cpd00029[c] + cpd00067[c] + cpd00135[c]
PRO1x_r	cpd11588[c] + cpd00003[c] <=> cpd00004[c] + 2 cpd00067[c] + cpd02431[c]
P5CR	2 cpd00067[c] + cpd00005[c] + cpd02431[c] -> cpd11588[c] + cpd00006[c]
METB1r	cpd00790[c] + cpd00084[c] <=> cpd00424[c] + cpd00029[c] + cpd00067[c]
PFL	cpd00010[c] + cpd00020[c] <=> cpd00047[c] + cpd00022[c]
BTS3r	cpd01311[c] + 2 cpd00074[c] <=> cpd00239[c] + cpd00104[c]
ALATA_L	cpd00035[c] + cpd00024[c] <=> cpd00023[c] + cpd00020[c]
BTSr	cpd01311[c] + cpd00074[c] <=> cpd00104[c] + 2 cpd00067[c]
BTS2	cpd01311[c] + cpd00084[c] <=> cpd00104[c] + 2 cpd00067[c] + cpd00035[c]
CYSTL	cpd00424[c] + cpd00001[c] -> cpd00135[c] + cpd00020[c] + cpd00013[c]
cellulase3	3 cpd11746[e] + cpd00001[e] -> cpd03721[e]
cellulase5	5 cpd11746[e] + cpd00001[e] -> cpd03720[e]
cellulase4	4 cpd11746[e] + cpd00001[e] -> cpd01376[e]
cellulase6	6 cpd11746[e] + cpd00001[e] -> cpd03719[e]
bglu6_ext	cpd00001[e] + cpd03719[e] -> cpd00027[e] + cpd03720[e]
bglu4_ext	cpd00001[e] + cpd01376[e] -> cpd03721[e] + cpd00027[e]
CTPS1	cpd00062[c] + cpd00002[c] + cpd00013[c] -> cpd00008[c] + cpd00052[c] + cpd00009[c] + 2 cpd00067[c]
EXCH_pyr(e)	cpd00020[e] <=>
EXCH_cit(e)	cpd00137[e] <=>
PYRt2r	cpd00067[e] + cpd00020[e] <=> cpd00067[c] + cpd00020[c]
EXCH_h2o(e)	cpd00001[e] <=>
MALt2r	cpd00067[e] + cpd00130[e] <=> cpd00067[c] + cpd00130[c]
POR2_i	cpd00010[c] + 2 cpd15876[c] + cpd00020[c] <=> cpd00067[c] + cpd00022[c] + 2 cpd15877[c] + cpd00011[c]
DCTPD2	cpd00052[c] + cpd00067[c] + cpd00001[c] -> cpd00062[c] + cpd00013[c]
OORr	cpd00010[c] + cpd00006[c] + cpd00024[c] <=> cpd00005[c] + cpd00078[c] + cpd00011[c]
FDH	cpd00047[c] + cpd00003[c] -> cpd00004[c] + cpd00011[c]
H2Ot	cpd00001[e] <=> cpd00001[c]
EXCH_succ(e)	cpd00036[e] <=>
ACONT	cpd00137[c] <=> cpd00260[c]
NTP1	cpd00001[c] + cpd00002[c] -> cpd00008[c] + cpd00009[c] + cpd00067[c]
SUCCt2r	cpd00036[e] + cpd00067[e] <=> cpd00036[c] + cpd00067[c]
PRO1x_r	cpd11588[c] + cpd00003[c] <=> cpd00004[c] + 2 cpd00067[c] + cpd02431[c]
P5CR	2 cpd00067[c] + cpd00005[c] + cpd02431[c] -> cpd11588[c] + cpd00006[c]
EXCH_mal-l(e)	cpd00130[e] <=>
PFL	cpd00010[c] + cpd00020[c] <=> cpd00047[c] + cpd00022[c]
ME1	cpd00006[c] + cpd00130[c] -> cpd00005[c] + cpd00020[c] + cpd00011[c]
CITt2r	cpd00137[e] + cpd00067[e] <=> cpd00137[c] + cpd00067[c]
SUCOAS	cpd00010[c] + cpd00036[c] + cpd00002[c] <=> cpd00008[c] + cpd00009[c] + cpd00078[c]
ICDHyr	cpd00006[c] + cpd00260[c] <=> cpd00005[c] + cpd00024[c] + cpd00011[c]
CYSTGL	cpd00424[c] + cpd00001[c] -> cpd00013[c] + cpd00094[c] + cpd00084[c]
SHSL4r	cpd00822[c] + cpd00001[c] -> cpd00036[c] + cpd00067[c] + cpd00013[c] + cpd00094[c]
AHSERL2	cpd00239[c] + cpd00790[c] -> cpd00029[c] + cpd00067[c] + cpd00135[c]
NTP1	cpd00001[c] + cpd00002[c] -> cpd00008[c] + cpd00009[c] + cpd00067[c]
METB1r	cpd00790[c] + cpd00084[c] <=> cpd00424[c] + cpd00029[c] + cpd00067[c]
SHSL2r	cpd00822[c] + cpd00239[c] -> cpd00036[c] + cpd00067[c] + cpd00135[c]
ALDD2x	cpd00003[c] + cpd00001[c] + cpd00071[c] -> cpd00004[c] + cpd00029[c] + 2 cpd00067[c]
EXCH_pyr(e)	cpd00020[e] <=>
ACODA	cpd00342[c] + cpd00001[c] -> cpd00029[c] + cpd00064[c]
PYRt2r	cpd00067[e] + cpd00020[e] <=> cpd00067[c] + cpd00020[c]
MALt2r	cpd00067[e] + cpd00130[e] <=> cpd00067[c] + cpd00130[c]
POR2_i	cpd00010[c] + 2 cpd15876[c] + cpd00020[c] <=> cpd00067[c] + cpd00022[c] + 2 cpd15877[c] + cpd00011[c]
EXCH_etoh(e)	cpd00363[e] <=>
H2td	cpd11640[c] <=> cpd11640[e]
FDH	cpd00047[c] + cpd00003[c] -> cpd00004[c] + cpd00011[c]
ACGS	cpd00023[c] + cpd00022[c] -> cpd00010[c] + cpd00067[c] + cpd00477[c]
ORNTAC	cpd00342[c] + cpd00023[c] <=> cpd00064[c] + cpd00477[c]
EXCH_mal-l(e)	cpd00130[e] <=>
ETOHt2r	cpd00363[e] + cpd00067[e] <=> cpd00363[c] + cpd00067[c]
EXCH_h2(e)	cpd11640[e] <=>
ALCD2x	cpd00363[c] + cpd00003[c] <=> cpd00004[c] + cpd00067[c] + cpd00071[c]
PFL	cpd00010[c] + cpd00020[c] <=> cpd00047[c] + cpd00022[c]
ME1	cpd00006[c] + cpd00130[c] -> cpd00005[c] + cpd00020[c] + cpd00011[c]
FDXHASE	2 cpd00067[c] + 2 cpd15877[c] <=> 2 cpd15876[c] + cpd11640[c]
ALDD2x	cpd00003[c] + cpd00001[c] + cpd00071[c] -> cpd00004[c] + cpd00029[c] + 2 cpd00067[c]
ACODA	cpd00342[c] + cpd00001[c] -> cpd00029[c] + cpd00064[c]
ACGS	cpd00023[c] + cpd00022[c] -> cpd00010[c] + cpd00067[c] + cpd00477[c]
ORNTAC	cpd00342[c] + cpd00023[c] <=> cpd00064[c] + cpd00477[c]
ACALD	cpd00010[c] + cpd00003[c] + cpd00071[c] <=> cpd00004[c] + cpd00067[c] + cpd00022[c]
CTPS1	cpd00062[c] + cpd00002[c] + cpd00013[c] -> cpd00008[c] + cpd00052[c] + cpd00009[c] + 2 cpd00067[c]
bglu6	cpd00001[c] + cpd03719[c] -> cpd00027[c] + cpd03720[c]
cellobtx	cpd00158[e] + cpd00001[c] + cpd00002[c] -> cpd00008[c] + cpd00158[c] + cpd00009[c] + cpd00067[c]
cellulase3	3 cpd11746[e] + cpd00001[e] -> cpd03721[e]
cellulase2	2 cpd11746[e] + cpd00001[e] -> cpd00158[e]
cellulase5	5 cpd11746[e] + cpd00001[e] -> cpd03720[e]
cellulase6	6 cpd11746[e] + cpd00001[e] -> cpd03719[e]
cellottx	cpd03721[e] + cpd00001[c] + cpd00002[c] -> cpd00008[c] + cpd00009[c] + cpd00067[c] + cpd03721[c]
cellhp	cpd00009[c] + cpd03719[c] + cpd00067[c] -> cpd00089[c] + cpd03720[c]
DCTPD2	cpd00052[c] + cpd00067[c] + cpd00001[c] -> cpd00062[c] + cpd00013[c]
H2Ot	cpd00001[e] <=> cpd00001[c]
bglu6_ext	cpd00001[e] + cpd03719[e] -> cpd00027[e] + cpd03720[e]
GLCt5	cpd00027[e] + cpd00001[c] + cpd00002[c] -> cpd00008[c] + cpd00027[c] + cpd00009[c] + cpd00067[c]
celltp	cpd00009[c] + cpd03721[c] + cpd00067[c] -> cpd00158[c] + cpd00089[c]
CTPS1	cpd00062[c] + cpd00002[c] + cpd00013[c] -> cpd00008[c] + cpd00052[c] + cpd00009[c] + 2 cpd00067[c]
GUAPRT	cpd00103[c] + cpd00207[c] -> cpd00126[c] + cpd00012[c]
NTD9	cpd00126[c] + cpd00001[c] -> cpd00311[c] + cpd00009[c] + cpd00067[c]
NDPK3	cpd00002[c] + cpd00096[c] <=> cpd00008[c] + cpd00052[c]
NDPK2	cpd00014[c] + cpd00002[c] <=> cpd00008[c] + cpd00062[c]
CYTDK1	cpd00002[c] + cpd00367[c] -> cpd00008[c] + cpd00046[c]
UPPRT	cpd00103[c] + cpd00092[c] -> cpd00091[c] + cpd00012[c]
PUNP3	cpd00311[c] + cpd00009[c] + cpd00067[c] <=> cpd00475[c] + cpd00207[c]
NTP1	cpd00001[c] + cpd00002[c] -> cpd00008[c] + cpd00009[c] + cpd00067[c]
CYTK1	cpd00046[c] + cpd00002[c] <=> cpd00008[c] + cpd00096[c]
URIDK1r	cpd00002[c] + cpd00091[c] <=> cpd00008[c] + cpd00014[c]
CYTD	cpd00067[c] + cpd00001[c] + cpd00367[c] <=> cpd00249[c] + cpd00013[c]
PYNP2r	cpd00009[c] + cpd00067[c] + cpd00249[c] <=> cpd00475[c] + cpd00092[c]
PPS	cpd00001[c] + cpd00020[c] + cpd00002[c] -> cpd00009[c] + cpd00067[c] + cpd00061[c] + cpd00018[c]
PPA	cpd00001[c] + cpd00012[c] -> 2 cpd00009[c] + 2 cpd00067[c]
NTP1	cpd00001[c] + cpd00002[c] -> cpd00008[c] + cpd00009[c] + cpd00067[c]
PPDK	cpd00009[c] + cpd00020[c] + cpd00002[c] + cpd00067[c] <=> cpd00061[c] + cpd00018[c] + cpd00012[c]
cellulase3	3 cpd11746[e] + cpd00001[e] -> cpd03721[e]
cellulase2	2 cpd11746[e] + cpd00001[e] -> cpd00158[e]
cellulase5	5 cpd11746[e] + cpd00001[e] -> cpd03720[e]
cellulase6	6 cpd11746[e] + cpd00001[e] -> cpd03719[e]
bglu6_ext	cpd00001[e] + cpd03719[e] -> cpd00027[e] + cpd03720[e]
bglu3_ext	cpd03721[e] + cpd00001[e] -> cpd00027[e] + cpd00158[e]
CTPS1	cpd00062[c] + cpd00002[c] + cpd00013[c] -> cpd00008[c] + cpd00052[c] + cpd00009[c] + 2 cpd00067[c]
ALDD2x	cpd00003[c] + cpd00001[c] + cpd00071[c] -> cpd00004[c] + cpd00029[c] + 2 cpd00067[c]
EXCH_pyr(e)	cpd00020[e] <=>
PRPPS	cpd00101[c] + cpd00002[c] <=> cpd00103[c] + cpd00018[c]
IPMD	cpd00003[c] + cpd02693[c] -> cpd02605[c] + cpd00004[c] + cpd00067[c]
H2CO3D	cpd00001[c] + cpd00011[c] <=> cpd00242[c] +cpd00067[c]
ADSS	cpd00038[c] + cpd00041[c] + cpd00114[c] -> cpd02375[c] + cpd00009[c] + 2 cpd00067[c] + cpd00031[c]
DHAD2	cpd02535[c] -> cpd00508[c] + cpd00001[c]
GUAPRT	cpd00103[c] + cpd00207[c] -> cpd00126[c] + cpd00012[c]
ACOTA	cpd00342[c] + cpd00024[c] <=> cpd00918[c] + cpd00023[c]
NTD9	cpd00126[c] + cpd00001[c] -> cpd00311[c] + cpd00009[c] + cpd00067[c]
ACODA	cpd00342[c] + cpd00001[c] -> cpd00029[c] + cpd00064[c]
GLUDy	cpd00006[c] + cpd00023[c] + cpd00001[c] <=> cpd00067[c] + cpd00005[c] + cpd00013[c] + cpd00024[c]
EXCH_nh4(e)	cpd00013[e] <=>
PYRt2r	cpd00067[e] + cpd00020[e] <=> cpd00067[c] + cpd00020[c]
PRAMPC	cpd00001[c] + cpd01777[c] -> cpd02979[c]
G5SADr	cpd00858[c] -> cpd00067[c] + cpd00001[c] + cpd02431[c]
cellulase2	2 cpd11746[e] + cpd00001[e] -> cpd00158[e]
cellulase5	5 cpd11746[e] + cpd00001[e] -> cpd03720[e]
cellulase6	6 cpd11746[e] + cpd00001[e] -> cpd03719[e]
EXCH_h2o(e)	cpd00001[e] <=>
ACHBS	cpd00067[c] + cpd00020[c] + cpd00094[c] -> cpd00498[c] + cpd00011[c]
G5SD	cpd00005[c] + cpd02097[c] -> cpd00006[c] + cpd00858[c] + cpd00009[c]
ANS	cpd00216[c] + cpd00053[c] -> cpd00093[c] + cpd00067[c] + cpd00023[c] + cpd00020[c]
HSTPT	cpd00023[c] + cpd00930[c] <=> cpd00807[c] + cpd00024[c]
MALt2r	cpd00067[e] + cpd00130[e] <=> cpd00067[c] + cpd00130[c]
POR2_i	cpd00010[c] + 2 cpd15876[c] + cpd00020[c] <=> cpd00067[c] + cpd00022[c] + 2 cpd15877[c] + cpd00011[c]
EXCH_cellmass_c	cpd11416[c] <=>
DHDPRy	cpd00067[c] + cpd00005[c] + cpd02120[c] -> cpd00006[c] + cpd02465[c]
HSK	cpd00227[c] + cpd00002[c] -> cpd00008[c] + cpd00809[c]
EXCH_etoh(e)	cpd00363[e] <=>
ASPTA	cpd00041[c] + cpd00024[c] <=> cpd00023[c] + cpd00032[c]
NDPK1	cpd00031[c] + cpd00002[c] <=> cpd00038[c] + cpd00008[c]
HSST	cpd00227[c] + cpd00078[c] -> cpd00822[c] + cpd00010[c]
LEUTAi	cpd00200[c] + cpd00023[c] <=> cpd00107[c] + cpd00024[c]
ENO	cpd00482[c] <=> cpd00061[c] + cpd00001[c]
TYRTA	cpd00024[c] + cpd00069[c] <=> cpd00023[c] + cpd00868[c]
ASAD	cpd00006[c] + cpd00009[c] + cpd00346[c] <=> cpd01977[c] + cpd00005[c]
DCTPD2	cpd00052[c] + cpd00067[c] + cpd00001[c] -> cpd00062[c] + cpd00013[c]
ADSL1r	cpd02375[c] <=> cpd00106[c] + cpd00018[c]
EXCH_h2s(e)	cpd00239[e] <=>
OCBT	cpd00064[c] + cpd00146[c] <=> cpd00009[c] + 2 cpd00067[c] + cpd00274[c]
OAAdecarb	cpd00067[c] + cpd00032[c] <=> cpd00020[c] + cpd00011[c]
OORr	cpd00010[c] + cpd00006[c] + cpd00024[c] <=> cpd00005[c] + cpd00078[c] + cpd00011[c]
EXCH_cellobiose(e)	cpd00158[e] <=>
FDH	cpd00047[c] + cpd00003[c] -> cpd00004[c] + cpd00011[c]
PRMICIi	cpd02979[c] <=> cpd02991[c]
H2Ot	cpd00001[e] <=> cpd00001[c]
VALTA	cpd00156[c] + cpd00024[c] <=> cpd00123[c] + cpd00023[c]
PHETA1	cpd00066[c] + cpd00024[c] <=> cpd00023[c] + cpd00143[c]
IGPS	cpd00956[c] + cpd00067[c] -> cpd00001[c] + cpd02210[c] + cpd00011[c]
bglu6_ext	cpd00001[e] + cpd03719[e] -> cpd00027[e] + cpd03720[e]
ILETA	cpd00322[c] + cpd00024[c] <=> cpd00508[c] + cpd00023[c]
PGM	cpd00482[c] <=> cpd00169[c]
PGK	cpd00169[c] + cpd00067[c] + cpd00002[c] <=> cpd00203[c] + cpd00008[c]
PGI	cpd00079[c] <=> cpd00072[c]
TRPS3	cpd02210[c] + cpd00067[c] <=> cpd00102[c] + cpd05224[c]
TRPS2	cpd05224[c] + cpd00054[c] -> cpd00065[c] + cpd00001[c] + cpd00067[c]
SHKK	cpd00383[c] + cpd00002[c] -> cpd00008[c] + cpd02030[c]
ASPKi	cpd00041[c] + cpd00067[c] + cpd00002[c] -> cpd00008[c] + cpd01977[c]
TALA	cpd00238[c] + cpd00102[c] <=> cpd00072[c] + cpd00236[c]
H2St	cpd00239[e] <=> cpd00239[c]
IMPC	cpd00001[c] + cpd00114[c] <=> cpd02884[c]
EXCH_succ(e)	cpd00036[e] <=>
HEX1	cpd00027[c] + cpd00038[c] -> cpd00031[c] + cpd00079[c]
PPNDH	cpd00067[c] + cpd00219[c] -> cpd00001[c] + cpd00143[c] + cpd00011[c]
PUNP3	cpd00311[c] + cpd00009[c] + cpd00067[c] <=> cpd00475[c] + cpd00207[c]
ATPS2_i	cpd00001[c] + cpd00002[c] + cpd00067[c] -> cpd00008[c] + cpd00009[c] + 2 cpd00067[e]
BIOMASS	cpd11416[c] + 1.3 cpde0001 -> cpd11416[c]
MTHFR3	cpd00005[c] + cpd00125[c] + cpd00067[c] -> cpd00006[c] + cpd00345[c]
ARGSSr	cpd00041[c] + cpd00002[c] + cpd00274[c] <=> cpd02152[c] + cpd00018[c] + cpd00012[c]
GLCt5	cpd00027[e] + cpd00001[c] + cpd00002[c] -> cpd00008[c] + cpd00027[c] + cpd00009[c] + cpd00067[c]
GAPD	cpd00102[c] + cpd00009[c] + cpd00003[c] <=> cpd00203[c] + cpd00004[c]
CYSTGL	cpd00424[c] + cpd00001[c] -> cpd00013[c] + cpd00094[c] + cpd00084[c]
SHSL4r	cpd00822[c] + cpd00001[c] -> cpd00036[c] + cpd00067[c] + cpd00013[c] + cpd00094[c]
CHORS	cpd00932[c] -> cpd00216[c] + cpd00009[c] + cpd00067[c]
ACGK	cpd00067[c] + cpd00002[c] + cpd00477[c] -> cpd00008[c] + cpd02552[c]
ACGS	cpd00023[c] + cpd00022[c] -> cpd00010[c] + cpd00067[c] + cpd00477[c]
ATPPRT	cpd00103[c] + cpd00002[c] -> cpd01775[c] + cpd00012[c]
PPS	cpd00001[c] + cpd00020[c] + cpd00002[c] -> cpd00009[c] + cpd00067[c] + cpd00061[c] + cpd00018[c]
FUM	cpd00001[c] + cpd00106[c] <=> cpd00130[c]
ORNTAC	cpd00342[c] + cpd00023[c] <=> cpd00064[c] + cpd00477[c]
PPA	cpd00001[c] + cpd00012[c] -> 2 cpd00009[c] + 2 cpd00067[c]
PPM	cpd00475[c] <=> cpd00101[c]
AHSERL2	cpd00239[c] + cpd00790[c] -> cpd00029[c] + cpd00067[c] + cpd00135[c]
NTP1	cpd00001[c] + cpd00002[c] -> cpd00008[c] + cpd00009[c] + cpd00067[c]
SHK3D	cpd00067[c] + cpd00005[c] + cpd01716[c] <=> cpd00006[c] + cpd00383[c]
DHQD	cpd00699[c] -> cpd00001[c] + cpd01716[c]
ACLS	cpd00067[c] + 2 cpd00020[c] -> cpd00668[c] + cpd00011[c]
DHQS	cpd02857[c] -> cpd00009[c] + cpd00067[c] + cpd00699[c]
SUCCt2r	cpd00036[e] + cpd00067[e] <=> cpd00036[c] + cpd00067[c]
PRO1x_r	cpd11588[c] + cpd00003[c] <=> cpd00004[c] + 2 cpd00067[c] + cpd02431[c]
THRS	cpd00809[c] + cpd00001[c] -> cpd00009[c] + cpd00161[c] + cpd00067[c]
P5CR	2 cpd00067[c] + cpd00005[c] + cpd02431[c] -> cpd11588[c] + cpd00006[c]
KARA1	cpd00006[c] + cpd02498[c] <=> cpd00067[c] + cpd00005[c] + cpd00668[c]
KARA2	cpd00067[c] + cpd00005[c] + cpd00498[c] <=> cpd00006[c] + cpd02535[c]
EXCH_mal-l(e)	cpd00130[e] <=>
ETOHt2r	cpd00363[e] + cpd00067[e] <=> cpd00363[c] + cpd00067[c]
DAPDH	cpd02465[c] + 2 cpd00067[c] + cpd00005[c] + cpd00013[c] -> cpd00006[c] + cpd00516[c]
DAPDC	cpd00067[c] + cpd00516[c] -> cpd00039[c] + cpd00011[c]
IGPDH	cpd02843[c] -> cpd00930[c] + cpd00001[c]
AICART	cpd00201[c] + cpd02851[c] <=> cpd02884[c] + cpd00087[c]
DHAD1	cpd02498[c] -> cpd00123[c] + cpd00001[c]
FTHFL	cpd00047[c] + cpd00002[c] + cpd00087[c] <=> cpd00008[c] + cpd00201[c] + cpd00009[c]
ALCD2x	cpd00363[c] + cpd00003[c] <=> cpd00004[c] + cpd00067[c] + cpd00071[c]
METS	cpd00135[c] + cpd00345[c] -> cpd00060[c] + cpd00087[c]
METB1r	cpd00790[c] + cpd00084[c] <=> cpd00424[c] + cpd00029[c] + cpd00067[c]
PFL	cpd00010[c] + cpd00020[c] <=> cpd00047[c] + cpd00022[c]
BTS3r	cpd01311[c] + 2 cpd00074[c] <=> cpd00239[c] + cpd00104[c]
NH4t	cpd00013[e] <=> cpd00013[c]
PPND	cpd00219[c] + cpd00003[c] -> cpd00004[c] + cpd00868[c] + cpd00011[c]
DDPA	cpd00061[c] + cpd00001[c] + cpd00236[c] -> cpd00009[c] + cpd00067[c] + cpd02857[c]
ANPRT	cpd00093[c] + cpd00103[c] -> cpd02642[c] + cpd00012[c]
PSCVTi	cpd00061[c] + cpd02030[c] -> cpd00009[c] + cpd00067[c] + cpd00932[c]
MTHFD	cpd00006[c] + cpd00125[c] <=> cpd00347[c] + cpd00005[c]
MTHFC	cpd00347[c] + cpd00001[c] <=> cpd00201[c] + cpd00067[c]
OMCDC	cpd02605[c] + cpd00067[c] -> cpd00200[c] + cpd00011[c]
GLNS	cpd00023[c] + cpd00002[c] + cpd00013[c] -> cpd00008[c] + cpd00009[c] + cpd00067[c] + cpd00053[c]
ME1	cpd00006[c] + cpd00130[c] -> cpd00005[c] + cpd00020[c] + cpd00011[c]
IPPMIa	cpd02693[c] <=> cpd00001[c] + cpd01710[c]
IPPMIb	cpd00001[c] + cpd01710[c] <=> cpd01646[c]
GHMT2r	cpd00087[c] + cpd00054[c] <=> cpd00033[c] + cpd00001[c] + cpd00125[c]
TKT1	cpd00101[c] + cpd00198[c] <=> cpd00238[c] + cpd00102[c]
TKT2	cpd00198[c] + cpd00236[c] <=> cpd00072[c] + cpd00102[c]
CBPS	cpd00001[c] + 2 cpd00002[c] + cpd00242[c] + cpd00053[c] -> 2 cpd00008[c] + cpd00009[c] + cpd00067[c] + cpd00023[c] + cpd00146[c]
CYSS	cpd00239[c] + cpd00722[c] -> cpd00029[c] + cpd00067[c] + cpd00084[c]
SERAT	cpd00022[c] + cpd00054[c] <=> cpd00010[c] + cpd00722[c]
CELLOME	0.060879 cpd00322[c] + 0.013743 cpd00119[c] + 0.019202 cpd00060[c] + 0.065801 cpd00107[c] + 0.021761 cpd00065[c] + 0.031185 cpd00051[c] + 0.062856 cpd11588[c] + 0.036677 cpd00066[c] + 0.056501 cpd00132[c] + 0.069528 cpd00156[c] + 0.072215 cpd00041[c] + 0.054069 cpd00023[c] + 0.073364 cpd00161[c] + 0.082939 cpd00033[c] + cpd00002[c] + 0.061534 cpd00054[c] + 0.023909 cpd00053[c] + 0.008415 cpd00084…
RPE	cpd00171[c] <=> cpd00198[c]
RPI	cpd00101[c] <=> cpd00171[c]
IPPS	cpd00123[c] + cpd00001[c] + cpd00022[c] -> cpd01646[c] + cpd00010[c] + cpd00067[c]
DHDPS	cpd00020[c] + cpd00346[c] -> cpd00067[c] + cpd02120[c] + 2 cpd00001[c]
ASNS2	cpd00041[c] + cpd00002[c] + cpd00013[c] -> cpd00132[c] + cpd00018[c] + cpd00012[c]
ALATA_L	cpd00035[c] + cpd00024[c] <=> cpd00023[c] + cpd00020[c]
BTSr	cpd01311[c] + cpd00074[c] <=> cpd00104[c] + 2 cpd00067[c]
HISTP	cpd00807[c] + cpd00001[c] -> cpd00641[c] + cpd00009[c] + cpd00067[c]
IG3PS	cpd02991[c] + cpd00053[c] -> cpd02843[c] + cpd00067[c] + cpd00023[c] + cpd02851[c]
HISTD	cpd00641[c] + 2 cpd00003[c] + cpd00001[c] -> cpd00119[c] + 2 cpd00004[c] + 3 cpd00067[c]
BTS2	cpd01311[c] + cpd00084[c] <=> cpd00104[c] + 2 cpd00067[c] + cpd00035[c]
CHORM	cpd00216[c] -> cpd00219[c]
AGPR	cpd00006[c] + cpd00009[c] + cpd00918[c] <=> cpd02552[c] + cpd00005[c]
PRAI	cpd02642[c] <=> cpd00956[c]
HSDxi	cpd00004[c] + cpd00067[c] + cpd00346[c] <=> cpd00227[c] + cpd00003[c]
SUCOAS	cpd00010[c] + cpd00036[c] + cpd00002[c] <=> cpd00008[c] + cpd00009[c] + cpd00078[c]
ARGSL	cpd02152[c] <=> cpd00051[c] + cpd00106[c]
GLU5K	cpd00067[c] + cpd00023[c] + cpd00002[c] -> cpd00008[c] + cpd02097[c]
PRATPP	cpd01775[c] + cpd00001[c] -> cpd00012[c] + cpd01777[c]
CTPS1	cpd00062[c] + cpd00002[c] + cpd00013[c] -> cpd00008[c] + cpd00052[c] + cpd00009[c] + 2 cpd00067[c]
ALDD2x	cpd00003[c] + cpd00001[c] + cpd00071[c] -> cpd00004[c] + cpd00029[c] + 2 cpd00067[c]
EXCH_pyr(e)	cpd00020[e] <=>
PRPPS	cpd00101[c] + cpd00002[c] <=> cpd00103[c] + cpd00018[c]
H2CO3D	cpd00001[c] + cpd00011[c] <=> cpd00242[c] +cpd00067[c]
ADSS	cpd00038[c] + cpd00041[c] + cpd00114[c] -> cpd02375[c] + cpd00009[c] + 2 cpd00067[c] + cpd00031[c]
DHORD10	cpd00003[c] + cpd00282[c] -> cpd00247[c] + cpd00004[c] + cpd00067[c]
bglu6	cpd00001[c] + cpd03719[c] -> cpd00027[c] + cpd03720[c]
PRAGSr	cpd00033[c] + cpd00002[c] + cpd01982[c] -> cpd00008[c] + cpd00009[c] + cpd00067[c] + cpd02394[c]
DHAD2	cpd02535[c] -> cpd00508[c] + cpd00001[c]
GUAPRT	cpd00103[c] + cpd00207[c] -> cpd00126[c] + cpd00012[c]
NTD9	cpd00126[c] + cpd00001[c] -> cpd00311[c] + cpd00009[c] + cpd00067[c]
ACODA	cpd00342[c] + cpd00001[c] -> cpd00029[c] + cpd00064[c]
ALAR	cpd00035[c] <=> cpd00117[c]
GLUDy	cpd00006[c] + cpd00023[c] + cpd00001[c] <=> cpd00067[c] + cpd00005[c] + cpd00013[c] + cpd00024[c]
EXCH_nh4(e)	cpd00013[e] <=>
PYRt2r	cpd00067[e] + cpd00020[e] <=> cpd00067[c] + cpd00020[c]
G5SADr	cpd00858[c] -> cpd00067[c] + cpd00001[c] + cpd02431[c]
cellulase2	2 cpd11746[e] + cpd00001[e] -> cpd00158[e]
cellulase5	5 cpd11746[e] + cpd00001[e] -> cpd03720[e]
cellulase6	6 cpd11746[e] + cpd00001[e] -> cpd03719[e]
EXCH_h2o(e)	cpd00001[e] <=>
ACHBS	cpd00067[c] + cpd00020[c] + cpd00094[c] -> cpd00498[c] + cpd00011[c]
ASPCT	cpd00041[c] + cpd00146[c] -> cpd00009[c] + 2 cpd00067[c] + cpd00343[c]
G5SD	cpd00005[c] + cpd02097[c] -> cpd00006[c] + cpd00858[c] + cpd00009[c]
ADSL2r	cpd02921[c] <=> cpd00106[c] + cpd02851[c]
MALt2r	cpd00067[e] + cpd00130[e] <=> cpd00067[c] + cpd00130[c]
EXCH_cellmass_c	cpd11416[c] <=>
DHDPRy	cpd00067[c] + cpd00005[c] + cpd02120[c] -> cpd00006[c] + cpd02465[c]
GF6PTA	cpd00072[c] + cpd00053[c] -> cpd00023[c] + cpd00288[c]
ACCOAC	cpd00002[c] + cpd00242[c] + cpd00022[c] -> cpd00008[c] + cpd00009[c] + cpd00067[c] + cpd00070[c]
TPI	cpd00095[c] <=> cpd00102[c]
EXCH_etoh(e)	cpd00363[e] <=>
ASPTA	cpd00041[c] + cpd00024[c] <=> cpd00023[c] + cpd00032[c]
NDPK3	cpd00002[c] + cpd00096[c] <=> cpd00008[c] + cpd00052[c]
NDPK2	cpd00014[c] + cpd00002[c] <=> cpd00008[c] + cpd00062[c]
NDPK1	cpd00031[c] + cpd00002[c] <=> cpd00038[c] + cpd00008[c]
HSST	cpd00227[c] + cpd00078[c] -> cpd00822[c] + cpd00010[c]
cellhp	cpd00009[c] + cpd03719[c] + cpd00067[c] -> cpd00089[c] + cpd03720[c]
ENO	cpd00482[c] <=> cpd00061[c] + cpd00001[c]
ASAD	cpd00006[c] + cpd00009[c] + cpd00346[c] <=> cpd01977[c] + cpd00005[c]
DCTPD2	cpd00052[c] + cpd00067[c] + cpd00001[c] -> cpd00062[c] + cpd00013[c]
ADSL1r	cpd02375[c] <=> cpd00106[c] + cpd00018[c]
BIOMASScell	0.34314 cpd00322[c] + 0.017367 cpd00357[c] + 0.0674 cpd00038[c] + 0.057786 cpd00119[c] + 0.00045814 cpd12801[c] + 0.0014675 cpd11448[c] + 0.011044 cpd12815[c] + 0.001 cpd00046[c] + 0.0009 cpd00015[c] + 0.10153 cpd00060[c] + 0.35001 cpd00107[c] + 0.0005 cpd00126[c] + 0.03584 cpd00065[c] + 0.7063 cpd00205[c] + 0.1766 cpd00051[c] + 0.13714 cpd11588[c] + 0.0095667 cpd00356[c] + 0.0066311 cpd11458[c] …
OAAdecarb	cpd00067[c] + cpd00032[c] <=> cpd00020[c] + cpd00011[c]
EXCH_cellobiose(e)	cpd00158[e] <=>
FDH	cpd00047[c] + cpd00003[c] -> cpd00004[c] + cpd00011[c]
H2Ot	cpd00001[e] <=> cpd00001[c]
bglu6_ext	cpd00001[e] + cpd03719[e] -> cpd00027[e] + cpd03720[e]
PGM	cpd00482[c] <=> cpd00169[c]
PGK	cpd00169[c] + cpd00067[c] + cpd00002[c] <=> cpd00203[c] + cpd00008[c]
PGI	cpd00079[c] <=> cpd00072[c]
Kabc	cpd00205[e] + cpd00001[c] + cpd00002[c] -> cpd00008[c] + cpd00205[c] + cpd00009[c] + cpd00067[c]
ASPKi	cpd00041[c] + cpd00067[c] + cpd00002[c] -> cpd00008[c] + cpd01977[c]
TALA	cpd00238[c] + cpd00102[c] <=> cpd00072[c] + cpd00236[c]
IMPC	cpd00001[c] + cpd00114[c] <=> cpd02884[c]
DHORTS	cpd00001[c] + cpd00282[c] <=> cpd00067[c] + cpd00343[c]
HEX1	cpd00027[c] + cpd00038[c] -> cpd00031[c] + cpd00079[c]
PUNP3	cpd00311[c] + cpd00009[c] + cpd00067[c] <=> cpd00475[c] + cpd00207[c]
ATPS2_i	cpd00001[c] + cpd00002[c] + cpd00067[c] -> cpd00008[c] + cpd00009[c] + 2 cpd00067[e]
BIOMASS	cpd11416[c] + 1.3 cpde0001 -> cpd11416[c]
GLCt5	cpd00027[e] + cpd00001[c] + cpd00002[c] -> cpd00008[c] + cpd00027[c] + cpd00009[c] + cpd00067[c]
GAPD	cpd00102[c] + cpd00009[c] + cpd00003[c] <=> cpd00203[c] + cpd00004[c]
SHSL4r	cpd00822[c] + cpd00001[c] -> cpd00036[c] + cpd00067[c] + cpd00013[c] + cpd00094[c]
GARFTi	cpd00201[c] + cpd02394[c] -> cpd00067[c] + cpd00087[c] + cpd02678[c]
PGAMT	cpd03671[c] <=> cpd00288[c]
ACGS	cpd00023[c] + cpd00022[c] -> cpd00010[c] + cpd00067[c] + cpd00477[c]
PIt2r	cpd00009[e] + cpd00067[e] <=> cpd00009[c] + cpd00067[c]
PPS	cpd00001[c] + cpd00020[c] + cpd00002[c] -> cpd00009[c] + cpd00067[c] + cpd00061[c] + cpd00018[c]
EXCH_pi(e)	cpd00009[e] <=>
FUM	cpd00001[c] + cpd00106[c] <=> cpd00130[c]
ORNTAC	cpd00342[c] + cpd00023[c] <=> cpd00064[c] + cpd00477[c]
PPA	cpd00001[c] + cpd00012[c] -> 2 cpd00009[c] + 2 cpd00067[c]
PPM	cpd00475[c] <=> cpd00101[c]
NTP1	cpd00001[c] + cpd00002[c] -> cpd00008[c] + cpd00009[c] + cpd00067[c]
ACLS	cpd00067[c] + 2 cpd00020[c] -> cpd00668[c] + cpd00011[c]
EXCH_k(e)	cpd00205[e] <=>
CYTK1	cpd00046[c] + cpd00002[c] <=> cpd00008[c] + cpd00096[c]
PRO1x_r	cpd11588[c] + cpd00003[c] <=> cpd00004[c] + 2 cpd00067[c] + cpd02431[c]
URIDK1r	cpd00002[c] + cpd00091[c] <=> cpd00008[c] + cpd00014[c]
P5CR	2 cpd00067[c] + cpd00005[c] + cpd02431[c] -> cpd11588[c] + cpd00006[c]
KARA1	cpd00006[c] + cpd02498[c] <=> cpd00067[c] + cpd00005[c] + cpd00668[c]
KARA2	cpd00067[c] + cpd00005[c] + cpd00498[c] <=> cpd00006[c] + cpd02535[c]
EXCH_mal-l(e)	cpd00130[e] <=>
G3PD1	cpd00080[c] + cpd00003[c] <=> cpd00004[c] + cpd00067[c] + cpd00095[c]
GALU	cpd00062[c] + cpd00089[c] <=> cpd00026[c] + cpd00012[c]
ETOHt2r	cpd00363[e] + cpd00067[e] <=> cpd00363[c] + cpd00067[c]
DAPDH	cpd02465[c] + 2 cpd00067[c] + cpd00005[c] + cpd00013[c] -> cpd00006[c] + cpd00516[c]
AIRCr	cpd00011[c] + cpd02140[c] <=> cpd00067[c] + cpd02893[c]
AICART	cpd00201[c] + cpd02851[c] <=> cpd02884[c] + cpd00087[c]
DHAD1	cpd02498[c] -> cpd00123[c] + cpd00001[c]
FTHFL	cpd00047[c] + cpd00002[c] + cpd00087[c] <=> cpd00008[c] + cpd00201[c] + cpd00009[c]
ALCD2x	cpd00363[c] + cpd00003[c] <=> cpd00004[c] + cpd00067[c] + cpd00071[c]
PFL	cpd00010[c] + cpd00020[c] <=> cpd00047[c] + cpd00022[c]
BTS3r	cpd01311[c] + 2 cpd00074[c] <=> cpd00239[c] + cpd00104[c]
NH4t	cpd00013[e] <=> cpd00013[c]
GLNS	cpd00023[c] + cpd00002[c] + cpd00013[c] -> cpd00008[c] + cpd00009[c] + cpd00067[c] + cpd00053[c]
ME1	cpd00006[c] + cpd00130[c] -> cpd00005[c] + cpd00020[c] + cpd00011[c]
GHMT2r	cpd00087[c] + cpd00054[c] <=> cpd00033[c] + cpd00001[c] + cpd00125[c]
TKT1	cpd00101[c] + cpd00198[c] <=> cpd00238[c] + cpd00102[c]
TKT2	cpd00198[c] + cpd00236[c] <=> cpd00072[c] + cpd00102[c]
CBPS	cpd00001[c] + 2 cpd00002[c] + cpd00242[c] + cpd00053[c] -> 2 cpd00008[c] + cpd00009[c] + cpd00067[c] + cpd00023[c] + cpd00146[c]
OMPDC	cpd00067[c] + cpd00810[c] -> cpd00091[c] + cpd00011[c]
CYSS	cpd00239[c] + cpd00722[c] -> cpd00029[c] + cpd00067[c] + cpd00084[c]
SERAT	cpd00022[c] + cpd00054[c] <=> cpd00010[c] + cpd00722[c]
CELLOME	0.060879 cpd00322[c] + 0.013743 cpd00119[c] + 0.019202 cpd00060[c] + 0.065801 cpd00107[c] + 0.021761 cpd00065[c] + 0.031185 cpd00051[c] + 0.062856 cpd11588[c] + 0.036677 cpd00066[c] + 0.056501 cpd00132[c] + 0.069528 cpd00156[c] + 0.072215 cpd00041[c] + 0.054069 cpd00023[c] + 0.073364 cpd00161[c] + 0.082939 cpd00033[c] + cpd00002[c] + 0.061534 cpd00054[c] + 0.023909 cpd00053[c] + 0.008415 cpd00084…
RPE	cpd00171[c] <=> cpd00198[c]
ORPT	cpd00810[c] + cpd00012[c] <=> cpd00247[c] + cpd00103[c]
RPI	cpd00101[c] <=> cpd00171[c]
DHDPS	cpd00020[c] + cpd00346[c] -> cpd00067[c] + cpd02120[c] + 2 cpd00001[c]
ALATA_L	cpd00035[c] + cpd00024[c] <=> cpd00023[c] + cpd00020[c]
G3PCT	cpd00080[c] + cpd00052[c] -> cpd00402[c] + cpd00012[c]
BTSr	cpd01311[c] + cpd00074[c] <=> cpd00104[c] + 2 cpd00067[c]
BTS2	cpd01311[c] + cpd00084[c] <=> cpd00104[c] + 2 cpd00067[c] + cpd00035[c]
PRASCS	cpd00041[c] + cpd00002[c] + cpd02893[c] <=> cpd00008[c] + cpd02921[c] + cpd00009[c] + 2 cpd00067[c]
PRFGS	cpd00001[c] + cpd00002[c] + cpd00053[c] + cpd02678[c] -> cpd00008[c] + cpd00009[c] + cpd00067[c] + cpd00023[c] + cpd02826[c]
G1PACT	cpd03671[c] + cpd00022[c] -> cpd02611[c] + cpd00010[c] + cpd00067[c]
GLUPRT	cpd00103[c] + cpd00001[c] + cpd00053[c] -> cpd00023[c] + cpd00012[c] + cpd01982[c]
UAGDP	cpd02611[c] + cpd00062[c] -> cpd00037[c] + cpd00012[c]
SUCOAS	cpd00010[c] + cpd00036[c] + cpd00002[c] <=> cpd00008[c] + cpd00009[c] + cpd00078[c]
GLU5K	cpd00067[c] + cpd00023[c] + cpd00002[c] -> cpd00008[c] + cpd02097[c]
PRAIS	cpd02826[c] + cpd00002[c] -> cpd00008[c] + cpd00009[c] + cpd00067[c] + cpd02140[c]
CTPS1	cpd00062[c] + cpd00002[c] + cpd00013[c] -> cpd00008[c] + cpd00052[c] + cpd00009[c] + 2 cpd00067[c]
DCTPD2	cpd00052[c] + cpd00067[c] + cpd00001[c] -> cpd00062[c] + cpd00013[c]
NTP8	cpd00358[c] + cpd00001[c] -> cpd00978[c] + cpd00009[c] + cpd00067[c]
R3	cpd00978[c] + cpd00002[c] <=> cpd00008[c] + cpd00358[c]
GLUDy	cpd00006[c] + cpd00023[c] + cpd00001[c] <=> cpd00067[c] + cpd00005[c] + cpd00013[c] + cpd00024[c]
DAPDH	cpd02465[c] + 2 cpd00067[c] + cpd00005[c] + cpd00013[c] -> cpd00006[c] + cpd00516[c]
DAPE	cpd00504[c] <=> cpd00516[c]
R10	cpd00504[c] + cpd00024[c] -> cpd02465[c] + cpd00067[c] + cpd00023[c] + cpd00001[c]
CTPS1	cpd00062[c] + cpd00002[c] + cpd00013[c] -> cpd00008[c] + cpd00052[c] + cpd00009[c] + 2 cpd00067[c]
PRPPS	cpd00101[c] + cpd00002[c] <=> cpd00103[c] + cpd00018[c]
DGK1	cpd00296[c] + cpd00002[c] <=> cpd00008[c] + cpd00295[c]
GUAPRT	cpd00103[c] + cpd00207[c] -> cpd00126[c] + cpd00012[c]
NTD8	cpd00296[c] + cpd00001[c] -> cpd00009[c] + cpd00277[c] + cpd00067[c]
NTD7	cpd00001[c] + cpd00018[c] -> cpd00009[c] + cpd00182[c] + cpd00067[c]
NTD6	cpd00294[c] + cpd00001[c] -> cpd00009[c] + cpd00438 + cpd00067[c]
NDPK8	cpd00177[c] + cpd00002[c] <=> cpd00008[c] + cpd00115[c]
NDPK5	cpd00295[c] + cpd00002[c] <=> cpd00008[c] + cpd00241[c]
NDPK1	cpd00031[c] + cpd00002[c] <=> cpd00038[c] + cpd00008[c]
DCTPD2	cpd00052[c] + cpd00067[c] + cpd00001[c] -> cpd00062[c] + cpd00013[c]
RNTR2	cpd00038[c] + cpd11421[c] -> cpd00001[c] + cpd00241[c] + cpd11420[c]
RNTR1	cpd11421[c] + cpd00002[c] -> cpd00001[c] + cpd11420[c] + cpd00115[c]
PUNP4	cpd00009[c] + cpd00067[c] + cpd00277[c] <=> cpd00509[c] + cpd00207[c]
PUNP1	cpd00009[c] + cpd00067[c] + cpd00182[c] <=> cpd00128[c] + cpd00475[c]
PUNP2	cpd00009[c] + cpd00438 + cpd00067[c] <=> cpd00128[c] + cpd00509[c]
PPA	cpd00001[c] + cpd00012[c] -> 2 cpd00009[c] + 2 cpd00067[c]
PPM	cpd00475[c] <=> cpd00101[c]
NTP1	cpd00001[c] + cpd00002[c] -> cpd00008[c] + cpd00009[c] + cpd00067[c]
GK1	cpd00126[c] + cpd00002[c] <=> cpd00008[c] + cpd00031[c]
R11	cpd00294[c] + cpd00002[c] <=> cpd00008[c] + cpd00177[c]
NDPK3	cpd00002[c] + cpd00096[c] <=> cpd00008[c] + cpd00052[c]
NDPK2	cpd00014[c] + cpd00002[c] <=> cpd00008[c] + cpd00062[c]
DCTPD2	cpd00052[c] + cpd00067[c] + cpd00001[c] -> cpd00062[c] + cpd00013[c]
CYTDK1	cpd00002[c] + cpd00367[c] -> cpd00008[c] + cpd00046[c]
CYTK1	cpd00046[c] + cpd00002[c] <=> cpd00008[c] + cpd00096[c]
URIDK1r	cpd00002[c] + cpd00091[c] <=> cpd00008[c] + cpd00014[c]
CYTD	cpd00067[c] + cpd00001[c] + cpd00367[c] <=> cpd00249[c] + cpd00013[c]
URIK3	cpd00249[c] + cpd00068[c] -> cpd00091[c] + cpd00090[c]
R13	cpd00002[c] + cpd00090[c] <=> cpd00008[c] + cpd00068[c]
CTPS1	cpd00062[c] + cpd00002[c] + cpd00013[c] -> cpd00008[c] + cpd00052[c] + cpd00009[c] + 2 cpd00067[c]
DCTPD2	cpd00052[c] + cpd00067[c] + cpd00001[c] -> cpd00062[c] + cpd00013[c]
GMPS	cpd00002[c] + cpd00013[c] + cpd00497[c] -> cpd00126[c] + cpd00067[c] + cpd00018[c] + cpd00012[c]
NTP1	cpd00001[c] + cpd00002[c] -> cpd00008[c] + cpd00009[c] + cpd00067[c]
GLNS	cpd00023[c] + cpd00002[c] + cpd00013[c] -> cpd00008[c] + cpd00009[c] + cpd00067[c] + cpd00053[c]
R14	cpd00001[c] + cpd00002[c] + cpd00497[c] + cpd00053[c] -> cpd00126[c] + cpd00067[c] + cpd00023[c] + cpd00018[c] + cpd00012[c]
KARA2	cpd00067[c] + cpd00005[c] + cpd00498[c] <=> cpd00006[c] + cpd02535[c]
R8	cpd00006[c] + cpd02535[c] <=> cpd00067[c] + cpd00005[c] + cpd10162[c]
R15	cpd00498[c] <=> cpd10162[c]
KARA1	cpd00006[c] + cpd02498[c] <=> cpd00067[c] + cpd00005[c] + cpd00668[c]
R9	cpd00668[c] <=> cpd02569[c]
R17	cpd00006[c] + cpd02498[c] <=> cpd00067[c] + cpd00005[c] + cpd02569[c]
PGI	cpd00079[c] <=> cpd00072[c]
R7	cpd00863[c] <=> cpd00072[c]
R19	cpd00079[c] <=> cpd00863[c]
GTPCI	cpd00038[c] + cpd00001[c] -> cpd02978[c] + cpd00047[c] + cpd00067[c]
R1	cpd00001[c] + cpd03518[c] <=> cpd00047[c] + cpd00067[c] + cpd03519[c]
R2	cpd00038[c] + cpd00001[c] -> cpd03518[c]
R12	cpd03666[c] -> cpd02978[c] + cpd00001[c]
R20	cpd03519[c] <=> cpd03666[c]
CTPS1	cpd00062[c] + cpd00002[c] + cpd00013[c] -> cpd00008[c] + cpd00052[c] + cpd00009[c] + 2 cpd00067[c]
DCTPD2	cpd00052[c] + cpd00067[c] + cpd00001[c] -> cpd00062[c] + cpd00013[c]
GLNS	cpd00023[c] + cpd00002[c] + cpd00013[c] -> cpd00008[c] + cpd00009[c] + cpd00067[c] + cpd00053[c]
R21	cpd00062[c] + cpd00001[c] + cpd00002[c] + cpd00053[c] -> cpd00008[c] + cpd00052[c] + cpd00009[c] + 2 cpd00067[c] + cpd00023[c]
CTPS1	cpd00062[c] + cpd00002[c] + cpd00013[c] -> cpd00008[c] + cpd00052[c] + cpd00009[c] + 2 cpd00067[c]
PRPPS	cpd00101[c] + cpd00002[c] <=> cpd00103[c] + cpd00018[c]
GUAPRT	cpd00103[c] + cpd00207[c] -> cpd00126[c] + cpd00012[c]
NTD9	cpd00126[c] + cpd00001[c] -> cpd00311[c] + cpd00009[c] + cpd00067[c]
EXCH_h2o(e)	cpd00001[e] <=>
DCTPD2	cpd00052[c] + cpd00067[c] + cpd00001[c] -> cpd00062[c] + cpd00013[c]
H2Ot	cpd00001[e] <=> cpd00001[c]
PUNP3	cpd00311[c] + cpd00009[c] + cpd00067[c] <=> cpd00475[c] + cpd00207[c]
PPM	cpd00475[c] <=> cpd00101[c]
ASNTRS	cpd00132[c] + cpd00002[c] + cpd11908[c] + cpd00067[c] -> cpd12313[c] + cpd00018[c] + cpd00012[c]
NTP1	cpd00001[c] + cpd00002[c] -> cpd00008[c] + cpd00009[c] + cpd00067[c]
GLNS	cpd00023[c] + cpd00002[c] + cpd00013[c] -> cpd00008[c] + cpd00009[c] + cpd00067[c] + cpd00053[c]
ASNS2	cpd00041[c] + cpd00002[c] + cpd00013[c] -> cpd00132[c] + cpd00018[c] + cpd00012[c]
rxn06433	cpd00002 + cpd00041 + cpd11908 <=> cpd00012 + cpd00018 + cpd12829
rxn06619	cpd00008 + cpd00009 + cpd00023 + cpd12313 <=> cpd00002 + cpd00053 + cpd12829
NTP1	cpd00001[c] + cpd00002[c] -> cpd00008[c] + cpd00009[c] + cpd00067[c]
CBIAT	cpd03422[c] + cpd00002[c] <=> cpd03918[c] + cpd00421[c]
rxn05029	cpd00002 + cpd03422 <=> cpd00421 + cpd03918
