# Supplementary material for: Development of a core Clostridium thermocellum kinetic metabolic model consistent with multiple genetic perturbations
Source: Biotechnol Biofuels. 2017 May 2;10:108. doi: 10.1186/s13068-017-0792-2 (PMC5414155; doi:10.1186/s13068-017-0792-2)
Supplement: Supplementary file 3 — Additional file 3. The core kinetic model k-ctherm118 with list of regulations and kinetic parameters as well as fermentation yields for 19 C. thermocellum mutants. [file 13068_2017_792_MOESM3_ESM.xlsx]

## Sheet: Reaction_list
Reaction name	SEED equation	Equation
ALDD2x	cpd00003[c] + cpd00001[c] + cpd00071[c] -> cpd00004[c] + cpd00029[c] + 2 cpd00067[c]	nad[c] + h2o[c] + acald[c] -> nadh[c] + ac[c] + 2 h[c]
EXCH_pyr(e)	cpd00020[c] <=>	pyr[c] <=>
PRPPS	cpd00101[c] + cpd00002[c] <=> cpd00103[c] + cpd00018[c]	r5p[c] + atp[c] <=> prpp[c] + amp[c]
EXCH_nh4(e)	cpd00013[c] <=>	nh4[c] <=>
EXCH_h2o(e)	cpd00001[c] <=>	h2o[c] <=>
GLCP	cpd00009[c] + cpd00067[c] + cpd00155[c] -> cpd00089[c]	pi[c] + h[c] + glycogen[c] -> g1p[c]
POR2_i	cpd00010[c] + 2 cpd15876[c] + cpd00020[c] <=> cpd00067[c] + cpd00022[c] + 2 cpd15877[c] + cpd00011[c]	coa[c] + 2 fdox[c] + pyr[c] <=> h[c] + accoa[c] + 2 fdred[c] + co2[c]
TPI	cpd00095[c] <=> cpd00102[c]	dhap[c] <=> g3p[c]
EXCH_etoh(e)	cpd00363[c] <=>	etoh[c] <=>
ENO	cpd00482[c] <=> cpd00061[c] + cpd00001[c]	2pg[c] <=> pep[c] + h2o[c]
EXCH_cellobi	cpd00158[e] <=>	cellb[e] <=>
FDH	cpd00047[c] + cpd00003[c] -> cpd00004[c] + cpd00011[c]	for[c] + nad[c] -> nadh[c] + co2[c]
PGM	cpd00482[c] <=> cpd00169[c]	2pg[c] <=> 3pg[c]
NDPK1	cpd00031[c] + cpd00002[c] <=> cpd00038[c] + cpd00008[c]	gdp[c] + atp[c] <=> gtp[c] + adp[c]
PGI	cpd00079[c] <=> cpd00072[c]	g6p[c] <=> f6p[c]
EXCH_akg(e)	cpd00024[c] <=>	akg[c] <=>
LDH_L	cpd00003[c] + cpd00159[c] <=> cpd00004[c] + cpd00067[c] + cpd00020[c]	nad[c] + lac-L[c] <=> nadh[c] + h[c] + pyr[c]
TALA	cpd00238[c] + cpd00102[c] <=> cpd00072[c] + cpd00236[c]	s7p[c] + g3p[c] <=> f6p[c] + e4p[c]
EXCH_succ(e)	cpd00036[c] <=>	succ[c] <=>
ACONT	cpd00137[c] <=> cpd00260[c]	cit[c] <=> icit[c]
HEX1	cpd00027[c] + cpd00038[c] -> cpd00031[c] + cpd00079[c]	glc-D[c] + gtp[c] -> gdp[c] + g6p[c]
EXCH_h(e)	cpd00067[c] <=>	h[c] <=>
GAPD	cpd00102[c] + cpd00009[c] + cpd00003[c] <=> cpd00203[c] + cpd00004[c]	g3p[c] + pi[c] + nad[c] <=> 13dpg[c] + nadh[c]
EXCH_pi(e)	cpd00009[c] <=>	pi[c] <=>
FUM	cpd00001[c] + cpd00106[c] <=> cpd00130[c]	h2o[c] + fum[c] <=> mal-L[c]
EXCH_h2(e)	cpd11640[c] <=>	h2[c] <=>
PEPCKr	cpd00038[c] + cpd00032[c] + cpd00067[c] <=> cpd00031[c] + cpd00061[c] + cpd00011[c]	gtp[c] + oaa[c] + h[c] <=> gdp[c] + pep[c] + co2[c]
ALCD2x	cpd00363[c] + cpd00003[c] <=> cpd00004[c] + cpd00067[c] + cpd00071[c]	etoh[c] + nad[c] <=> nadh[c] + h[c] + acald[c]
PFK	cpd00072[c] + cpd00012[c] -> cpd00009[c] + cpd00290[c] + cpd00067[c]	f6p[c] + ppi[c] -> fdp[c] + pi[c] +h[c]
PFL	cpd00010[c] + cpd00020[c] <=> cpd00047[c] + cpd00022[c]	coa[c] + pyr[c] <=> for[c] + accoa[c]
PGMT	cpd00089[c] <=> cpd00079[c]	g1p[c] <=> g6p[c]
ME1	cpd00006[c] + cpd00130[c] -> cpd00005[c] + cpd00020[c] + cpd00011[c]	nadp[c] + mal-L[c] -> nadph[c] + pyr[c] + co2[c]
EXCH_lac-l(e	cpd00159[c] <=>	lac-l[c] <=>
TKT1	cpd00101[c] + cpd00198[c] <=> cpd00238[c] + cpd00102[c]	r5p[c] + xu5p-D[c] <=> s7p[c] + g3p[c]
TKT2	cpd00198[c] + cpd00236[c] <=> cpd00072[c] + cpd00102[c]	xu5p-D[c] + e4p[c] <=> f6p[c] + g3p[c]
EXCH_ac(e)	cpd00029[c] <=>	ac[c] <=>
EXCH_for(e)	cpd00047[c] <=>	for[c] <=>
EXCH_co2(e)	cpd00011[c] <=>	co2[c] <=>
MDH	cpd00006[c] + cpd00130[c] <=> cpd00005[c] + cpd00067[c] + cpd00032[c]	nad[c] + mal-L[c] <=> nadh[c] + h[c] + oaa[c]
RPI	cpd00101[c] <=> cpd00171[c]	r5p[c] <=> ru5p-D[c]
CS	cpd00001[c] + cpd00022[c] + cpd00032[c] -> cpd00137[c] + cpd00010[c] + cpd00067[c]	h2o[c] + accoa[c] + oaa[c] -> cit[c] + coa[c] + h[c]
ACKr	cpd00029[c] + cpd00067[c] + cpd00002[c] <=> cpd00008[c] + cpd00196[c]	ac[c] + h[c] + atp[c] <=> adp[c] + actp[c]
FBA	cpd00290[c] <=> cpd00102[c] + cpd00095[c]	fdp[c] <=> g3p[c] + dhap[c]
cellbp	cpd00158[c] + cpd00009[c] + cpd00067[c] -> cpd00027[c] + cpd00089[c]	cellb[c] + pi[c] + h[c] -> glc-D[c] + g1p[c]
ICDHyr	cpd00006[c] + cpd00260[c] <=> cpd00005[c] + cpd00024[c] + cpd00011[c]	nadp[c] + icit[c] <=> nadph[c] + akg[c] + co2[c]
ACALD	cpd00010[c] + cpd00003[c] + cpd00071[c] <=> cpd00004[c] + cpd00067[c] + cpd00022[c]	coa[c] + nad[c] + acald[c] <=> nadh[c] + h[c] + accoa[c]
PGK_GTP	cpd00169[c] + cpd00067[c] + cpd00038[c] <=> cpd00203[c] + cpd00031[c]	3pg[c] + h[c] + gtp[c] <=> 13dpg[c] + gdp[c]
cellobtx	cpd00158[e] + cpd00001[c] + cpd00002[c] -> cpd00008[c] + cpd00158[c] + cpd00009[c] + cpd00067[c]	cellb[e] + h2o[c] + atp[c] -> adp[c] + cellb[c] + pi[c] + h[c]
RPE	cpd00171[c] <=> cpd00198[c]	ru5p-D[c] <=> xu5p-D[c]
NADOX	cpd00003[c] + cpd11640[c] <=> cpd00004[c] + cpd00067[c]	nad[c] + h2[c] <=> nadh[c] + h[c]
NTP1	cpd00001[c] + cpd00002[c] -> cpd00008[c] + cpd00009[c] + cpd00067[c]	h2o[c] + atp[c] -> adp[c] + pi[c] + h[c]
GLGC	cpd00089[c] + cpd00002[c] -> cpd00387[c] + cpd00012[c]	g1p[c] + atp[c] -> adpglc[c] + ppi[c]
GLCS1	cpd00387[c] -> cpd00008[c] + cpd00155[c]	adpglc[c] -> adp[c] + glycogen[c]
TRDR	cpd00006[c] + cpd11640[c] <=> cpd00005[c] + cpd00067[c]	nadp[c] + h2[c] <=> nadph[c] + h[c]
PPA	cpd00001[c] + cpd00012[c] -> 2 cpd00009[c] + 2 cpd00067[c]	h2o[c] + ppi[c] -> 2 pi[c] + 2 h[c]
ADPT	cpd00128[c] + cpd00103[c] -> cpd00018[c] + cpd00012[c]	ade[c] + prpp[c] -> amp[c] + ppi[c]
PUNP1	cpd00009[c] + cpd00067[c] + cpd00182[c] <=> cpd00128[c] + cpd00475[c]	pi[c] + h[c] + adn[c] <=> ade[c] + r1p[c]
NTD7	cpd00001[c] + cpd00018[c] -> cpd00009[c] + cpd00182[c] + cpd00067[c]	h2o[c] + amp[c] -> pi[c] + adn[c] + h[c]
PPM	cpd00475[c] <=> cpd00101[c]	r1p[c] <=> r5p[c]
ADK1	cpd00002[c] + cpd00018[c] <=> 2 cpd00008[c]	atp[c] + amp[c] <=> 2 adp[c]
OORr	cpd00010[c] + cpd00006[c] + cpd00024[c] <=> cpd00005[c] + cpd00078[c] + cpd00011[c]	coa[c] + nadp[c] + akg[c] <=> nadph[c] + succoa[c] + co2[c]
SUCOAS	cpd00010[c] + cpd00036[c] + cpd00002[c] <=> cpd00008[c] + cpd00009[c] + cpd00078[c]	coa[c] + succ[c] + atp[c] <=> adp[c] + pi[c] + succoa[c]
PTAr	cpd00009[c] + cpd00067[c] + cpd00022[c] <=> cpd00010[c] + cpd00196[c]	pi[c] + h[c] + accoa[c] <=> coa[c] + actp[c]
GLUDy	cpd00006[c] + cpd00023[c] + cpd00001[c] <=> cpd00067[c] + cpd00005[c] + cpd00013[c] + cpd00024[c]	nadp[c] + glu-L[c] + h2o[c] <=> h[c] + nadph[c] + nh4[c] + akg[c]
DDPA	cpd00061[c] + cpd00001[c] + cpd00236[c] -> cpd00009[c] + cpd00067[c] + cpd02857[c]	pep[c] + h2o[c] + e4p[c] -> pi[c] + h[c] + 2dda7p[c]
FDXHASE	2 cpd00067[c] + 2 cpd15877[c] <=> 2 cpd15876[c] + cpd11640[c]	2 h[c] + 2 fdred[c] <=> 2 fdox[c] + h2[c]
PSERT	cpd02069[c] + cpd00023[c] <=> cpd00738[c] + cpd00024[c]	3php[c] + glu-L[c] <=> pser-L[c] + akg[c]
PGCD	cpd00169[c] + cpd00003[c] -> cpd02069[c] + cpd00004[c] + cpd00067[c]	3pg[c] + nad[c] -> 3php[c] + nadh[c] + h[c]
PSP_L	cpd00738[c] + cpd00001[c] -> cpd00009[c] + cpd00054[c] + cpd00067[c]	pser-L[c] + h2o[c] -> pi[c] + ser-L[c] + h[c]
CYSTL	cpd00424[c] + cpd00001[c] -> cpd00135[c] + cpd00020[c] + cpd00013[c]	Cystathionine[c] + h2o[c] -> hcys-L[c] + pyr[c] + nh4[c]
PPDK	cpd00002[c] + cpd00009[c] +cpd00020[c] + cpd00067[c] <=> cpd00018[c] + cpd00012[c] + cpd00061[c]	atp[c] + pi[c] +pyr[c] + h[c] <=> ppi[c] + amp[c] + pep[c]
ACLS	cpd00067[c] + 2 cpd00020[c] -> cpd00668[c] + cpd00011[c]	h[c] + 2 pyr[c] -> alac-s[c] + co2[c]
KARA1	cpd00067[c] + cpd00005[c] + cpd00668[c] -> cpd00006[c] + cpd02498[c]	h[c] + nadph[c] + alac-s[c] -> nadp[c] + 23dhmb[c]
DHAD1	cpd02498[c] -> cpd00123[c] + cpd00001[c]	23dhmb[c] -> 3mob[c] + h2o[c]
VALTA	cpd00156[c] + cpd00024[c] <=> cpd00123[c] + cpd00023[c]	val-l[c] + akg[c] <=> 3mob[c] + glu-l[c]
ENZ1	cpd00123[c] + cpd00067[c] -> cpd16874[c] + cpd00011[c]	3mob[c] + h[c] -> isobutyrald[c] + co2[c]
ENZ2	cpd00067[c] + cpd00005[c] + cpd16874[c] <=> cpd00006[c] + cpd10408[c]	isobutyrald + nadph + h -> isobutanol + nadp
ALATA_L	cpd00035[c] + cpd00024[c] <=> cpd00023[c] + cpd00020[c]	ala-L[c] + akg[c] <=> glu-L[c] + pyr[c]
ILETA	cpd00322[c] + cpd00024[c] <=> cpd00508[c] + cpd00023[c]	ile-L[c] + akg[c] <=> 3mop[c] + glu-L[c]
DHAD2	cpd02535[c] -> cpd00508[c] + cpd00001[c]	23dhmp[c] -> 3mop[c] + h2o[c]
LEUTAi	cpd00200[c] + cpd00023[c] <=> cpd00107[c] + cpd00024[c]	4mop[c] + glu-L[c] <=> leu-L[c] + akg[c]
OMCDC	cpd02605[c] + cpd00067[c] -> cpd00200[c] + cpd00011[c]	3c4mop[c] + h[c] -> 4mop[c] + co2[c]
IPMD	cpd00003[c] + cpd02693[c] -> cpd02605[c] + cpd00004[c] + cpd00067[c]	nad[c] + 3c2hmp[c] -> 3c4mop[c] + nadh[c] + h[c]
IPPMIa	cpd02693[c] <=> cpd00001[c] + cpd01710[c]	3c2hmp[c] <=> h2o[c] + 2ippm[c]
IPPMIb	cpd00001[c] + cpd01710[c] <=> cpd01646[c]	h2o[c] + 2ippm[c] <=> 3c3hmp[c]
IPPS	cpd00123[c] + cpd00001[c] + cpd00022[c] -> cpd01646[c] + cpd00010[c] + cpd00067[c]	3mob[c] + h2o[c] + accoa[c] -> 3c3hmp[c] + coa[c] + h[c]
CYSTGL	cpd00424[c] + cpd00001[c] -> cpd00013[c] + cpd00094[c] + cpd00084[c]	Cystathionine[c] + h2o[c] -> nh4[c] + 2obut[c] + cys-L[c]
CYSTS	cpd00135[c] + cpd00054[c] -> cpd00424[c] + cpd00001[c]	hcys-L[c] + ser-L[c] -> Cystathionine[c] + h2o[c]
SHSL4r	cpd00822[c] + cpd00001[c] -> cpd00036[c] + cpd00067[c] + cpd00013[c] + cpd00094[c]	suchms[c] + h2o[c] -> succ[c] + h[c] + nh4[c] + 2obut[c]
ACHBS	cpd00067[c] + cpd00020[c] + cpd00094[c] -> cpd00498[c] + cpd00011[c]	h[c] + pyr[c] + 2obut[c] -> 2ahbut[c] + co2[c]
KARA2	cpd00067[c] + cpd00005[c] + cpd00498[c] <=> cpd00006[c] + cpd02535[c]	h[c] + nadph[c] + 2ahbut[c] <=> nadp[c] + 23dhmp[c]
CYSS	cpd00239[c] + cpd00722[c] -> cpd00029[c] + cpd00067[c] + cpd00084[c]	h2s[c] + acser[c] -> ac[c] + h[c] + cys-L[c]
SERAT	cpd00022[c] + cpd00054[c] <=> cpd00010[c] + cpd00722[c]	accoa[c] + ser-L[c] <=> coa[c] + acser[c]
HSST	cpd00227[c] + cpd00078[c] -> cpd00822[c] + cpd00010[c]	hom-L[c] + succoa[c] -> suchms[c] + coa[c]
HSDxi	cpd00004[c] + cpd00067[c] + cpd00346[c] <=> cpd00227[c] + cpd00003[c]	nadh[c] + h[c] + aspsa[c] <=> hom-L[c] + nad[c]
SHSL2r	cpd00822[c] + cpd00239[c] -> cpd00036[c] + cpd00067[c] + cpd00135[c]	suchms[c] + h2s[c] -> succ[c] + h[c] + hcys-L[c]
ASAD	cpd00006[c] + cpd00009[c] + cpd00346[c] <=> cpd01977[c] + cpd00005[c]	nadp[c] + pi[c] + aspsa[c] <=> 4pasp[c] + nadph[c]
ASPKi	cpd00041[c] + cpd00067[c] + cpd00002[c] -> cpd00008[c] + cpd01977[c]	asp-L[c] + h[c] + atp[c] -> adp[c] + 4pasp[c]
ASPTA	cpd00041[c] + cpd00024[c] <=> cpd00023[c] + cpd00032[c]	asp-L[c] + akg[c] <=> glu-L[c] + oaa[c]
PYK	cpd00008 + cpd00061 <=> cpd00002 + cpd00020	adp + pep <=> atp + pyr
EXCH_h2s(e)	cpd00239[c] <=>	h2s[c] <=>
EXCH_asp(e)	cpd00041[c] <=>	asp[c] <=>
EXCH_accoa(e)	cpd00022[c] <=> cpd00010[c]	accoa[c] <=> coa[c]
EXCH_ser(e)	cpd00054[c] <=>	ser[c] <=>
EXCH_pep(e)	cpd00061[c] <=>	pep[c] <=>
EXCH_2dda7p(e)	cpd02857[c] <=>	2dda7p[c] <=>
EXCH_prpp(e)	cpd00103[c] <=>	prpp[c] <=>
EXCH_mal(e)	cpd00130[c] <=>	mal[c] <=>
EXCH_fum(e)	cpd00106[c] <=>	fum[c] <=>
EXCH_cit(e)	cpd00137[c] <=>	cit[c] <=>
EXCH_glu-l(e)	cpd00023[c] <=>	glu-L[c] <=>
EXCH_val-l(e)	cpd00156[c] <=>	val-L[c] <=>
EXCH_ala-l(e)	cpd00035[c] <=>	ala-L[c] <=>
EXCH_cys-l(e)	cpd00084[c] <=>	cys-L[c] <=>
EXCH_ile-l(e)	cpd00322[c] <=>	ile-L[c] <=>
EXCH_leu-l(e)	cpd00107[c] <=>	leu-L[c] <=>
EXCH_ibut(e)	cpd10408[c] <=>	isobutanol[c] <=>

## Sheet: Regulations
List of substrate-level regulatory interactions
Reaction	Metabolite	Inhibition type		Reaction	Metabolite	Inhibition type
ALDD2x	NAD+	Competitive		PFL	ADP	Competitive
	NADH	Competitive			ATP	Competitive
LDH_L	ATP	Competitive			CoA	Competitive
	D-fructose-1,6-diphosphate	Competitive		ACALD	acetyl-CoA	Competitive
	NAD+	Competitive			NAD+	Competitive
HEX1	GTP	Competitive			NADH	Competitive
PEPCKr	ATP	Competitive		GLGC	ADP	Uncompetitive
PFK	ADP	Competitive			phosphate	Uncompetitive
	D-fructose-1,6-diphosphate	Competitive			phosphoenolpyruvate	Competitive
cellbp	D-glucose	Competitive			AMP	Uncompetitive
ICDHyr	phosphoenolpyruvate	Uncompetitive		GLCS1	ADP	Competitive

## Sheet: Kinetic_parameters
Elementary reaction name	Kinetic parameter
ALDD2x_1_f	12255.9
ALDD2x_1_b	1691.01
ALDD2x_2_f	891.68
ALDD2x_2_b	1439.71
ALDD2x_3_f	3308.31
ALDD2x_3_b	8477.93
ALDD2x_4_f	7736.24
ALDD2x_4_b	5466.11
ALDD2x_5_f	14.7368
ALDD2x_5_b	5.43345
ALDD2x_6_f	2586.28
ALDD2x_6_b	6326.09
ALDD2x_7_f	6016.98
ALDD2x_7_b	3753.42
ALDD2x_8_f	2339.24
ALDD2x_8_b	10308.5
EXCH_pyr(e)_1	7.80194
EXCH_pyr(e)_2_f	9.9038
EXCH_pyr(e)_2_b	3.34375
EXCH_pyr(e)_3_f	0.061247
EXCH_pyr(e)_3_b	0.113299
PRPPS_1_f	1.06779
PRPPS_1_b	0.814254
PRPPS_2_f	1780.42
PRPPS_2_b	1515.37
PRPPS_3_f	0.532549
PRPPS_3_b	0.29542
PRPPS_4_f	0.819501
PRPPS_4_b	0.0874542
PRPPS_5_f	0.892073
PRPPS_5_b	0.013092
EXCH_nh4(e)_1_f	735.711
EXCH_nh4(e)_1_b	801.417
EXCH_nh4(e)_2_f	5157.63
EXCH_nh4(e)_2_b	689.934
EXCH_nh4(e)_3_f	131.802
EXCH_nh4(e)_3_b	12.0127
EXCH_h2o(e)_1_f	4784.65
EXCH_h2o(e)_1_b	435.6
EXCH_h2o(e)_2_f	1964.75
EXCH_h2o(e)_2_b	11624.9
EXCH_h2o(e)_3_f	1432.26
EXCH_h2o(e)_3_b	1388.75
GLCP_1_f	1700.38
GLCP_1_b	3427.11
GLCP_2_f	3901.07
GLCP_2_b	3043.87
GLCP_3_f	1010.05
GLCP_3_b	1078.98
GLCP_4_f	4681.97
GLCP_4_b	3768.84
GLCP_5_f	1427.37
GLCP_5_b	1055.51
POR2_i_1_f	113.255
POR2_i_1_b	160.783
POR2_i_2_f	1741.88
POR2_i_2_b	891.473
POR2_i_3_f	1379.66
POR2_i_3_b	1850.57
POR2_i_4_f	2095.01
POR2_i_4_b	4953.8
POR2_i_5_f	2877.3
POR2_i_5_b	6590.79
POR2_i_6_f	10395.1
POR2_i_6_b	1250.17
POR2_i_7_f	733.312
POR2_i_7_b	1581.43
POR2_i_8_f	2042.14
POR2_i_8_b	852.539
POR2_i_9_f	213.809
POR2_i_9_b	218.279
POR2_i_10_f	110.815
POR2_i_10_b	189.919
TPI_1_f	3790.95
TPI_1_b	39230.6
TPI_2_f	55939.2
TPI_2_b	17859.8
TPI_3_f	112884
TPI_3_b	31067.5
EXCH_etoh(e)_1	297.284
EXCH_etoh(e)_2_f	46.3353
EXCH_etoh(e)_2_b	177.097
EXCH_etoh(e)_3_f	61.9797
EXCH_etoh(e)_3_b	1058.64
ENO_1_f	932.536
ENO_1_b	625.14
ENO_2_f	26222.3
ENO_2_b	9439.18
ENO_3_f	2085.51
ENO_3_b	2837.53
ENO_4_f	3567.71
ENO_4_b	996.589
EXCH_cellobiose(e)_1_f	140.624
EXCH_cellobiose(e)_1_b	6.56167
EXCH_cellobiose(e)_2_f	301.107
EXCH_cellobiose(e)_2_b	22.0322
EXCH_cellobiose(e)_3_f	412.025
EXCH_cellobiose(e)_3_b	46.5123
FDH_1_f	4467.69
FDH_1_b	1774.71
FDH_2_f	381.414
FDH_2_b	633.63
FDH_3_f	201186
FDH_3_b	6277
FDH_4_f	1404.4
FDH_4_b	6624.64
FDH_5_f	4931.77
FDH_5_b	122.949
PGM_1_f	32.3387
PGM_1_b	1525.71
PGM_2_f	8949.65
PGM_2_b	4582.93
PGM_3_f	1654.62
PGM_3_b	1996.19
NDPK1_1_f	3330.45
NDPK1_1_b	7822.82
NDPK1_2_f	6762.66
NDPK1_2_b	49493.3
NDPK1_3_f	3.70302e+06
NDPK1_3_b	6.31882e+06
NDPK1_4_f	376342
NDPK1_4_b	56713.3
NDPK1_5_f	1769.81
NDPK1_5_b	2559.31
PGI_1_f	976.82
PGI_1_b	1857.95
PGI_2_f	3555.14
PGI_2_b	1847.59
PGI_3_f	10237.3
PGI_3_b	5691.64
EXCH_akg(e)_1	0.288057
EXCH_akg(e)_2_f	6.49748
EXCH_akg(e)_2_b	14.194
EXCH_akg(e)_3_f	0.268254
EXCH_akg(e)_3_b	0.296822
LDH_L_1_f	173.628
LDH_L_1_b	120.172
LDH_L_2_f	1148.67
LDH_L_2_b	1145.23
LDH_L_3_f	188.837
LDH_L_3_b	243.448
LDH_L_4_f	305.053
LDH_L_4_b	539.798
LDH_L_5_f	4496.04
LDH_L_5_b	2219.67
LDH_L_6_f	994.293
LDH_L_6_b	1420.87
TALA_1_f	123.022
TALA_1_b	224.066
TALA_2_f	234.722
TALA_2_b	237.781
TALA_3_f	235.043
TALA_3_b	84.9831
TALA_4_f	85.6936
TALA_4_b	149.279
TALA_5_f	155.654
TALA_5_b	133.939
EXCH_succ(e)_1	0.177807
EXCH_succ(e)_2_f	0.258047
EXCH_succ(e)_2_b	0.865868
EXCH_succ(e)_3_f	0.0505503
EXCH_succ(e)_3_b	0.739906
ACONT_1_f	1571.51
ACONT_1_b	2004.86
ACONT_2_f	718.03
ACONT_2_b	285.758
ACONT_3_f	107383
ACONT_3_b	192147
HEX1_1_f	511.985
HEX1_1_b	75.1396
HEX1_2_f	594.985
HEX1_2_b	444.8
HEX1_3_f	921.911
HEX1_3_b	1734.24
HEX1_4_f	2026.56
HEX1_4_b	2546.71
HEX1_5_f	4541.81
HEX1_5_b	7.82466
EXCH_h(e)_1	429.902
EXCH_h(e)_2_f	606.219
EXCH_h(e)_2_b	9268.45
EXCH_h(e)_3_f	8940.69
EXCH_h(e)_3_b	1305.13
GAPD_1_f	3687.22
GAPD_1_b	63161.5
GAPD_2_f	51350.5
GAPD_2_b	797.149
GAPD_3_f	2786.13
GAPD_3_b	940.507
GAPD_4_f	7937.72
GAPD_4_b	10101.9
GAPD_5_f	57556.4
GAPD_5_b	52512.8
GAPD_6_f	14580.1
GAPD_6_b	11070
EXCH_pi(e)_1_f	17.8697
EXCH_pi(e)_1_b	9.12537
EXCH_pi(e)_2_f	17.1384
EXCH_pi(e)_2_b	3.11887
EXCH_pi(e)_3_f	82.0805
EXCH_pi(e)_3_b	1.95191
FUM_1_f	1.14986
FUM_1_b	0.791065
FUM_2_f	0.287091
FUM_2_b	1.46864
FUM_3_f	0.734306
FUM_3_b	0.599996
FUM_4_f	0.38153
FUM_4_b	1.40817
EXCH_h2(e)_1	443.445
EXCH_h2(e)_2_f	528.48
EXCH_h2(e)_2_b	15018.2
EXCH_h2(e)_3_f	1850.99
EXCH_h2(e)_3_b	422.759
PEPCKr_1_f	3490.7
PEPCKr_1_b	8829.82
PEPCKr_2_f	152001
PEPCKr_2_b	73915.9
PEPCKr_3_f	7771.68
PEPCKr_3_b	10720.9
PEPCKr_4_f	139848
PEPCKr_4_b	437776
PEPCKr_5_f	246735
PEPCKr_5_b	68143.8
PEPCKr_6_f	466664
PEPCKr_6_b	2.84389e+06
PEPCKr_7_f	1.56534e+06
PEPCKr_7_b	1.1496e+06
ALCD2x_1_f	24107.6
ALCD2x_1_b	3915.32
ALCD2x_2_f	24614.4
ALCD2x_2_b	26531.5
ALCD2x_3_f	136461
ALCD2x_3_b	266187
ALCD2x_4_f	1.14012e+06
ALCD2x_4_b	2.61517e+06
ALCD2x_5_f	1.03747e+07
ALCD2x_5_b	2.45174e+06
ALCD2x_6_f	2.29599e+06
ALCD2x_6_b	1.37641e+07
PFK_1_f	1033.81
PFK_1_b	366.411
PFK_2_f	4833.71
PFK_2_b	5351.46
PFK_3_f	2535.21
PFK_3_b	397.402
PFK_4_f	7129.63
PFK_4_b	126105
PFK_5_f	58589.8
PFK_5_b	1781.62
PFK_6_f	2509.05
PFK_6_b	1351.03
PFL_1_f	158945
PFL_1_b	93355.2
PFL_2_f	1904.56
PFL_2_b	1091.38
PFL_3_f	3869.07
PFL_3_b	1622.8
PFL_4_f	50908.3
PFL_4_b	153585
PFL_5_f	4247.87
PFL_5_b	1.8541
PGMT_1_f	9756.86
PGMT_1_b	8937.23
PGMT_2_f	288.917
PGMT_2_b	391.357
PGMT_3_f	12434.7
PGMT_3_b	4431.45
ME1_1_f	48968.8
ME1_1_b	36641.1
ME1_2_f	26868.2
ME1_2_b	120224
ME1_3_f	1.50055e+06
ME1_3_b	931390
ME1_4_f	5.93731e+06
ME1_4_b	4.31183e+07
ME1_5_f	5.16503e+07
ME1_5_b	3.08412e+06
ME1_6_f	1.70283e+07
ME1_6_b	1.70069e+07
EXCH_lac-l(e)_1	1.84209
EXCH_lac-l(e)_2_f	0.0680067
EXCH_lac-l(e)_2_b	2.2782
EXCH_lac-l(e)_3_f	60.2725
EXCH_lac-l(e)_3_b	14292.5
TKT1_1_f	130.2
TKT1_1_b	294.311
TKT1_2_f	303.683
TKT1_2_b	99.4861
TKT1_3_f	104.279
TKT1_3_b	205.11
TKT1_4_f	199.462
TKT1_4_b	112.699
TKT1_5_f	112.885
TKT1_5_b	137.166
TKT2_1_f	2.31817
TKT2_1_b	0.853982
TKT2_2_f	1.08156
TKT2_2_b	0.844601
TKT2_3_f	0.206265
TKT2_3_b	3.67287
TKT2_4_f	28.3975
TKT2_4_b	6.33709
TKT2_5_f	0.0673652
TKT2_5_b	2.62157
EXCH_ac(e)_1	366.735
EXCH_ac(e)_2_f	195.392
EXCH_ac(e)_2_b	451.742
EXCH_ac(e)_3_f	1257.89
EXCH_ac(e)_3_b	736.055
EXCH_for(e)_1	84.0242
EXCH_for(e)_2_f	65.8433
EXCH_for(e)_2_b	38.2137
EXCH_for(e)_3_f	31.6052
EXCH_for(e)_3_b	192.587
EXCH_co2(e)_1	1910.19
EXCH_co2(e)_2_f	13436.3
EXCH_co2(e)_2_b	1903.61
EXCH_co2(e)_3_f	443.201
EXCH_co2(e)_3_b	1820.52
MDH_1_f	116979
MDH_1_b	342957
MDH_2_f	65158
MDH_2_b	32733.1
MDH_3_f	77118.8
MDH_3_b	221711
MDH_4_f	825498
MDH_4_b	5.11945e+06
MDH_5_f	5.12253e+06
MDH_5_b	685740
MDH_6_f	2.07414e+06
MDH_6_b	655026
RPI_1_f	0.523734
RPI_1_b	0.552852
RPI_2_f	8.35781
RPI_2_b	4.33601
RPI_3_f	150.282
RPI_3_b	746.397
CS_1_f	53.0958
CS_1_b	42.7676
CS_2_f	35993.4
CS_2_b	882367
CS_3_f	57947.8
CS_3_b	1465.31
CS_4_f	266.557
CS_4_b	164.843
CS_5_f	330.33
CS_5_b	185.726
CS_6_f	49.0402
CS_6_b	8.88481
CS_7_f	126.339
CS_7_b	0.00816049
ACKr_1_f	18158.7
ACKr_1_b	32272.9
ACKr_2_f	50875.6
ACKr_2_b	51808.1
ACKr_3_f	7540.97
ACKr_3_b	6970.09
ACKr_4_f	83196.2
ACKr_4_b	77213.8
ACKr_5_f	488572
ACKr_5_b	315258
ACKr_6_f	577107
ACKr_6_b	639096
FBA_1_f	13680.6
FBA_1_b	25121
FBA_2_f	13831.1
FBA_2_b	9044.54
FBA_3_f	29000.2
FBA_3_b	42625.3
FBA_4_f	252021
FBA_4_b	128667
cellbp_1_f	1252.62
cellbp_1_b	348.258
cellbp_2_f	417.755
cellbp_2_b	98.3076
cellbp_3_f	11584.5
cellbp_3_b	11445.6
cellbp_4_f	8179.26
cellbp_4_b	30926.9
cellbp_5_f	169305
cellbp_5_b	38026.3
cellbp_6_f	54788.9
cellbp_6_b	84633.5
ICDHyr_1_f	6446.87
ICDHyr_1_b	4066.02
ICDHyr_2_f	472.234
ICDHyr_2_b	1105.14
ICDHyr_3_f	8652.16
ICDHyr_3_b	3888.32
ICDHyr_4_f	9967.26
ICDHyr_4_b	20804.2
ICDHyr_5_f	1.6812e+06
ICDHyr_5_b	7.09357e+06
ICDHyr_6_f	548000
ICDHyr_6_b	84494.7
ACALD_1_f	538.689
ACALD_1_b	674.095
ACALD_2_f	119.497
ACALD_2_b	820.567
ACALD_3_f	527.438
ACALD_3_b	2241.86
ACALD_4_f	511.818
ACALD_4_b	863.962
ACALD_5_f	1907.75
ACALD_5_b	12448.4
ACALD_6_f	115643
ACALD_6_b	19210.3
ACALD_7_f	22229.7
ACALD_7_b	99898.8
PGK_GTP_1_f	88516.9
PGK_GTP_1_b	93300.6
PGK_GTP_2_f	12552.6
PGK_GTP_2_b	565120
PGK_GTP_3_f	1.15128e+06
PGK_GTP_3_b	45893.9
PGK_GTP_4_f	9.01907e+06
PGK_GTP_4_b	1.90758e+07
PGK_GTP_5_f	6.65665e+06
PGK_GTP_5_b	1.39615e+07
PGK_GTP_6_f	5.06924e+07
PGK_GTP_6_b	6.71202e+06
cellobtx_1_f	1890.75
cellobtx_1_b	77.8421
cellobtx_2_f	467.61
cellobtx_2_b	21.6944
cellobtx_3_f	1365.61
cellobtx_3_b	449.48
cellobtx_4_f	897.65
cellobtx_4_b	283.156
cellobtx_5_f	4054.67
cellobtx_5_b	9894.06
cellobtx_6_f	879.605
cellobtx_6_b	784.341
cellobtx_7_f	7077.73
cellobtx_7_b	238.367
cellobtx_8_f	402.761
cellobtx_8_b	10.2
RPE_1_f	0.607107
RPE_1_b	0.173217
RPE_2_f	0.119856
RPE_2_b	1.76503
RPE_3_f	1.12036
RPE_3_b	3.27634
NADOX_1_f	508.319
NADOX_1_b	1216.04
NADOX_2_f	18351.6
NADOX_2_b	259.895
NADOX_3_f	6229.54
NADOX_3_b	11826.9
NADOX_4_f	3502.55
NADOX_4_b	15608.3
NADOX_5_f	9011.93
NADOX_5_b	0.0242556
NTP1_1_f	1373.68
NTP1_1_b	195.782
NTP1_2_f	14049.7
NTP1_2_b	219768
NTP1_3_f	72913.4
NTP1_3_b	9849.89
NTP1_4_f	12482.7
NTP1_4_b	1094.03
NTP1_5_f	5183.54
NTP1_5_b	5161.99
NTP1_6_f	500.962
NTP1_6_b	0.137927
GLGC_1_f	1833.53
GLGC_1_b	1791.97
GLGC_2_f	983.679
GLGC_2_b	3381.59
GLGC_3_f	6639.16
GLGC_3_b	1316.68
GLGC_4_f	2262.94
GLGC_4_b	1966.8
GLGC_5_f	1.33804e+06
GLGC_5_b	2.0803e+06
GLCS1_1_f	14.2099
GLCS1_1_b	4.22423
GLCS1_2_f	38.8552
GLCS1_2_b	563.434
GLCS1_3_f	5233.77
GLCS1_3_b	38.3897
GLCS1_4_f	5.84997
GLCS1_4_b	0
NADPOX_1_f	5.94954e+06
NADPOX_1_b	725413
NADPOX_2_f	1653.55
NADPOX_2_b	3032.82
NADPOX_3_f	590.66
NADPOX_3_b	5292.31
NADPOX_4_f	1.35453e+06
NADPOX_4_b	423914
NADPOX_5_f	0.0179675
NADPOX_5_b	12609.9
PPA_1_f	7071.62
PPA_1_b	16379.9
PPA_2_f	3889.46
PPA_2_b	1340.7
PPA_3_f	6118.96
PPA_3_b	2131.73
PPA_4_f	8128.49
PPA_4_b	8443.49
PPA_5_f	2635.9
PPA_5_b	487.668
PPA_6_f	4786.88
PPA_6_b	99713.2
PPA_7_f	7338.27
PPA_7_b	5.69845
ADPT_1_f	707.293
ADPT_1_b	2254
ADPT_2_f	2876.49
ADPT_2_b	2851.04
ADPT_3_f	3542.31
ADPT_3_b	6727.85
ADPT_4_f	7725.48
ADPT_4_b	584.249
ADPT_5_f	643.433
ADPT_5_b	1418.23
PUNP1_1_f	7265.05
PUNP1_1_b	1307.23
PUNP1_2_f	120.295
PUNP1_2_b	142.911
PUNP1_3_f	1661.96
PUNP1_3_b	1767.78
PUNP1_4_f	179.165
PUNP1_4_b	229.174
PUNP1_5_f	2953.03
PUNP1_5_b	1585.92
PUNP1_6_f	1548.58
PUNP1_6_b	9914.44
NTD7_1_f	2160.34
NTD7_1_b	1743.88
NTD7_2_f	718.797
NTD7_2_b	291.091
NTD7_3_f	469.026
NTD7_3_b	611.646
NTD7_4_f	56.246
NTD7_4_b	68.7206
NTD7_5_f	2379.3
NTD7_5_b	4492.36
NTD7_6_f	4165.15
NTD7_6_b	4235.36
PPM_1_f	384.087
PPM_1_b	1622.68
PPM_2_f	1496.05
PPM_2_b	223.431
PPM_3_f	22.5454
PPM_3_b	35.7321
ADK1_1_f	58879.2
ADK1_1_b	45830
ADK1_2_f	2293.18
ADK1_2_b	1511.48
ADK1_3_f	3713.64
ADK1_3_b	1863.68
ADK1_4_f	2679.79
ADK1_4_b	2160.03
ADK1_5_f	13100.4
ADK1_5_b	9213.22
OORr_1_f	20.7411
OORr_1_b	81.317
OORr_2_f	8.63022
OORr_2_b	1.47848
OORr_3_f	2.20955
OORr_3_b	1.15668
OORr_4_f	2.91953
OORr_4_b	1.16451
OORr_5_f	0.775231
OORr_5_b	0.0707956
OORr_6_f	0.552854
OORr_6_b	0.32715
OORr_7_f	0.48652
OORr_7_b	0.000118811
SUCOAS_1_f	26.9145
SUCOAS_1_b	0.595762
SUCOAS_2_f	655.441
SUCOAS_2_b	594.245
SUCOAS_3_f	61.0081
SUCOAS_3_b	80.2221
SUCOAS_4_f	3548.74
SUCOAS_4_b	2079.77
SUCOAS_5_f	1631.54
SUCOAS_5_b	2335.24
SUCOAS_6_f	13333.7
SUCOAS_6_b	42094.1
SUCOAS_7_f	92104.1
SUCOAS_7_b	28369.5
PTAr_1_f	3448.52
PTAr_1_b	3261.27
PTAr_2_f	154769
PTAr_2_b	191119
PTAr_3_f	634708
PTAr_3_b	3.82148e+06
PTAr_4_f	1.09463e+07
PTAr_4_b	2.83309e+07
PTAr_5_f	5.62208e+07
PTAr_5_b	1.33593e+06
PTAr_6_f	305424
PTAr_6_b	635726
GLUDy_1_f	3974.05
GLUDy_1_b	3879.38
GLUDy_2_f	27651.8
GLUDy_2_b	3.36312e+06
GLUDy_3_f	3.03133e+06
GLUDy_3_b	617083
GLUDy_4_f	7.32159e+07
GLUDy_4_b	3.86811e+06
GLUDy_5_f	2.44433e+06
GLUDy_5_b	5.98806e+06
GLUDy_6_f	2.29141e+06
GLUDy_6_b	5.38683e+06
GLUDy_7_f	7.95361e+06
GLUDy_7_b	1.6048e+06
GLUDy_8_f	7.55556e+06
GLUDy_8_b	5.6566e+06
DDPA_1_f	1.36762
DDPA_1_b	0.277946
DDPA_2_f	3.21677
DDPA_2_b	0.207146
DDPA_3_f	0.505928
DDPA_3_b	0.0219559
DDPA_4_f	7.49492
DDPA_4_b	8.38463
DDPA_5_f	0.576104
DDPA_5_b	0.0688247
DDPA_6_f	1.09459
DDPA_6_b	0.346068
DDPA_7_f	0.819369
DDPA_7_b	7.84725e-06
FDXHASE_1_f	700.704
FDXHASE_1_b	1216.74
FDXHASE_2_f	1420.41
FDXHASE_2_b	2617.99
FDXHASE_3_f	2991.36
FDXHASE_3_b	8697.43
FDXHASE_4_f	7746.18
FDXHASE_4_b	6904.69
FDXHASE_5_f	1177.26
FDXHASE_5_b	1427.52
FDXHASE_6_f	4439.3
FDXHASE_6_b	694.311
FDXHASE_7_f	1061.07
FDXHASE_7_b	882.999
FDXHASE_8_f	530.521
FDXHASE_8_b	405.265
PSERT_1_f	6140.53
PSERT_1_b	54.9834
PSERT_2_f	90.4197
PSERT_2_b	17.8456
PSERT_3_f	300.027
PSERT_3_b	347.999
PSERT_4_f	273.724
PSERT_4_b	1296.74
PSERT_5_f	923.674
PSERT_5_b	341.329
PGCD_1_f	15430.1
PGCD_1_b	9536.39
PGCD_2_f	2845.03
PGCD_2_b	1944.82
PGCD_3_f	5501.48
PGCD_3_b	10817.3
PGCD_4_f	19061.4
PGCD_4_b	8904.13
PGCD_5_f	381123
PGCD_5_b	668023
PGCD_6_f	571989
PGCD_6_b	757109
PSP_L_1_f	7465.05
PSP_L_1_b	7051.29
PSP_L_2_f	1201.61
PSP_L_2_b	1367.52
PSP_L_3_f	171.692
PSP_L_3_b	15.4369
PSP_L_4_f	1184.15
PSP_L_4_b	67.6514
PSP_L_5_f	283.12
PSP_L_5_b	556.117
PSP_L_6_f	39120.7
PSP_L_6_b	22797.2
CYSTL_1_f	10513.3
CYSTL_1_b	1560.43
CYSTL_2_f	2352.54
CYSTL_2_b	11960.5
CYSTL_3_f	2430.12
CYSTL_3_b	440.818
CYSTL_4_f	324.379
CYSTL_4_b	289.486
CYSTL_5_f	159.489
CYSTL_5_b	126.804
CYSTL_6_f	638.398
CYSTL_6_b	6573.07
PPDK_1_f	74717.3
PPDK_1_b	110117
PPDK_2_f	33418.4
PPDK_2_b	47136.3
PPDK_3_f	474611
PPDK_3_b	771504
PPDK_4_f	2.57424e+06
PPDK_4_b	597378
PPDK_5_f	5.01361e+06
PPDK_5_b	5.4964e+06
PPDK_6_f	1.08414e+07
PPDK_6_b	1.07942e+07
PPDK_7_f	1.35721e+07
PPDK_7_b	6.51358e+07
PPDK_8_f	2.76015e+09
PPDK_8_b	6.04743e+08
ACLS_1_f	58.5934
ACLS_1_b	3.04078
ACLS_2_f	300.803
ACLS_2_b	50.3067
ACLS_3_f	320.655
ACLS_3_b	450.294
ACLS_4_f	70.6848
ACLS_4_b	9.37641
ACLS_5_f	278.223
ACLS_5_b	57.955
ACLS_6_f	102.026
ACLS_6_b	0.0192184
KARA1_1_f	548.888
KARA1_1_b	28.7272
KARA1_2_f	56.4437
KARA1_2_b	10.9627
KARA1_3_f	123.522
KARA1_3_b	187.118
KARA1_4_f	1018.66
KARA1_4_b	823.442
KARA1_5_f	447.34
KARA1_5_b	132.199
KARA1_6_f	85.5824
KARA1_6_b	233.101
DHAD1_1_f	89.7236
DHAD1_1_b	1.07266
DHAD1_2_f	54.317
DHAD1_2_b	30.9305
DHAD1_3_f	137.27
DHAD1_3_b	39.087
DHAD1_4_f	38.5206
DHAD1_4_b	0.680293
VALTA_1_f	10.7809
VALTA_1_b	126.228
VALTA_2_f	11.6857
VALTA_2_b	55.1327
VALTA_3_f	22.2037
VALTA_3_b	54.876
VALTA_4_f	9.00998
VALTA_4_b	212.954
VALTA_5_f	528.9
VALTA_5_b	151.124
ENZ1_1_f	0.988147
ENZ1_1_b	0.611145
ENZ1_2_f	0.35994
ENZ1_2_b	0.434449
ENZ1_3_f	4.18117
ENZ1_3_b	0.65704
ENZ1_4_f	18.7447
ENZ1_4_b	4.88855
ENZ1_5_f	0.485211
ENZ1_5_b	0.100647
ENZ2_1_f	3.27649
ENZ2_1_b	0.185543
ENZ2_2_f	5.22412
ENZ2_2_b	29.3059
ENZ2_3_f	15.0431
ENZ2_3_b	0.0290541
ENZ2_4_f	0.478724
ENZ2_4_b	0.723615
ENZ2_5_f	0.544713
ENZ2_5_b	1.28799
ENZ2_6_f	3.62623
ENZ2_6_b	0.51873
ALATA_L_1_f	231.643
ALATA_L_1_b	184.304
ALATA_L_2_f	175.204
ALATA_L_2_b	1679.28
ALATA_L_3_f	58.4737
ALATA_L_3_b	31.0192
ALATA_L_4_f	5.92325
ALATA_L_4_b	28.5423
ALATA_L_5_f	24.2968
ALATA_L_5_b	66.9596
ILETA_1_f	2.38556
ILETA_1_b	25.1794
ILETA_2_f	0.742477
ILETA_2_b	14.9973
ILETA_3_f	293.441
ILETA_3_b	14845.3
ILETA_4_f	252.162
ILETA_4_b	10.3345
ILETA_5_f	14.9478
ILETA_5_b	87.0403
DHAD2_1_f	356.517
DHAD2_1_b	5.59203
DHAD2_2_f	86.1505
DHAD2_2_b	458.137
DHAD2_3_f	94.9919
DHAD2_3_b	22.8427
DHAD2_4_f	12.8991
DHAD2_4_b	0.0140757
LEUTAi_1_f	35.6262
LEUTAi_1_b	16.8162
LEUTAi_2_f	30.3762
LEUTAi_2_b	17.6953
LEUTAi_3_f	7.96238
LEUTAi_3_b	1.70509
LEUTAi_4_f	12.312
LEUTAi_4_b	18.3419
LEUTAi_5_f	13.4983
LEUTAi_5_b	3.24691
OMCDC_1_f	85.2488
OMCDC_1_b	64.6205
OMCDC_2_f	1395.78
OMCDC_2_b	1549.04
OMCDC_3_f	1821.2
OMCDC_3_b	1264.73
OMCDC_4_f	10125.5
OMCDC_4_b	21378.7
OMCDC_5_f	16577.3
OMCDC_5_b	12105.2
IPMD_1_f	604.657
IPMD_1_b	1361.33
IPMD_2_f	221.676
IPMD_2_b	62.5382
IPMD_3_f	338.879
IPMD_3_b	404.635
IPMD_4_f	7104.09
IPMD_4_b	14086.8
IPMD_5_f	15819.4
IPMD_5_b	23046.4
IPMD_6_f	16388.3
IPMD_6_b	6739.03
IPPMIa_1_f	2.28111
IPPMIa_1_b	7.07688
IPPMIa_2_f	53.4264
IPPMIa_2_b	57.5156
IPPMIa_3_f	189.846
IPPMIa_3_b	248.484
IPPMIa_4_f	422.855
IPPMIa_4_b	397.697
IPPMIb_1_f	45694.9
IPPMIb_1_b	31389.1
IPPMIb_2_f	509.519
IPPMIb_2_b	119187
IPPMIb_3_f	11028.5
IPPMIb_3_b	71.0519
IPPMIb_4_f	648.777
IPPMIb_4_b	680.207
IPPS_1_f	92.8568
IPPS_1_b	7.7148
IPPS_2_f	30.7872
IPPS_2_b	9.85548
IPPS_3_f	9.57146
IPPS_3_b	5.57054
IPPS_4_f	101.167
IPPS_4_b	42.0821
IPPS_5_f	23.4691
IPPS_5_b	19.5643
IPPS_6_f	11.91
IPPS_6_b	3.42468
IPPS_7_f	7.2555
IPPS_7_b	0.00446419
CYSTGL_1_f	352.592
CYSTGL_1_b	13.1323
CYSTGL_2_f	21.1995
CYSTGL_2_b	2.51742
CYSTGL_3_f	23.2362
CYSTGL_3_b	83.047
CYSTGL_4_f	236.666
CYSTGL_4_b	58.3494
CYSTGL_5_f	58.4418
CYSTGL_5_b	20.5303
CYSTGL_6_f	21.6604
CYSTGL_6_b	89.3008
CYSTS_1_f	550
CYSTS_1_b	116.861
CYSTS_2_f	32.8342
CYSTS_2_b	62.8243
CYSTS_3_f	21.4953
CYSTS_3_b	43.9484
CYSTS_4_f	852.982
CYSTS_4_b	15.2027
CYSTS_5_f	14.968
CYSTS_5_b	0.202735
SHSL4r_1_f	181.072
SHSL4r_1_b	32692.4
SHSL4r_2_f	54041.1
SHSL4r_2_b	788.199
SHSL4r_3_f	573.068
SHSL4r_3_b	1066.73
SHSL4r_4_f	1630.92
SHSL4r_4_b	956.589
SHSL4r_5_f	952.116
SHSL4r_5_b	412.962
SHSL4r_6_f	386.473
SHSL4r_6_b	327.706
SHSL4r_7_f	435.029
SHSL4r_7_b	411.42
ACHBS_1_f	28.3562
ACHBS_1_b	42.0945
ACHBS_2_f	29.0834
ACHBS_2_b	2.75941
ACHBS_3_f	37.457
ACHBS_3_b	10.7969
ACHBS_4_f	133.524
ACHBS_4_b	124.839
ACHBS_5_f	33.2955
ACHBS_5_b	73.4777
ACHBS_6_f	128.04
ACHBS_6_b	9.89096e-05
KARA2_1_f	45.3604
KARA2_1_b	14.9875
KARA2_2_f	25.3361
KARA2_2_b	7.62905
KARA2_3_f	278.635
KARA2_3_b	34.5569
KARA2_4_f	75.0476
KARA2_4_b	85.929
KARA2_5_f	17.4556
KARA2_5_b	5.81154
KARA2_6_f	336.376
KARA2_6_b	227.794
CYSS_1_f	42.8094
CYSS_1_b	1.21178
CYSS_2_f	37.8066
CYSS_2_b	5.50554
CYSS_3_f	52.6146
CYSS_3_b	34.9218
CYSS_4_f	144.993
CYSS_4_b	66.7079
CYSS_5_f	1073.01
CYSS_5_b	389.674
CYSS_6_f	55.2689
CYSS_6_b	0.000156095
SERAT_1_f	149.833
SERAT_1_b	172.879
SERAT_2_f	44.8221
SERAT_2_b	17.834
SERAT_3_f	115.18
SERAT_3_b	12.6303
SERAT_4_f	44.1118
SERAT_4_b	18.2398
SERAT_5_f	115.75
SERAT_5_b	10.5911
HSST_1_f	85.0377
HSST_1_b	3.98211
HSST_2_f	131.229
HSST_2_b	72.0481
HSST_3_f	33.1
HSST_3_b	22.3383
HSST_4_f	174.197
HSST_4_b	181.62
HSST_5_f	15.9245
HSST_5_b	0.663139
HSDxi_1_f	61.8679
HSDxi_1_b	20.6508
HSDxi_2_f	18.1269
HSDxi_2_b	0.425225
HSDxi_3_f	12.8378
HSDxi_3_b	15.8804
HSDxi_4_f	57.2699
HSDxi_4_b	25.4827
HSDxi_5_f	744.038
HSDxi_5_b	174.743
HSDxi_6_f	28.9252
HSDxi_6_b	8.5569
SHSL2r_1_f	343379
SHSL2r_1_b	13084
SHSL2r_2_f	16.9074
SHSL2r_2_b	10.4936
SHSL2r_3_f	17.417
SHSL2r_3_b	20.626
SHSL2r_4_f	418.544
SHSL2r_4_b	3089.96
SHSL2r_5_f	620.748
SHSL2r_5_b	6.68665
SHSL2r_6_f	15.6935
SHSL2r_6_b	1.19455e-05
ASAD_1_f	4.29635
ASAD_1_b	28.1482
ASAD_2_f	3407.29
ASAD_2_b	10041.5
ASAD_3_f	55.6609
ASAD_3_b	102.08
ASAD_4_f	587.428
ASAD_4_b	216.604
ASAD_5_f	27.4001
ASAD_5_b	182.967
ASAD_6_f	318.125
ASAD_6_b	47.5717
ASPKi_1_f	340.824
ASPKi_1_b	154.824
ASPKi_2_f	29892.6
ASPKi_2_b	38051.9
ASPKi_3_f	77623.6
ASPKi_3_b	81321.6
ASPKi_4_f	86411.4
ASPKi_4_b	80032.3
ASPKi_5_f	149700
ASPKi_5_b	136578
ASPKi_6_f	633692
ASPKi_6_b	1.11418e+06
ASPTA_1_f	59.1081
ASPTA_1_b	112.786
ASPTA_2_f	16.8382
ASPTA_2_b	100.09
ASPTA_3_f	26.998
ASPTA_3_b	98.3151
ASPTA_4_f	806.248
ASPTA_4_b	835.877
ASPTA_5_f	10.9525
ASPTA_5_b	841.992
PYK_1_f	918.661
PYK_1_b	200.236
PYK_2_f	4208.2
PYK_2_b	1796.08
PYK_3_f	1747.8
PYK_3_b	10588
PYK_4_f	413.527
PYK_4_b	237.052
PYK_5_f	2526.43
PYK_5_b	7820.43
EXCH_h2s(e)_1_f	36.6227
EXCH_h2s(e)_1_b	17.7161
EXCH_h2s(e)_2_f	73.9173
EXCH_h2s(e)_2_b	10.5154
EXCH_h2s(e)_3_f	7114.71
EXCH_h2s(e)_3_b	5658.08
EXCH_asp(e)_1	167.18
EXCH_asp(e)_2_f	543.98
EXCH_asp(e)_2_b	301.757
EXCH_asp(e)_3_f	41.6686
EXCH_asp(e)_3_b	38.8675
EXCH_accoa(e)_1_f	164.957
EXCH_accoa(e)_1_b	190.59
EXCH_accoa(e)_2_f	496.037
EXCH_accoa(e)_2_b	1148.49
EXCH_accoa(e)_3_f	84.9318
EXCH_accoa(e)_3_b	31.7487
EXCH_ser(e)_1	68.7049
EXCH_ser(e)_2_f	201.33
EXCH_ser(e)_2_b	417.135
EXCH_ser(e)_3_f	155.949
EXCH_ser(e)_3_b	50.1012
EXCH_pep(e)_1	0.271561
EXCH_pep(e)_2_f	0.193988
EXCH_pep(e)_2_b	0.483205
EXCH_pep(e)_3_f	12.5944
EXCH_pep(e)_3_b	16.4937
EXCH_2dda7p(e)_1	0.422271
EXCH_2dda7p(e)_2_f	0.95575
EXCH_2dda7p(e)_2_b	1.00482
EXCH_2dda7p(e)_3_f	0.122468
EXCH_2dda7p(e)_3_b	0.318817
EXCH_prpp(e)_1	0.140647
EXCH_prpp(e)_2_f	0.0111792
EXCH_prpp(e)_2_b	0.466283
EXCH_prpp(e)_3_f	0.216619
EXCH_prpp(e)_3_b	2.61159
EXCH_mal(e)_1	45.7258
EXCH_mal(e)_2_f	8.83453
EXCH_mal(e)_2_b	3.33821
EXCH_mal(e)_3_f	3.71479
EXCH_mal(e)_3_b	19.2873
EXCH_fum(e)_1	0.218248
EXCH_fum(e)_2_f	0.428644
EXCH_fum(e)_2_b	0.596479
EXCH_fum(e)_3_f	1.08253
EXCH_fum(e)_3_b	14.2121
EXCH_cit(e)_1	0.345239
EXCH_cit(e)_2_f	0.326624
EXCH_cit(e)_2_b	1.01457
EXCH_cit(e)_3_f	5.05478
EXCH_cit(e)_3_b	2.06271
EXCH_glu-l(e)_1	194.19
EXCH_glu-l(e)_2_f	140.657
EXCH_glu-l(e)_2_b	37.0378
EXCH_glu-l(e)_3_f	19.7704
EXCH_glu-l(e)_3_b	43.6394
EXCH_val-l(e)_1	19.8486
EXCH_val-l(e)_2_f	91.8761
EXCH_val-l(e)_2_b	929.647
EXCH_val-l(e)_3_f	1.31594
EXCH_val-l(e)_3_b	30.2564
EXCH_ala-l(e)_1	14.774
EXCH_ala-l(e)_2_f	3.60248
EXCH_ala-l(e)_2_b	21.8596
EXCH_ala-l(e)_3_f	60.9734
EXCH_ala-l(e)_3_b	107.991
EXCH_cys-l(e)_1	33.0356
EXCH_cys-l(e)_2_f	20.9943
EXCH_cys-l(e)_2_b	32.2134
EXCH_cys-l(e)_3_f	29.6822
EXCH_cys-l(e)_3_b	2490.96
EXCH_ile-l(e)_1	4.55797
EXCH_ile-l(e)_2_f	6.35183
EXCH_ile-l(e)_2_b	42.4665
EXCH_ile-l(e)_3_f	24.6818
EXCH_ile-l(e)_3_b	772.006
EXCH_leu-l(e)_1	4.48912
EXCH_leu-l(e)_2_f	2.26122
EXCH_leu-l(e)_2_b	5.36949
EXCH_leu-l(e)_3_f	2.86105
EXCH_leu-l(e)_3_b	8.3153
EXCH_ibut(e)_1	9.46967
EXCH_ibut(e)_2_f	19.898
EXCH_ibut(e)_2_b	0.528333
EXCH_ibut(e)_3_f	4.10125
EXCH_ibut(e)_3_b	6.23017
BIOM_GTP_1_f	0.180527
BIOM_GTP_1_b	0.0471344
BIOM_GTP_2_f	0.189392
BIOM_GTP_2_b	0.126035
BIOM_GTP_3_f	0.130565
BIOM_GTP_3_b	0.140355
BIOM_NADH_1_f	13.0806
BIOM_NADH_1_b	3.11064
BIOM_NADH_2_f	10.9241
BIOM_NADH_2_b	1.14128
BIOM_NADH_3_f	455.193
BIOM_NADH_3_b	307.615
BIOM_NADPH_1_f	0.0295515
BIOM_NADPH_1_b	0.0194635
BIOM_NADPH_2_f	0.116577
BIOM_NADPH_2_b	0.248147
BIOM_NADPH_3_f	0.516694
BIOM_NADPH_3_b	0.197131
BIOM_G3P_1	15167.7
BIOM_G3P_2_f	778.973
BIOM_G3P_2_b	15.3779
BIOM_G3P_3_f	216.638
BIOM_G3P_3_b	145.257
BIOM_Glycogen_1	20.8895
BIOM_Glycogen_2_f	269.843
BIOM_Glycogen_2_b	138.971
BIOM_Glycogen_3_f	62.9357
BIOM_Glycogen_3_b	47.0217
BIOM_NH4_1	98.0696
BIOM_NH4_2_f	328.838
BIOM_NH4_2_b	93.8963
BIOM_NH4_3_f	216.838
BIOM_NH4_3_b	253.671
ALDD2x_comp_inhibit_by_nadh_f	11441.7
ALDD2x_comp_inhibit_by_nadh_b	2509.7
ALDD2x_comp_inhibit_by_nad_f	7107.23
ALDD2x_comp_inhibit_by_nad_b	4609.6
ALDD2x_comp_inhibit_by_accoa_f	9346.71
ALDD2x_comp_inhibit_by_accoa_b	2253.21
LDH_L_comp_inhibit_by_nad_f	42.247
LDH_L_comp_inhibit_by_nad_b	98.3476
LDH_L_comp_inhibit_by_atp_f	131.214
LDH_L_comp_inhibit_by_atp_b	3870.37
LDH_L_comp_inhibit_by_fdp_f	78.3772
LDH_L_comp_inhibit_by_fdp_b	2255.62
HEX1_comp_inhibit_by_gtp_f	6.9033
HEX1_comp_inhibit_by_gtp_b	3.81988
PEPCKr_comp_inhibit_by_atp_f	1434.4
PEPCKr_comp_inhibit_by_atp_b	268.183
PFK_comp_inhibit_by_f6p_f	996.357
PFK_comp_inhibit_by_f6p_b	1185.81
PFK_comp_inhibit_by_fdp_f	475.86
PFK_comp_inhibit_by_fdp_b	705.671
PFK_comp_activate_by_nh4_f	28.6594
PFK_comp_activate_by_nh4_b	68.1557
PFL_comp_inhibit_by_atp_f	74063.2
PFL_comp_inhibit_by_atp_b	69035.8
PFL_comp_inhibit_by_coa_f	94433.3
PFL_comp_inhibit_by_coa_b	40778.3
PFL_comp_inhibit_by_adp_f	133903
PFL_comp_inhibit_by_adp_b	63332.5
cellbp_comp_inhibit_by_glc-D_f	767.583
cellbp_comp_inhibit_by_glc-D_b	684.049
ACALD_comp_inhibit_by_nadh_f	359.404
ACALD_comp_inhibit_by_nadh_b	20107.6
ACALD_comp_inhibit_by_nad_f	255.006
ACALD_comp_inhibit_by_nad_b	75.3741
ACALD_comp_inhibit_by_accoa_f	267.057
ACALD_comp_inhibit_by_accoa_b	119.08
GLGC_comp_activate_by_r5p_f	1170.3
GLGC_comp_activate_by_r5p_b	1106.31
GLGC_uncomp_inhibit_by_amp_1_f	275.697
GLGC_uncomp_inhibit_by_amp_1_b	215.27
GLGC_uncomp_inhibit_by_pi_1_f	23.5471
GLGC_uncomp_inhibit_by_pi_1_b	22.8458
GLGC_comp_activate_by_g3p_f	817.994
GLGC_comp_activate_by_g3p_b	16011.2
GLGC_comp_activate_by_3pg_f	1269.84
GLGC_comp_activate_by_3pg_b	994.158
GLGC_uncomp_inhibit_by_adp_1_f	421.571
GLGC_uncomp_inhibit_by_adp_1_b	508.661
GLGC_comp_activate_by_f6p_f	1160.19
GLGC_comp_activate_by_f6p_b	2178.71
GLGC_comp_activate_by_s7p_f	716.117
GLGC_comp_activate_by_s7p_b	601.565
GLGC_comp_activate_by_fdp_f	1350.63
GLGC_comp_activate_by_fdp_b	8428.82
GLGC_comp_activate_by_nadph_f	778.926
GLGC_comp_activate_by_nadph_b	2562.71

## Sheet: Robustness
enzyme perturbed -->	1	2	3	4	5	6	7	8	9	10	11	12	13	14	15	16	17	18	19	20	21	22	23	24	25	26	27	28	29	30	31	32	33	34	35	36	37	38	39	40	41	42	43	44	45	46	47	48	49
'nadh'	0.971292	0.999324	1.01574	1.07199	0.980624	1.00992	1.06681	0.988857	0.94483	0.977895	0.980077	1.01053	0.948152	0.949702	1.00167	1.0036	0.923808	0.974234	0.951583	0.984354	0.986053	4.44314	0.876139	1.00613	0.999641	1.02021	0.986818	0.924207	0.995215	0.973099	1.09133	0.984844	0.980418	0.998609	1.02648	0.987631	0.999416	0.9961	0.902199	1.00413	1.03434	1.02709	0.981224	1.02014	0.992108	0.520532	1.05592	1.02139	1.01783
'ac'	1.00074	0.999496	1.0602	1.05377	1.13249	0.972775	1.11782	1.01179	0.956586	0.991481	1.03389	0.99437	0.948066	0.690108	0.99747	0.997391	1.01974	0.968783	0.990869	0.994995	1.03059	0.523582	0.84411	1.00521	0.999989	1.01922	1.04852	1.00934	1.01214	1.013	0.859665	0.989669	0.987759	0.98949	1.02539	0.431911	1.00073	1.04537	1.00666	1.00385	0.904401	0.993951	1.02874	0.994731	0.997645	0.830329	1.04379	0.873288	1.01571
'h'	0.998895	1.00112	0.979507	0.903936	1.06808	0.970753	0.932876	1.00137	1.00131	1.03155	1.04118	0.988076	1.08645	1.08584	1.01091	1.00624	0.978991	1.04336	1.03535	1.00913	1.02683	0.0579187	1.04329	0.989734	1.00034	0.959143	0.938279	0.970098	1.01486	1.0548	0.854641	1.0017	1.01467	1.00202	0.961221	1.03194	1.00023	1.05814	0.971165	0.994206	1.07608	0.960732	0.999846	0.966198	1.0043	1.03148	0.916566	1.01097	0.976131
'nad'	0.969672	1.00033	0.982994	0.956044	0.981273	1.00133	0.966886	1.00859	1.07561	1.0182	1.00832	0.988534	1.04504	1.01905	0.996973	0.993083	0.906704	1.02895	1.05656	1.01695	1.01053	0.0576518	0.762687	0.995476	1.00034	0.994512	1.03469	0.880874	1.00234	1.0168	0.971495	1.02068	1.0201	1.0024	0.973495	1.01604	1.00077	1.04772	0.883801	0.995691	0.932569	0.984161	1.0157	0.992408	1.00822	1.26909	0.969501	1.03882	0.981815
'h2o'	0.999566	1.00022	0.982761	1.06811	1.63391	0.992256	0.959204	0.999268	1.00107	1.07634	0.978681	1.03254	1.10129	1.10482	1.02551	0.998564	1.02246	1.05465	0.993587	0.971427	1.07501	1.20386	1.06503	0.998976	1.00035	0.991986	0.973739	0.999777	1.04887	0.97605	1.09001	1.00408	1.0052	0.994737	0.952976	0.875162	1.00023	0.942187	1.00033	0.992808	0.944128	0.993209	0.999264	0.997996	0.986386	0.99727	0.963375	1.219	0.970218
'acald'	1.00054	1.00004	0.995062	0.958986	0.910275	1.01449	0.994406	1.00795	0.389771	1.00681	0.994294	0.986369	1.03791	1.09487	0.99421	0.99092	1.0005	1.03521	1.11959	1.01587	1.00432	0.0200855	0.978383	1.00272	1.00014	1.00884	1.03586	0.867884	0.994382	0.982358	1.01364	1.01709	1.01093	1.00172	0.965674	0.875222	1.00187	1.13382	1.00648	0.994763	0.792089	0.967211	1.01249	1.00274	1.00756	3.53989	0.992458	1.08426	0.977872
'2dda7p'	1	0.998584	0.999996	1.00022	0.999865	1.00001	1.00016	1	1	0.999998	0.999991	1	0.999974	0.999889	0.999999	0.999999	1	1.42955	1.03755	1	0.999978	0.0226377	0.99999	0.999992	0.999767	1	1.00002	1.00001	0.999997	0.986365	1.0002	1	0.999994	1	1.23562	0.999962	1	1.19622	1	1.01226	0.99987	1.00002	1	1.00001	1	1.00026	1	1.26124	1.02571
'prpp'	0.99956	0.999177	2.00415	0.889364	0.598564	1.0173	1.09166	0.993356	1.00208	0.980144	0.958525	0.878532	1.00326	1.07274	0.952701	0.999756	0.95837	0.829697	1.04765	1.00684	0.829428	0.0302906	0.989294	0.999204	0.999634	1.00817	0.937539	1.00189	0.892646	0.996979	0.909051	1.00298	1.00265	0.963484	1.23273	1.17327	0.998805	1.31251	1.00618	1.03388	1.01419	0.959246	0.980605	0.995664	1.00277	1.04385	1.00764	0.781823	1.16769
'r5p'	1.00139	0.998377	0.254366	1.224	1.72832	0.95561	0.79152	1.00652	0.965904	1.00115	1.03336	1.10479	0.910569	1.16627	1.03208	0.997814	1.02292	0.78693	0.950259	0.995632	1.12332	4.57468	0.888409	1.00208	1.00053	0.984352	1.12445	1.00315	1.08253	0.983603	1.01623	0.989268	0.983872	0.858973	1.35539	0.792665	0.999687	0.69467	1.00001	1.04272	1.07225	0.99208	1.02497	0.958425	0.999105	0.788615	0.969901	1.8819	1.22179
'atp'	0.998755	1.00045	0.881229	0.882307	0.745981	1.02134	1.13637	0.990207	1.02052	1.0177	0.965651	0.912601	1.08536	0.960872	0.974965	1.00236	0.95864	1.03533	1.04499	1.00223	0.915298	0.14303	1.07299	0.997693	0.999736	1.01254	0.902489	0.996183	0.953188	1.01062	0.992762	1.00667	1.01143	1.0323	0.9713	1.14666	0.999958	1.3245	0.997758	0.996139	0.964918	0.985183	0.981046	1.00744	1.00115	1.14377	1.00556	0.781906	0.984985
'amp'	1.00093	0.998845	1.32278	1.14409	0.884815	1.0157	0.865022	1.01067	0.969767	0.912144	0.981032	0.959786	0.816494	1.13833	0.998807	0.991843	0.959962	0.859854	0.939484	1.01904	0.938343	1.41184	0.863708	1.00579	1.00005	1.00296	1.13244	1.00778	0.996151	0.942724	1.16795	0.995929	0.974618	0.991974	1.14146	1.02937	0.998029	0.632884	1.01631	1.02416	1.08062	0.968719	1.0204	0.974454	1.00987	0.782962	1.01946	0.669434	1.10782
'pi'	1.00496	1.00069	1.01575	1.11368	1.19325	0.966154	0.961074	1.01539	0.957134	0.988072	0.968001	1.02109	0.908728	1.16592	0.954532	1.00131	1.03284	0.910627	0.999769	0.976696	0.861817	1.12752	0.804099	1.02357	1.00007	1.01216	1.07006	1.04543	0.932977	1.00658	0.862159	0.99198	0.987729	0.998269	1.07989	0.780134	0.998905	0.990136	1.0474	1.01123	1.06256	0.979116	1.02229	0.948209	0.98904	0.899369	1.03093	0.489105	1.04616
'g1p'	1.00179	1.00018	0.985987	0.985277	1.03694	0.921711	1.02476	1.00521	0.984199	1.00283	1.06097	1.00634	1.01261	1.08976	0.953308	1.00231	1.00698	1.04703	1.02187	0.99424	1.01395	0.0981719	0.983026	1.0103	0.999981	0.984479	1.00155	1.00519	0.956066	0.997831	0.465637	0.999478	1.00435	1.00639	0.960798	0.968981	0.999796	1.10126	1.0102	0.994388	1.00759	0.985915	1.00564	1.03706	0.99762	1.00713	0.973272	1.32155	0.977431
'glycogen'	0.998248	0.998335	0.98953	0.984987	0.815561	0.930027	1.15129	0.98953	1.02533	0.983462	1.05273	0.99779	1.02212	0.86525	0.984096	0.994715	0.998223	1.1016	0.987317	1.007	1.14177	1.43662	1.1646	0.999332	0.999553	1.01601	1.00044	0.994363	1.00558	0.936717	0.612284	1.00567	1.00156	1.00639	0.925922	1.19222	1.00062	1.05891	0.996577	0.989119	0.877834	1.0488	0.984928	1.13651	1.00355	1.08433	1.03455	2.69245	0.957326
'coa'	0.99772	1.00117	0.992122	1.01292	1.06828	0.992184	0.79981	1.00533	1.00729	0.996092	1.01004	1.00852	0.975379	0.877271	0.996453	1.00465	1.01031	1.00785	1.129	0.990435	1.00737	1.27785	0.976567	1.00568	0.999837	0.983893	1.00485	1.01198	0.996954	0.907466	0.950765	0.996435	1.00235	0.999581	0.992878	1.12213	0.999957	1.19214	1.00463	0.998368	0.92511	1.0073	1.00609	0.995048	0.995448	0.955409	1.0047	1.02648	0.992889
'fdox'	1.00028	1.00039	0.984945	0.994183	1.03115	0.99619	0.573983	1.00055	0.997154	0.999541	1.00146	1.01346	0.999121	1.021	1.00251	1.00261	1.00665	0.998639	0.982666	0.995854	1.00263	1.14775	0.994072	0.998075	1.00016	1.03171	1.00503	0.995271	1.00547	1.0443	0.99591	1.00615	1.00791	1.00134	1.00184	0.987737	1.00052	0.946358	1.00334	1.00007	1.0424	0.99558	1.00167	0.993388	0.996794	0.996921	0.988303	0.982306	1.00015
'pyr'	0.99951	0.996703	1.10931	0.947597	0.784057	1.01442	0.627466	0.989655	1.01516	1.03569	1.00789	0.898429	1.11577	1.09874	0.995595	0.980643	0.929811	1.03603	1.02113	1.05146	0.99387	0.0554028	1.11832	0.997985	0.999353	0.997481	0.910842	0.992103	0.979331	0.863921	0.969112	0.962067	0.954842	0.992505	0.963739	0.957269	0.996778	1.27579	0.947845	0.996674	0.850225	0.98702	0.980273	1.02533	1.02849	1.10831	1.00162	1.12092	0.987537
'accoa'	0.993137	0.999932	1.01064	1.00052	0.901671	1.01309	0.988002	0.993437	0.994308	1.00171	0.992345	0.979531	1.02499	1.06238	1.00308	0.994301	0.975444	1.02447	1.13736	1.0151	1.00161	0.582359	1.01418	0.993711	0.999797	1.01724	0.988905	0.977662	1.00149	0.942047	1.04899	1.00295	0.995133	1.00148	0.977306	0.843998	1.0019	1.22956	0.982951	0.99663	0.793015	0.987028	0.991686	1.01292	1.0078	0.789268	1.00314	1.12024	0.986116
'fdred'	1.0002	0.999131	1.02475	1.01424	0.939535	1.00913	1.07367	0.998211	1.00282	0.998879	0.993013	0.980234	0.998893	0.987041	0.996086	0.994981	0.990543	0.996826	0.99904	1.00679	0.992755	1.02914	1.00933	1.00269	0.999777	0.963199	0.997029	1.00743	0.991423	0.950965	1.02723	0.991505	0.987053	0.997951	1.0021	0.997473	0.999209	1.03885	0.996839	1.00071	0.950695	1.00843	0.996599	1.01302	1.00499	1.01392	1.02305	1.01813	1.0032
'co2'	0.999294	0.998794	1.06921	1.06885	0.939943	0.992855	1.28979	0.997799	1.01315	0.98176	0.997569	1.00251	0.9763	0.913233	0.987241	1.00389	0.989641	1.00431	1.02107	0.950258	0.980022	0.0895583	1.00695	0.999938	0.999379	1.03356	0.946234	0.989733	0.978313	0.922571	0.963333	0.927809	0.988865	0.994448	0.991083	1.10125	0.999547	0.250021	0.929408	0.999756	0.947132	1.00276	0.99359	0.989028	0.966051	1.02507	1.00861	1.01841	0.999224
'g3p'	1.00209	0.999139	0.993041	1.09098	1.08658	0.979885	0.999914	0.935699	0.957743	0.980429	1.00708	1.00361	0.923451	0.77797	1.0769	1.00067	0.987327	1.12494	0.998853	0.999107	1.13743	0.939639	0.740543	0.991448	0.999917	1.00067	1.04904	1.01689	1.07285	0.989338	1.28139	0.991743	0.981812	0.994268	0.898715	1.12489	0.999783	1.0059	1.01589	0.985037	1.07042	1.02123	0.8833	1.01283	0.999153	0.586824	1.00184	2.06761	0.939934
'dhap'	1.00186	0.999161	0.992447	1.08793	1.08383	0.97967	1.00084	0.892161	0.959301	0.981827	1.00801	1.00276	0.926752	0.784242	1.07699	1.00067	0.986568	1.12509	0.999885	0.999141	1.13637	0.869243	0.746281	0.991841	0.999916	1.00055	1.04567	1.01642	1.07249	0.989348	1.27578	0.991829	0.982442	0.994645	0.898657	1.11959	0.999789	1.01055	1.01527	0.985028	1.06828	1.02022	0.88418	1.01303	0.999192	0.593701	1.0004	2.06312	0.939914
'for'	1.00042	0.998237	1.04272	1.08167	1.08164	0.99095	0.557963	1.00027	0.998418	1.00122	1.00762	0.995406	0.991072	1.0023	1.00051	0.998778	0.998429	0.956278	1.19245	1.0016	1.01207	0.0789764	0.98367	0.996406	0.999485	0.998143	1.00371	1.00617	1.00279	18.1811	0.943205	0.993954	0.980708	0.996225	1.0256	1.08971	0.189716	0.99039	0.998318	1.00427	0.916537	1.02447	1.00096	0.995518	1.00057	1.00962	0.999252	1.3455	1.01616
'pep'	0.999732	0.99949	0.841435	0.801101	1.02655	0.982218	0.696789	1.00017	1.04105	1.20439	0.998391	0.905484	1.47623	1.11416	1.0145	0.996222	0.968615	1.18268	1.12891	1.01757	0.973524	0.018333	1.23061	0.997859	0.999608	0.987479	0.745563	0.988985	1.00649	0.958409	1.02313	0.965037	0.988155	1.01621	0.853907	0.802782	0.998443	2.29055	0.933583	0.97585	0.831721	0.969706	0.982525	0.974037	1.01147	1.45948	0.954013	0.933753	0.90182
'2pg'	0.999074	0.999942	0.888925	0.864207	1.42856	0.981064	0.791497	0.992486	1.03719	0.55918	0.998252	0.946097	1.53158	1.22891	1.03476	0.997295	0.991151	1.18958	1.09861	0.989313	1.03718	0.0475568	1.27638	0.997798	0.999958	0.9897	0.775916	0.98902	1.04625	0.952314	1.04623	0.983669	1.001	1.00686	0.857867	0.770872	0.999113	1.89543	0.951559	0.976558	0.842969	0.965771	0.978202	0.986785	0.996126	1.36195	0.916482	1.15361	0.906352
'3pg'	0.998771	1.0001	0.953355	0.897726	1.13328	0.98877	0.926118	0.988989	1.02774	0.841562	1.01423	0.96663	0.611712	1.16673	1.0238	0.999591	0.992464	1.10147	1.05862	0.991922	1.01692	0.0851617	1.1828	1.00094	0.999957	0.995678	0.858582	0.991405	1.02714	0.97575	0.988698	0.996116	1.00561	1.00377	0.922102	0.866323	0.999589	1.47732	0.972391	0.987598	0.918929	0.975937	0.980177	1.00039	0.996409	1.20677	0.938629	1.11063	0.950491
'13dpg'	0.993749	1.00082	0.986468	1.18014	1.46735	0.920696	0.783662	0.96587	1.0303	0.970295	0.966561	1.03256	0.784003	0.78501	1.00239	0.985169	0.967923	1.06461	1.13339	1.01215	0.976934	0.00131726	1.49128	0.997595	1.0011	0.989495	1.37961	0.948696	0.992845	1.06343	1.02872	1.03316	0.999631	0.989854	0.921266	0.93941	1.00002	0.928637	0.989121	0.987796	1.0587	0.962593	0.921461	0.890746	1.00628	0.836615	0.973953	0.61892	0.946587
'adp'	0.999471	1.00042	0.909171	0.854038	0.852587	1.00601	1.0824	1.00092	1.02625	1.01435	1.05057	0.915929	1.06911	0.463119	1.00838	1.00817	0.981272	1.07667	1.0244	0.995427	1.09589	0.595576	1.06572	0.99499	0.999694	0.990944	0.906069	0.997598	1.02373	0.981764	0.887007	0.996706	1.01703	1.0198	0.942321	0.91723	0.999864	1.35308	0.982078	0.991412	0.952675	0.974087	1.00427	1.03667	0.997319	1.25878	1.02502	1.25694	0.966193
'f6p'	1.00144	0.999209	1.02378	1.10335	1.23509	0.935184	0.988522	0.93715	0.953938	1.00062	1.05681	1.02016	0.949666	0.834938	1.21026	1.00116	0.994668	1.21206	1.01529	0.997641	1.28684	0.275023	0.744939	0.992995	0.999979	0.995196	1.04161	1.01569	0.376724	0.984862	1.69093	0.991311	0.98366	0.992919	0.847547	1.08177	0.999783	1.05964	1.01138	0.976724	1.08299	1.0097	0.864384	1.02434	0.999069	0.600724	0.974484	3.74343	0.909004
'g6p'	1.00056	0.999849	0.999244	1.02181	1.07523	0.963183	1.00748	0.987283	0.984082	1.00447	1.03852	1.00788	0.995813	0.983206	0.694496	1.00043	0.99936	1.07733	1.01309	0.998839	1.09205	0.203489	0.930723	1.00048	0.999983	0.996295	1.00914	1.00499	0.82097	0.994535	1.21922	0.998078	0.997145	0.999663	0.941837	1.01708	0.999885	1.05725	1.00526	0.991301	1.02125	0.997592	0.966026	1.01805	0.999937	0.893716	0.980267	1.87871	0.965687
'akg'	0.999429	0.994887	1.06689	0.762832	0.974526	1.01835	0.802003	0.999524	1.07268	1.00437	0.976648	0.977633	0.980027	0.9456	0.989442	0.889215	0.979699	1.12854	1.11679	0.872695	0.975804	0.00350458	0.972867	1.00427	0.999012	1.02485	0.967812	0.988292	0.984369	0.71125	1.09359	1.04264	0.994361	0.993827	0.882562	0.990317	0.999732	0.354654	1.03318	0.984032	1.12663	1.00572	0.999522	1.01824	0.923729	1.48802	1.01625	1.57995	0.934928
'lac-L'	1.00003	0.996728	1.05652	0.982034	0.894526	0.995361	0.694399	0.996427	0.948554	1.00183	1.00758	0.966218	1.03225	1.08731	1.00214	0.998264	0.975217	1.02273	0.951454	1.00622	1.00412	0.078149	1.19618	0.995348	0.998977	0.997591	0.924737	1.00632	0.989913	0.866688	0.934074	0.972517	0.700785	0.997535	0.976984	0.97674	0.997803	1.28773	0.989879	0.999411	1.02534	0.99619	0.985392	1.00469	1.00267	0.493621	0.997188	1.09987	0.999788
's7p'	1.00012	0.998562	0.951422	1.02205	1.05516	0.997348	0.978675	0.998392	0.99699	0.99851	1.0024	1.01	0.988927	1.00694	1.00517	0.999792	1.00355	0.632104	0.95989	0.999602	1.01244	1.92285	0.985047	0.999696	1.00057	0.999158	1.01001	1.00052	1.00087	0.998922	1.01284	0.998973	0.998166	0.453201	1.7388	0.984982	1.00002	0.719415	1.00026	0.941413	1.0053	1.00189	0.99746	0.997794	0.999632	0.964661	0.998371	1.3144	0.728659
'e4p'	1	0.999362	1.00079	1.00118	0.99767	0.999983	1.00408	0.999996	0.999882	0.99954	1.00011	1.00033	0.997108	0.99929	0.999964	1.00002	1.00004	1.93936	0.916322	0.999979	1.0002	7.25195	0.998474	1.00014	1.00049	1	1.00108	0.999961	0.999863	1.01547	0.998257	1.00007	1.00016	0.999969	6.47922	1.00158	1.00001	0.572226	1.0001	1.0907	1.00309	1.00002	1	1.00003	0.999988	0.990107	1.00002	2.50201	1.42072
'cit'	1.00019	0.996375	0.975258	0.580023	1.14879	1.00048	1.25905	0.999509	0.982343	0.999093	0.990636	1.02702	0.973192	1.08067	1.00545	0.957277	1.01845	1.22675	1.09298	0.718522	1.02831	0.00931243	1.00919	1.00024	0.997678	1.0033	1.02155	1.01007	1.0102	0.720615	1.04225	0.951153	0.998037	1.00027	0.829791	0.939916	1.00014	0.236878	0.960745	0.973916	1.26354	1.00578	0.999523	1.00207	0.837249	0.959933	1.00683	1.93233	0.896657
'icit'	1.00021	0.996421	0.974479	0.580328	1.15386	0.999885	1.26256	0.999445	0.980889	0.997611	0.990788	1.02553	0.970792	1.0775	1.00628	0.953374	1.02161	1.22301	1.09057	0.74713	1.02861	0.00986369	1.01003	1.00099	0.99771	1.00352	1.02167	1.01045	1.01093	0.72325	1.04217	0.954139	0.99802	1.00039	0.832092	0.941734	1.00013	0.236924	0.960931	0.974302	1.21667	1.00604	0.999787	1.00194	0.828394	0.952703	1.00601	1.91623	0.898124
'gdp'	1.00207	1.00032	0.970563	0.805529	0.88681	1.02409	1.06	1.01376	0.998867	0.940962	1.04518	0.957952	0.920312	1.08836	1.0233	1.01159	1.00139	1.03629	0.977829	0.995397	0.88228	2.63526	0.895568	0.995752	0.999576	0.979597	0.591972	1.00692	1.02919	0.988139	0.885986	0.984619	1.01262	1.0094	0.984418	0.984718	0.999967	1.32462	0.977912	0.997563	0.972338	0.985602	1.03442	1.04362	0.997802	1.21115	0.747758	1.30278	0.992639
'glc-D'	1.00068	1.00017	0.944492	0.925072	1.00699	0.998071	1.07131	1.00336	0.991773	1.0085	1.13699	0.988508	1.01966	1.40951	0.900896	1.00255	0.999965	1.11505	1.02737	0.995613	0.31633	1.81376	0.975252	1.00541	0.999767	0.992156	0.976026	1.00376	0.935642	0.983271	1.13709	0.997181	1.00798	1.00661	0.923596	1.01129	0.999817	1.37074	0.999465	0.988323	0.967731	0.983897	1.00065	1.05892	0.998668	1.09332	0.995823	4.15984	0.955136
'gtp'	0.998154	0.999927	1.02465	1.17153	1.08434	0.981058	0.954398	0.988493	0.999532	1.04601	0.956027	1.03636	1.06427	0.674053	0.990819	0.990604	0.997517	0.961726	1.01296	1.00663	0.828766	0.0416645	1.08467	1.00249	1.0004	1.01429	1.02108	0.992403	0.980076	1.02186	1.07898	1.01966	0.991837	0.993215	1.02113	1.0346	1.00016	0.78759	1.02361	1.00327	1.04237	1.01112	0.971883	0.959676	1.00341	0.812466	0.892814	0.712919	1.01135
'mal-L'	1.00032	0.998212	1.00604	0.71515	0.93662	0.995895	0.996766	0.990522	0.928188	1.02235	1.02374	0.932769	1.09627	1.2537	1.01529	1.03371	0.969914	1.12251	0.997129	0.932057	1.04921	0.0600857	1.16018	0.997813	0.99808	0.983457	0.965525	1.01423	1.00685	0.874705	0.924064	0.835048	0.958854	1.00023	0.907686	0.908498	0.997203	0.72051	0.882273	0.986728	0.876565	0.98723	0.982674	1.01122	0.960758	0.714938	0.987705	1.35779	0.948146
'fum'	1	0.99898	1	0.999323	0.998776	1	0.999998	1	0.999997	0.999988	1.00001	0.999995	0.999928	1	0.999998	1	1	1.043	1.00063	1	0.99997	0.0831212	0.999998	1	2.05463	1	1	1	0.999995	0.967168	0.999871	0.999995	0.999964	1	0.964497	1.00007	0.999999	0.845456	0.999998	0.995329	1.00013	1	1	1	1	0.998307	1	1.10123	0.981797
'etoh'	0.999446	1.00014	1.00645	0.974892	0.974357	0.99386	1.02203	0.990248	0.350586	0.997321	1.00544	0.99695	1.02032	1.09623	1.00892	1.00703	0.993715	1.02054	1.03909	0.992614	1.00576	0.0839451	1.14245	1.00285	0.999797	0.993688	0.932752	0.931095	1.00172	0.992409	0.976098	0.98411	0.986923	0.999957	0.980666	0.888402	1.00065	1.1274	0.991683	0.997631	0.951085	0.972459	0.979453	0.9963	0.995696	1.366	0.992003	1.07165	0.990533
'oaa'	1.0014	0.998138	0.985294	0.706894	0.876708	1.01694	0.969346	1.00991	1.05462	1.03241	1.01502	0.920222	1.11383	1.25603	1.00117	1.01549	0.977001	1.14116	1.0706	0.955529	1.04802	0.0137246	0.980217	0.997938	0.998467	1.00053	1.07996	1.00199	1.00054	0.866806	0.957004	0.866302	0.984249	1.0032	0.89244	0.901862	0.998343	0.722887	0.847003	0.983581	0.730182	0.983551	1.01873	1.0196	0.972021	1.73692	0.985228	1.37524	0.934789
'fdp'	1.00371	0.998345	0.985131	1.18123	1.17276	0.959796	1.00181	0.837325	0.921085	0.964365	1.01621	1.00563	0.860583	0.619746	1.15854	1.00132	0.974001	1.26239	0.99986	0.998309	1.28793	0.751621	0.561747	0.98395	0.999835	1.00108	1.09253	1.03272	1.14876	0.97907	1.61945	0.98397	0.965628	0.989459	0.809768	1.25052	0.999581	1.02134	1.03045	0.970638	1.13946	1.04026	0.743927	1.02606	0.998411	0.358856	1.00082	4.20192	0.884799
'ppi'	1.00146	1.00061	0.876466	0.917355	0.815408	0.974326	1.07096	0.98469	0.98426	0.980538	0.999714	0.95018	0.996445	1.04985	0.922053	1.00236	0.969206	1.00092	1.04299	1.00113	0.878729	0.097995	0.948225	1.0054	0.999825	0.992169	0.974273	1.00699	0.878993	1.02543	0.590569	1.00081	1.00501	1.01593	0.998248	1.06881	0.999404	1.25068	1.01443	0.998896	1.03924	0.97469	0.979114	0.997946	1.0012	1.03542	0.981903	0.698533	0.994966
'nadph'	1.00086	1.00154	0.916653	0.822149	1.11462	0.996786	1.1032	1.00102	0.945589	1.00152	1.00801	1.01914	0.999769	1.10562	1.01687	1.03037	1.02888	1.03163	0.959929	0.967397	1.04005	3.21531	1.0169	1	0.999655	0.998628	1.06422	1.0194	1.02591	1.06098	1.00646	0.825743	1.00641	1.00631	0.981367	0.921988	1.00041	1.5707	1.00102	0.995943	1.03402	1.00186	1.00385	1.00193	0.845938	0.764135	0.993709	1.09405	0.983535
'nadp'	0.999359	0.99889	1.07327	1.17833	0.87735	1.00778	0.902042	0.998689	1.04821	0.994075	0.992026	0.982626	0.990015	0.887929	0.985141	0.979554	0.976412	0.957059	1.00411	1.0397	0.965105	0.244262	0.985546	1.00042	1.00033	1.05128	0.951279	0.986379	0.976508	0.969597	1.01318	0.836406	0.992686	0.99398	1.03155	1.07072	0.999622	0.698521	1.00073	1.00555	0.947853	1.00404	0.995969	1.00538	0.869663	1.22264	1.01346	0.919152	1.02273
'xu5p-D'	1	0.999315	1.00115	0.998762	0.997769	1.00003	1.00135	1	1.00002	0.999998	0.999967	0.999983	1.00006	0.999725	0.999993	1	1	0.946718	1.00745	1	0.999869	0.401861	1.00015	1.00002	0.999971	1	0.99995	1	0.99997	0.997003	1.00051	1	1.00004	0.985623	1.15183	1.00047	1	1.02979	1	0.888537	1.00003	1.00002	0.999994	1.00003	1	1.00037	1	1.48778	0.558941
'ru5p-D'	1	0.998545	0.998972	1.00101	1.00201	0.999963	0.99905	1	0.999979	1	1.00004	1.00003	0.999922	1.00016	1.00001	1	1	0.844368	0.981979	1	1.00016	1.74334	0.99979	0.999986	1.00024	0.999998	1.00006	0.999999	1.00004	0.99823	0.999881	0.999996	0.999956	0.999898	1.3297	0.999609	1	0.869629	0.999999	0.566805	1.00006	0.999986	1	0.999968	1	0.998625	0.999996	1.8664	1.19613
'actp'	0.999028	1.00061	1.00995	0.98879	1.06672	0.958535	1.09667	1.00336	0.950499	1.02525	0.990255	0.98026	1.04238	1.54754	0.974282	0.997625	0.975498	0.970061	1.04512	1.01064	0.883962	0.026675	0.881745	0.998753	1.00037	1.00054	0.983767	0.978332	0.955138	1.09958	0.821166	1.00069	0.996058	1.00288	1.01778	0.593088	1.00106	1.08093	0.993508	1.00305	0.983073	0.920729	1.00579	0.933872	1.00579	0.773661	0.940545	0.549262	1.01182
'cellb'	0.998242	0.998799	0.91993	0.914785	0.821736	1.03237	1.20859	0.991907	1.0274	1.00869	1.20444	0.972051	1.0683	1.17391	0.951961	0.996307	0.991254	1.17762	1.01205	1.00052	0.632527	471.224	1.17564	1.00245	0.999464	1.0105	0.955246	0.991858	0.969426	0.938704	1.14635	1.00897	1.00979	1.01419	0.885993	1.21875	1.00055	1.37623	0.994813	0.982468	0.861733	1.03114	0.977169	0.547941	0.999749	1.17525	1.02133	526.853	0.932848
'cellb'	1.00063	0.999823	1.07696	1.03863	1.03896	0.983396	0.939236	1.00346	0.989913	0.97444	1.92389	1.03165	0.931163	0.928946	1.00771	1.00058	1.009	0.968694	0.980508	1.00653	1.04239	2.61031	0.936105	1.00137	1.00003	0.995241	1.05473	1.00206	1.02318	1.00302	0.945742	0.99343	0.993472	0.985904	1.0293	0.938034	0.999902	0.908343	0.998076	1.00399	1.04374	1.00279	1.0114	0.992026	1.00331	0.949549	1.00218	0.843775	1.01641
'h2'	0.998794	0.999572	1.01839	0.962372	0.966891	0.993787	1.16519	0.99885	0.996467	1.00957	1.01034	0.970972	1.03473	1.02481	1.0015	0.998606	0.981206	1.0187	1.01698	1.00785	1.0076	0.127499	1.02518	0.999393	0.999862	0.354443	0.96938	0.990768	0.997336	0.963314	0.952196	0.997362	0.990527	0.998836	0.982005	1.01356	0.999171	1.10294	0.97844	0.997802	0.979492	0.991316	0.995943	0.996095	1.01375	0.975285	0.985126	1.03378	0.991172
'adpglc'	0.999116	0.999978	0.939256	0.947904	0.94817	0.966343	1.08766	1.00793	1.01932	1.03942	1.02265	0.966309	1.09837	0.996899	1.00862	1.00231	0.994945	1.07307	1.02423	0.995355	1.0546	0.10983	1.10345	1.00219	0.999897	1.00499	0.927714	0.994729	1.02972	0.984556	0.78712	1.00505	1.01035	1.00385	0.94114	1.04436	1.00035	1.16463	0.994022	0.990852	0.937552	0.997109	1.00291	1.04585	0.997396	1.09328	0.996104	1.49051	0.962841
'ade'	1.00174	1.00092	1.12553	1.18017	1.59432	0.95817	0.780675	1.00859	0.955527	1.00018	0.996435	1.01066	0.911281	1.34463	0.996527	0.997598	0.98793	1.00116	0.950573	0.994035	0.982776	1.16577	0.852105	1.00438	1.00068	0.978173	1.08409	1.00367	1.01127	0.969797	0.938175	0.991548	0.984231	1.0271	0.958998	0.846219	0.998298	0.586928	1.00715	0.997563	1.11289	0.93576	1.02072	0.929597	0.998069	0.763049	0.94816	0.49326	0.981369
'r1p'	1.0004	0.999715	0.964427	1.00808	1.10679	0.997844	0.971125	1.00396	0.996322	1.01536	0.995917	1.00351	1.01558	1.05108	1.00564	1.0005	1.0014	0.935122	1.00552	0.993527	1.00199	0.372987	0.999482	1.00215	1.0001	0.991209	0.993174	0.998379	1.00968	1.00202	1.02204	1.00149	1.00166	0.969674	1.0913	0.954858	0.999938	0.996287	1.00101	1.01232	1.00693	0.990137	1.00368	0.988434	0.996658	0.984755	0.980896	1.138	1.06124
'adn'	0.998458	0.998792	1.10353	1.19454	1.41211	1.01977	0.842016	0.996311	0.991756	0.996049	0.981646	1.00528	0.932811	1.1286	1.03785	0.990284	0.979126	0.979676	0.921305	1.00069	1.1088	7.36071	1.00909	0.994508	1.00039	0.999393	1.07721	0.989748	1.07754	0.912334	1.3121	0.999284	0.982733	0.995037	1.01352	0.995132	0.99903	0.551614	0.993164	1.00536	0.980108	0.984003	1.003	1.0017	1.00081	0.803338	0.985842	1.11971	1.02381
'succoa'	0.999382	0.998712	0.99149	0.983924	0.950035	1.00579	0.938236	0.997625	1.00408	1.00083	0.990434	1.00018	1.01151	1.12313	0.999792	0.999158	0.995518	1.01305	0.577084	1.00284	0.983703	0.563207	1.02717	0.999099	1.00018	1.0009	0.993621	0.995438	0.995574	0.888849	1.04096	1.00205	1.0015	1.00149	1.00106	1.12408	1.00013	0.67661	0.997803	1.00003	0.958168	1.01218	0.995069	1.00065	1.00141	1.00851	0.994155	0.888513	1.00263
'succ'	1.00017	0.995076	1.00819	1.01463	1.03812	0.997259	1.06839	1.00026	0.997739	0.999745	1.00345	1.001	0.993227	0.934134	1.00026	0.999994	1.00063	1.0345	0.281103	0.999589	1.00883	0.043838	0.981686	0.999261	0.999866	1.00022	1.00499	1.00175	1.0024	1.03267	0.976881	0.99953	0.99841	0.999132	0.938591	0.911032	0.999949	0.354968	1.00092	0.99384	1.04247	0.990199	1.00126	0.999051	0.999855	1.00033	1.00105	0.993615	0.972266
'nh4'	0.999976	1.00001	1.06611	3.17097	1.09715	1.00633	1.00231	0.997743	1.0062	1.02639	0.969635	1.02069	1.06293	0.867279	0.994105	1.01497	1.00605	0.919548	0.963259	1.08018	0.983956	8.49037	1.00791	1.00208	1.00056	1.03407	0.971252	1.0077	0.99833	1.03661	1.08919	1.0022	0.988994	0.991921	1.07577	1.02399	0.99979	0.931638	1.01791	1.01109	0.954291	1.0207	0.994137	1.00862	1.04478	0.949209	1.03645	0.847132	1.04654
'glu-L'	1.00023	0.998511	0.96974	1.39337	0.899014	0.991078	0.957523	1.00145	0.972783	0.997556	1.02226	0.992671	1.04111	1.00297	1.00148	0.957908	0.995455	1.10361	1.06914	0.91375	0.990338	0.0170308	0.992099	0.996811	0.998923	0.974825	1.01325	0.998942	1.00039	0.875151	0.930639	1.03275	1.00625	1.00489	0.913197	1.02752	1.00031	0.83685	1.02157	0.987169	1.33064	0.990868	1.00192	0.98995	0.958824	0.905706	0.982462	1.31046	0.947985
'ser-L'	0.999873	1.00148	0.98516	1.1793	1.22181	1.00016	0.970193	0.999176	1.00868	1.01846	0.996876	1.01144	0.969554	1.04329	1.0101	1.00348	1.00265	1.09336	1.04049	0.995422	1.05866	0.0015044	1.03843	1.00007	1.00032	0.996556	0.989102	0.995721	1.01908	1.04561	1.02833	1.0015	1.01358	0.998433	0.928658	1.00565	1.00004	1.3537	0.996034	0.98789	0.966976	1.00211	0.998351	1.0016	0.998059	1.17489	0.989654	1.162	0.95058
'3php'	0.997189	0.999933	0.950008	0.877022	1.05338	1.01121	0.901038	1.00649	1.16053	0.859251	1.00012	0.961061	0.628537	1.14139	1.00639	0.982272	0.992701	1.11094	1.13281	1.01312	1.01277	0.0209577	0.970207	1.00184	1.00031	1.0122	0.960969	0.969766	1.01595	0.965577	1.0321	1.03173	1.02934	1.00452	0.912504	0.87165	1.00064	1.44912	0.976401	0.985491	0.776768	0.975299	1.01392	1.00867	1.00695	2.71481	0.94279	1.11204	0.941207
'pser-L'	0.999852	1.00313	0.947829	1.43548	0.839211	0.988161	1.01161	1.00177	1.0208	0.932088	1.0282	0.992329	0.7023	1.13436	0.999787	1.02663	1.00275	1.06412	1.10262	1.02497	0.987461	0.00126808	0.907893	0.999259	1.00005	0.992607	1.02234	0.990757	1.00112	1.14595	0.871615	0.999892	1.02471	1.00598	0.950447	0.974477	1.00023	3.00547	0.981489	0.990395	0.977323	0.974935	1.0082	0.980573	1.01485	1.27778	0.979823	0.793896	0.960015
'alac-S'	0.999982	0.99755	1.01624	1.08035	0.915515	1.00952	0.747178	0.999923	1.01139	1.00037	0.994259	0.986999	1.00301	0.991458	0.997099	0.992613	0.996215	1.0525	0.989982	1.00995	0.986216	0.10318	0.99375	0.999872	1.002	0.999654	1.00636	1.00364	0.99268	0.952484	1.04855	1.04695	0.989453	0.999377	0.982496	0.982026	0.999614	11988.6	1.01078	0.99697	0.964776	1.00817	0.999292	1.01356	1.01503	1.20013	1.00589	1.95111	0.991071
'23dhmb'	0.999976	1.00137	0.987462	0.856214	1.19556	0.992481	0.892774	1.00005	0.990683	1.00795	1.00333	1.00392	1.02819	1.11108	1.0038	1.00339	1.00003	1.26981	0.967314	0.997309	1.03058	0.0133891	1.02829	1.00006	1.00303	0.997021	1.00233	0.996414	1.00717	1.11372	0.961096	0.986933	1.00481	0.999945	0.848779	0.969621	1.00007	4.70504	0.995923	0.973116	1.02525	0.986612	1.00018	0.98966	0.998811	0.85659	0.991644	2.40815	0.89792
'3mob'	1.00003	0.999263	1.00545	0.875957	0.890046	1.00057	0.979917	1.00005	1.00474	0.994417	1.00266	0.996078	0.985238	0.976505	0.998265	0.996306	0.998921	1.14836	1.04328	0.999149	0.989664	0.0106766	0.985521	1.00114	1.00233	1.00055	0.997697	0.998634	0.99649	1.04764	0.988521	1.00136	0.998666	1.00024	0.891495	1.02254	0.9999	15.3006	1.00089	0.982926	1.01894	1.00101	1.00022	1.00035	0.999274	1.0812	1.00136	1.34581	0.932623
'2mppal'	1	0.99683	1.00016	1.00328	0.998746	1	0.999637	1	1.0001	0.999999	0.999999	0.999975	1.00006	0.998731	0.999987	0.999968	0.999994	1.21551	1.11823	1.00002	0.999828	0.000937209	0.999755	1.00003	1.00499	0.999996	0.999798	0.999959	0.999976	0.983534	0.999845	1.00021	0.999948	0.999997	0.84726	1.0004	0.999998	23.8142	1.00001	0.97657	0.999769	1.00002	0.999999	1.00001	1.00003	1.00595	1	1.33469	0.909109
'ibutoh'	1	1.00049	0.99998	0.999212	1.00036	0.999994	1.00001	1	0.999985	1	1	1	1.00001	1.00031	1	1	1	1.12739	1.04418	0.999998	1.00004	0.00152707	1.00004	0.999998	1.00178	0.999997	1.00002	1	1	1.0127	0.999923	1.00003	1.00001	1	0.899722	0.999954	1	1.9564	0.999997	0.98438	1.0001	0.999986	1	0.999991	1	0.998509	0.999998	1.18559	0.937307
'val-L'	1.00001	1.00062	0.996632	1.05909	0.985143	0.998679	1.00789	1.00002	0.996488	0.999268	1.00206	1.00029	1.00131	1.00711	1.00036	1.00096	1.00008	1.02321	0.998515	0.998917	1.0016	0.0496718	1.0023	0.999722	1.00049	0.999248	1.00233	0.999986	1.00083	1.04202	0.987121	0.999616	1.00059	1.00027	0.982897	1.00279	1.00002	1.20787	0.999333	0.997107	1.01894	0.998328	1.00011	0.998002	0.999638	0.931929	0.998924	1.01362	0.988342
'ala-L'	0.999989	0.996771	1.01397	1.05655	0.92016	1.00101	0.840569	0.999714	0.998815	1.00093	1.0024	0.987858	1.01619	1.02781	0.99943	0.996851	0.996582	1.06658	1.04132	1.00135	1.00032	0.00119875	1.02153	1.00064	0.999026	0.999391	0.993082	0.999542	0.996362	0.828105	0.977564	0.996129	0.987387	0.999571	0.934125	0.9955	0.99943	1.16116	0.99622	0.99227	0.994195	0.997644	0.998462	1.00256	1.00068	0.989113	0.9996	1.18483	0.968914
'cys-L'	1.00002	1.00021	0.995788	0.94735	1.04537	1.00234	0.993454	0.999994	1.00031	0.999958	0.996624	1.00001	1.00239	1.03424	1.00002	0.998859	1.00039	1.02927	1.01176	0.996285	1.0003	0.00338447	1.01205	1.00027	0.99984	0.999857	1.00283	1.00152	0.999188	0.991982	1.02395	1.00029	1.00031	1.00024	0.966528	1.0126	0.999978	1.09055	1.00056	0.995319	0.982405	1.00424	0.999836	1.00246	0.997922	0.985345	1.00107	1.06711	0.979594
'ile-L'	1	1.00235	0.99858	1.09124	0.982748	0.999292	0.986962	1	0.998545	0.999642	1.00131	1	1.00091	1.006	1.00015	0.999506	1.00002	1.10983	0.907805	0.999561	1.0011	0.00173841	1.00079	1.00015	0.998744	0.999824	1.00167	0.99972	1.0004	0.925679	0.989673	1.00024	1.00032	1.0001	0.870139	1.00205	1.00001	1.28276	0.999781	0.981063	1.03858	0.998487	1.00004	0.998822	0.999956	0.941868	0.99971	1.09365	0.918638
'leu-L'	1.00001	0.996986	0.99783	1.03981	0.999356	0.999226	1.00378	1	0.997653	0.999709	1.00093	1.00068	1.00042	1.00715	1.00027	1.00287	1.00016	1.06943	0.950182	1.00168	1.0017	0.00930937	1.00219	0.999772	1.00182	0.99973	1.00142	1.0002	1.00062	1.05477	0.993078	0.998446	1.00038	1.00012	0.943318	1.00045	1.00001	2.54042	0.999049	0.991856	1.00461	0.999157	1.00002	0.99887	1.00065	0.95216	0.999596	1.14681	0.967255
'3mop'	0.99999	1.00551	1.00355	0.875892	0.982541	1.00148	1.01206	0.999973	1.00342	0.999207	0.998681	0.999293	0.99317	0.98863	0.999297	1.00062	0.999778	0.982071	0.784667	1.00259	0.99626	0.0595427	0.995631	1.00026	1.00015	1.00108	0.997998	1.00011	0.998542	1.11027	1.00885	0.999236	0.999079	0.999808	0.953102	1.00221	0.999969	2.36208	1.00029	0.994432	0.962381	1.00204	0.999883	1.00202	1.00087	1.06408	1.00169	0.778225	0.968747
'23dhmp'	0.999983	1.00157	0.993778	0.942284	1.05815	0.995665	0.993182	1.00005	0.995605	1.00253	1.00325	1.00128	1.00999	1.0387	1.0018	1.00188	0.999935	1.08658	0.937285	0.998794	1.01095	0.00204621	1.0096	0.999726	0.999306	0.996764	0.999887	0.997625	1.0033	0.950021	0.979317	1.00642	1.00273	1.00026	0.900862	0.992951	1.00005	1.14135	0.996998	0.985669	1.0143	0.993732	1.00024	0.994088	1.00357	0.934164	0.994232	1.13497	0.938248
'2ahbut'	0.999993	0.99987	1.00331	1.0488	0.967426	1.00084	0.959836	1	1.00228	0.999918	0.999373	0.999168	1.00024	0.980876	0.999621	0.999156	0.999844	1.0531	0.894809	1.0006	0.995703	0.00151205	0.997085	1.00018	0.998656	0.99996	0.997959	0.999948	0.999205	0.821552	1.00689	1.00498	0.997072	0.999939	0.8878	1.00277	0.999931	0.760463	1.00067	0.986081	0.98604	1.00168	0.999979	1.00133	1.00079	1.0926	1.00023	1.02732	0.936034
'4mop'	0.999883	0.994424	0.970901	0.866705	1.0723	0.992686	0.804281	1.00095	1.00681	1.0139	1.01108	0.993755	1.04573	1.10346	1.0065	0.99986	0.99741	1.02722	0.898389	1.02027	1.03075	0.376508	0.96327	1.00315	1.00393	0.985465	1.02482	0.987869	1.01217	1.0655	0.956331	1.03691	1.016	1.00185	0.986098	0.965917	1.00035	24.0343	1.01701	0.998427	1.02406	0.977868	1.00413	0.987958	1.01165	1.20742	0.980409	1.20814	0.995535
'3c4mop'	0.999281	0.991692	1.01057	1.04331	0.943797	1.01572	1.09996	1.00249	1.04176	0.993101	0.986052	1.00299	0.974747	0.934429	0.991417	0.995701	1.00245	0.98818	0.879924	0.993382	0.97814	0.544503	0.921688	1.00291	1.00312	1.01237	1.03328	0.999094	0.990627	0.926628	1.05965	0.992342	1.00153	0.999511	1.01761	1.01488	1.00024	8.0996	0.99076	1.0042	0.897807	1.01643	1.0077	1.01588	0.996041	1.26143	1.02213	1.23248	1.02003
'3c2hmp'	1.00032	0.991612	1.01068	1.05885	1.02084	0.993933	1.09358	0.996862	0.948541	0.995593	1.00024	1.00402	0.981184	0.964357	1.00379	1.00398	1.00015	0.976627	0.818041	0.993641	0.992621	2.25294	1.11762	0.993371	1.00284	0.998862	0.947908	1.01431	1	0.932861	1.00781	0.980091	0.982778	0.999254	1.03109	1.00087	0.999462	10.8542	1.00145	1.00684	1.0549	1.00877	0.988612	0.999942	0.997481	0.578564	0.998828	1.23311	1.03224
'3c3hmp'	0.999959	0.992179	0.996247	1.03163	1.19428	0.997887	0.990156	0.999914	0.998995	1.02092	0.991259	1.0094	1.03885	1.0356	1.00497	0.999235	1.00283	0.998068	0.843429	0.993843	1.02544	0.550447	1.02776	0.998798	1.0029	0.998809	0.992431	1.00039	1.01005	0.939359	1.03427	1.00189	1.002	0.998377	1.00971	0.953843	1.00009	251.671	1.00081	1.00343	0.97512	0.997791	0.999645	0.99919	0.997428	0.978929	0.993821	1.24232	1.01746
'2obut'	1.00001	1.00867	0.98898	0.932029	1.14896	0.998683	1.07246	1.00021	0.99897	1.00261	0.997066	1.00875	1.00161	1.00668	1.00147	1.00032	1.00271	1.14161	0.806696	0.99503	1.00826	0.00704576	0.997975	0.999163	0.997991	0.999511	1.00528	1.00061	1.00422	1.05817	1.01746	1.0029	1.00744	1.00015	0.819958	0.984703	1.00035	0.700706	1.00205	0.970699	0.994606	0.999906	1.00102	0.99791	0.997795	1.00045	0.998477	0.999418	0.874625
'Cystathionine'	1	1.0255	1.00112	1.05378	0.849139	1.00087	1.02254	1.00001	1.00072	0.995538	1.00305	0.998152	0.983611	0.970418	0.998983	1.00046	0.999716	1.32613	0.619253	1.00128	0.989402	0.000720144	0.986807	1.00033	0.991959	1.00026	1.00113	1.00009	0.998045	1.21611	0.989762	0.99958	0.998698	1.00036	0.671606	1.0216	0.999965	0.843836	1.00002	0.933801	1.03003	1.00172	1.00005	1.00074	1.00039	0.991505	1.00101	0.594655	0.754036
'hcys-L'	1	1.00472	1.00028	0.987395	1.00758	1.00003	0.993246	1.00003	0.999597	0.999353	0.999684	0.999559	1.0036	1.00663	0.999593	0.999824	0.999949	1.19385	0.838079	1.00016	0.997161	0.209639	1.00022	0.999952	0.997642	1.00013	1.00034	1.0002	0.999175	0.933615	1.00191	0.999967	0.99941	1.00008	0.803665	1.00305	1.00001	1.24989	1.00017	0.968877	0.993305	1.00032	1.00007	0.999945	1.00006	0.986443	1.00038	1.21475	0.872875
'acser'	0.999924	1.00042	0.999904	1.01701	0.988436	1.00305	1.0935	0.999754	0.999488	1.00142	0.998684	0.9985	1.01093	1.05671	1.00076	0.999752	0.999288	1.14169	1.13594	1.00065	1.00608	0.000258605	1.01453	1.00297	0.999927	1.00032	0.996211	0.99373	0.999807	1.04551	1.01716	1.00041	1.0002	1.00006	0.878012	0.891415	1.00071	1.6163	0.998119	0.981197	0.904711	0.980766	0.99872	1.00187	1.00018	0.766112	0.998351	1.34521	0.9229
'suchms'	1	0.998822	0.999881	0.998933	0.996913	1.00021	1.00234	0.99999	0.999897	0.999993	0.999716	1.00001	1.00014	1.01024	0.999985	0.99999	0.999985	1.61797	0.437833	1.00002	0.999296	5.06764e-05	1.00336	1.00007	0.996337	1.00002	0.999829	1.00005	0.99986	1.06978	1.00341	1	0.999758	1.00001	0.636657	1.00205	1.00001	0.904484	1	0.933522	1.00147	1.00029	0.999931	1.00012	1	0.975925	0.999983	1.64664	0.754836
'h2s'	0.999996	0.999697	1.0019	0.993433	1.01554	0.997763	0.99076	1.00002	0.99933	1.00026	1.0022	0.999996	1.0009	0.977853	1.0003	1.00013	0.999941	0.958633	0.983135	1.00007	1.00382	10.0307	0.993024	0.99957	1.00023	0.999722	0.998936	0.999223	1.00105	0.999038	0.978627	0.999838	1.00011	0.99988	1.04987	0.987324	0.999967	0.878187	0.999557	1.0068	1.01443	0.996678	1.00025	0.997693	1.00003	1.03423	0.999228	0.909248	1.03006
'2ippm'	1.00006	0.992605	1.00495	0.965525	0.761539	1.00273	1.02564	1.00011	1.00001	0.973541	1.01047	0.988077	0.952346	0.953347	0.993514	1.00093	0.995987	0.949013	0.858986	1.00819	0.968386	0.504092	0.972268	1.00096	1.00232	1.00163	1.00879	1.00005	0.986819	0.965497	0.963013	0.997438	0.996481	1.00204	1.05611	1.05555	0.999875	11.2729	0.999011	1.01005	1.0365	1.00316	1.00034	1.00121	1.00359	0.970556	1.00852	1.01345	1.04562
'hom-L'	1.00109	1.00281	1.0022	0.99239	1.01403	0.99888	1.00905	0.999465	0.990347	0.998617	1.00035	1.00065	0.995131	0.9899	1.00054	1.00064	1.00333	1.42226	1.45249	0.998847	1.00115	0.000251212	1.02577	0.999114	0.997331	1.00033	0.993714	1.00794	1.00013	1.21333	0.994467	0.997314	0.99686	0.999807	0.785239	0.989286	0.999885	2.44321	1.00622	0.959339	1.0219	1.00019	0.998301	1.00011	0.999461	0.854725	1.00169	1.83846	0.850944
'aspsa'	1.00007	1.00225	0.977878	0.863668	1.01977	1.00231	1.03952	0.999824	0.993373	1.00114	0.99898	1.0038	1.01028	1.15444	1.00282	1.00485	1.00195	1.2152	1.0895	0.996231	1.0139	0.000389247	1.02558	1.00215	0.998631	0.99919	1.01666	0.999941	1.00364	1.08795	1.02546	0.982238	1.00568	1.00096	0.86033	1.01976	1.00026	1.91044	0.997069	0.976018	0.998875	1.00033	0.999347	0.999485	0.992642	0.905658	0.997763	1.34146	0.906331
'4pasp'	0.99958	1.00065	0.980857	1.04711	0.913967	0.989053	0.969851	0.99889	1.00375	1.01164	0.980403	0.993572	1.05694	1.70013	0.988337	1.00045	0.987648	1.1218	1.12502	1.0068	0.914367	3.93055e-05	0.981934	0.999791	0.998886	0.993498	0.980869	0.981332	0.967866	1.00492	0.942347	0.999089	0.999329	1.00504	0.904411	1.14914	0.999809	0.942641	0.983805	0.985238	0.98145	0.982472	0.993802	0.962624	1.00599	1.06238	0.961376	0.771242	0.941012
'asp-L'	1.0006	0.999558	1.01849	1.08788	0.954422	1.00434	1.00172	1.00273	1.00567	0.990502	1.02116	0.998967	0.985003	0.832638	1.00787	1.0057	1.01098	1.12112	1.06203	0.992855	1.06569	0.00295238	0.947759	1.00261	0.998472	1.00321	1.05663	1.01227	1.02342	0.92664	0.967017	0.970918	0.991972	0.994753	0.909998	0.899549	0.999506	0.917283	0.975783	0.985841	0.892141	1.00401	1.01096	1.02064	0.997457	1.12657	1.02699	1.22845	0.943796
	0.939494	0.0666499	0.0667355	0.0669103	0.0670149	0.0665978	0.0664293	0.0666563	0.0663312	0.0666271	0.0666759	0.0666895	0.0664069	0.0667605	0.0666678	0.066679	0.066919	0.0658884	0.0650392	0.0666311	0.0666201	0.0853722	0.0710926	0.0665947	0.0666475	0.0666458	0.0664665	0.0679417	0.0666669	0.0657307	0.0665446	0.0665745	0.0665151	0.0666502	0.0673525	0.0670513	0.0666505	0.0638525	0.0673583	0.0667747	0.0679856	0.066775	0.0666434	0.0666277	0.0666481	0.0698187	0.0666522	0.0659922	0.067145
	0.141543	0.283888	0.140588	0.142038	0.145579	0.141437	0.150335	0.141563	0.141503	0.141454	0.141491	0.142167	0.14067	0.139957	0.141584	0.141645	0.14175	0.137296	0.139021	0.14136	0.14156	0.75037	0.140173	0.141502	0.141621	0.14155	0.142029	0.141553	0.141761	0.162032	0.142436	0.141794	0.142385	0.141577	0.14609	0.141936	0.141578	0.114448	0.141745	0.141948	0.143875	0.14159	0.141632	0.14132	0.141467	0.139355	0.141525	0.128189	0.143073
	0.189272	0.189698	0.947868	0.163194	0.124768	0.195966	0.224177	0.188732	0.194365	0.189008	0.185437	0.177117	0.202355	0.16743	0.185452	0.18974	0.187188	0.229227	0.196168	0.19002	0.174841	0.0585202	0.206717	0.189198	0.18938	0.191532	0.174468	0.189044	0.179093	0.191803	0.187613	0.190959	0.191704	0.213326	0.146635	0.223063	0.189509	0.241983	0.189479	0.18302	0.179648	0.191228	0.186221	0.19593	0.189538	0.225001	0.193989	0.114587	0.16011
	0.252061	0.252059	0.247555	0.315018	0.245474	0.251613	0.251886	0.252213	0.251621	0.250232	0.254186	0.25064	0.247733	0.261667	0.252473	0.25101	0.251638	0.257796	0.254647	0.246588	0.253197	0.0820596	0.251492	0.251919	0.252021	0.24974	0.254099	0.251521	0.25218	0.249533	0.245998	0.251919	0.252828	0.25262	0.246886	0.250404	0.252074	0.256917	0.250821	0.251289	0.255294	0.25062	0.252469	0.251442	0.248946	0.255644	0.249544	0.263187	0.248856
	0.591028	0.590945	0.593223	0.582116	1.03562	0.591989	0.596397	0.591072	0.590842	0.581036	0.593812	0.586677	0.577886	0.577511	0.587665	0.591163	0.588016	0.583853	0.59182	0.594788	0.581239	0.565258	0.58251	0.591118	0.590927	0.592008	0.594472	0.591002	0.584635	0.594149	0.579367	0.590417	0.590286	0.591674	0.597241	0.607855	0.590944	0.598697	0.590889	0.591923	0.598445	0.59187	0.59108	0.591243	0.592819	0.591323	0.595852	0.563438	0.594927
	0.0719032	0.0719885	0.0728094	0.0732534	0.0653771	0.151114	0.0736909	0.0715086	0.0735028	0.0713451	0.0692574	0.0716838	0.0711877	0.0637618	0.0745783	0.0717557	0.0717154	0.070867	0.0702786	0.0724695	0.0735656	0.474958	0.0757488	0.0714724	0.0720296	0.0735786	0.072336	0.071802	0.0748169	0.0705138	0.116192	0.0721735	0.0717177	0.0717685	0.0731376	0.0771628	0.0720629	0.0671413	0.0715388	0.0721974	0.0684848	0.0741103	0.0713991	0.0724961	0.0722267	0.0729913	0.0749446	0.0691458	0.072691
	0.171225	0.170706	0.17382	0.169884	0.158378	0.172476	0.612834	0.170126	0.17027	0.171483	0.169344	0.168117	0.174364	0.186994	0.171086	0.169965	0.168716	0.169876	0.156136	0.172734	0.16954	0.113585	0.174894	0.170389	0.170923	0.169772	0.169713	0.16993	0.17064	0.179387	0.17851	0.170651	0.16963	0.170811	0.17179	0.15723	0.170855	0.152887	0.169947	0.171154	0.177312	0.170507	0.169886	0.172423	0.17194	0.178506	0.171754	0.169003	0.17196
	0.130114	0.130441	0.131153	0.120855	0.121278	0.13267	0.13033	0.278666	0.135273	0.132564	0.129523	0.129958	0.139542	0.161288	0.122172	0.130269	0.131817	0.117567	0.130448	0.130445	0.116452	0.139612	0.168077	0.13131	0.130354	0.130271	0.125093	0.128469	0.122587	0.131564	0.104811	0.131285	0.132422	0.130987	0.142936	0.117686	0.130369	0.129561	0.128583	0.132063	0.122871	0.128006	0.145039	0.128901	0.130439	0.20303	0.130173	0.0676211	0.137529
	0.463429	0.463264	0.461704	0.469623	0.469719	0.464828	0.457903	0.465741	1.42119	0.463999	0.461969	0.464019	0.458345	0.440543	0.461105	0.46156	0.464807	0.458246	0.453777	0.465168	0.461861	0.911374	0.430375	0.462582	0.463348	0.464828	0.480617	0.48139	0.46289	0.465193	0.469306	0.467325	0.466576	0.46331	0.468155	0.492774	0.463135	0.433647	0.465374	0.463887	0.475787	0.470278	0.468478	0.464237	0.464417	0.387188	0.465275	0.446141	0.465663
	0.227642	0.227531	0.255047	0.255029	0.158826	0.231404	0.286357	0.228245	0.220781	0.49424	0.229538	0.238417	0.157554	0.193195	0.221156	0.228182	0.229155	0.194968	0.209766	0.229404	0.22044	0.890432	0.185647	0.227979	0.227508	0.230141	0.281206	0.229465	0.218973	0.237666	0.214603	0.231648	0.227963	0.225976	0.260145	0.284602	0.227694	0.127174	0.237899	0.232346	0.265109	0.233898	0.231082	0.231086	0.228033	0.173223	0.242876	0.203993	0.248231
	0.431696	0.431725	0.42896	0.430332	0.430323	0.432322	0.433921	0.431599	0.432079	0.432634	0.801604	0.430588	0.43421	0.434302	0.431439	0.431698	0.431405	0.43285	0.432422	0.431484	0.430189	0.380547	0.434032	0.43167	0.431717	0.431886	0.429765	0.431646	0.430872	0.43161	0.433683	0.431956	0.431954	0.432226	0.430665	0.433964	0.431722	0.435048	0.431791	0.431575	0.430149	0.43162	0.431312	0.432009	0.431598	0.433545	0.431648	0.437425	0.431128
	0	0	0	0	0	0	0	0	0	0	0	0	0	0	0	0	0	9.90356e-15	1.10729e-16	0	0	5.63659e-17	0	0	5.96502e-15	0	0	0	0	8.55954e-19	0	0	0	0	1.32492e-14	0	0	-1.79642e-17	0	0	0	0	0	0	0	0	0	2.3955e-16	0
	0.413314	0.413036	0.430768	0.442802	0.361797	0.416472	0.445235	0.415422	0.405641	0.488046	0.411036	0.423197	0.851758	0.371726	0.406425	0.413349	0.414976	0.382981	0.396014	0.415238	0.40721	0.907902	0.366391	0.413111	0.413057	0.414606	0.459315	0.415352	0.404936	0.421164	0.410687	0.415093	0.412098	0.411869	0.439194	0.458369	0.413188	0.301477	0.421758	0.417072	0.441237	0.419894	0.418088	0.414169	0.413944	0.357706	0.430662	0.384524	0.429608
	0.174317	0.173986	0.180813	0.168552	0.181084	0.175583	0.171088	0.175584	0.171619	0.166975	0.176246	0.178154	0.159713	0.593471	0.174932	0.174507	0.176605	0.172252	0.169702	0.173519	0.192452	0.826835	0.157893	0.174152	0.173999	0.172762	0.181221	0.17525	0.175445	0.172609	0.174165	0.171719	0.173476	0.172726	0.176704	0.174169	0.174011	0.17277	0.172581	0.174378	0.173296	0.175021	0.177633	0.176144	0.173786	0.178287	0.18657	0.203407	0.175655
	0.890058	0.890155	0.889751	0.886523	0.879975	0.894261	0.889744	0.892285	0.892238	0.889762	0.886052	0.889136	0.891381	0.894497	1.82217	0.890073	0.890278	0.880221	0.88881	0.890263	0.877737	0.973934	0.900408	0.890219	0.89013	0.89051	0.888647	0.889447	0.916489	0.89084	0.861073	0.890441	0.890654	0.890285	0.897598	0.887291	0.890142	0.884521	0.889506	0.891247	0.886937	0.890144	0.895331	0.888255	0.89015	0.906148	0.892166	0.784434	0.89454
	0.256267	0.25721	0.25033	0.287299	0.259799	0.254308	0.280064	0.256245	0.249722	0.255511	0.258278	0.258708	0.25764	0.263417	0.257128	0.906292	0.257304	0.233872	0.235753	0.264884	0.259431	0.989968	0.259928	0.255594	0.25642	0.254956	0.259493	0.25718	0.258007	0.325209	0.246813	0.251046	0.256801	0.256662	0.280754	0.256823	0.256256	0.492748	0.252643	0.259311	0.244252	0.255262	0.256265	0.253778	0.260534	0.207657	0.254738	0.179029	0.269264
	0.121437	0.120201	0.119585	0.126665	0.135531	0.119853	0.135457	0.122237	0.118476	0.117509	0.11952	0.127339	0.112075	0.118392	0.119221	0.120782	0.261763	0.114021	0.116515	0.117568	0.119224	0.519032	0.125168	0.120662	0.120107	0.120781	0.126623	0.125857	0.120435	0.124725	0.11911	0.121197	0.121918	0.119541	0.12568	0.114917	0.120208	0.100157	0.128015	0.1208	0.125917	0.1217	0.123705	0.119363	0.118774	0.11923	0.122001	0.0957503	0.122958
	0.12972	0.129894	0.129744	0.129382	0.129554	0.129726	0.129712	0.129765	0.129778	0.129736	0.129721	0.129722	0.12987	0.130534	0.129647	0.129721	0.129729	0.258742	0.131803	0.129722	0.129507	0.109126	0.130442	0.129724	0.129703	0.129721	0.129667	0.129694	0.129677	0.130791	0.128642	0.129732	0.129777	0.12973	0.102248	0.129448	0.129721	0.145679	0.129709	0.134011	0.129455	0.129678	0.129877	0.129704	0.129722	0.132749	0.129722	0.0466654	0.150626
	0.344949	0.346067	0.344825	0.344208	0.343599	0.344993	0.341311	0.34495	0.34498	0.344952	0.344887	0.344946	0.345086	0.347766	0.344948	0.344951	0.344948	0.337326	1.30395	0.344953	0.344788	0.921202	0.345483	0.344999	0.344981	0.344949	0.344883	0.344919	0.344924	0.335824	0.345966	0.344954	0.344997	0.344957	0.359408	0.34752	0.344952	0.597357	0.344943	0.346348	0.342781	0.345198	0.34494	0.344969	0.344951	0.345254	0.344944	0.346881	0.351333
	0.0332646	0.0333872	0.0341003	0.0559977	0.0290208	0.0332659	0.0265692	0.033288	0.0338747	0.0333257	0.0335723	0.032448	0.0341997	0.0309111	0.0330826	0.0347774	0.0326349	0.0273323	0.0305618	0.0896065	0.0323798	0.781779	0.0329639	0.0332505	0.0333453	0.0331615	0.0325902	0.0329438	0.0329339	0.0454976	0.0319668	0.0348638	0.0333345	0.0332602	0.0397674	0.0352874	0.0332666	0.126847	0.0345803	0.0341247	0.0270387	0.0330817	0.0332819	0.0332068	0.0397031	0.0347466	0.0330667	0.0175758	0.0369328
	0.230594	0.230533	0.236052	0.22686	0.22088	0.23345	0.224872	0.231377	0.232145	0.225649	0.216055	0.228839	0.223069	0.212887	0.254559	0.23097	0.23078	0.216978	0.225527	0.230577	0.818801	0.305299	0.229187	0.229635	0.230545	0.230508	0.231819	0.230534	0.246205	0.23117	0.20224	0.229392	0.230236	0.230267	0.241138	0.22584	0.230561	0.204137	0.228581	0.232098	0.230854	0.231891	0.233656	0.225653	0.230409	0.237973	0.241228	0.0807557	0.236748
	0.296041	0.295582	0.300071	0.317268	0.282243	0.302078	0.310515	0.295522	0.295561	0.289429	0.287521	0.298261	0.278877	0.278951	0.293555	0.29452	0.300304	0.287051	0.28863	0.293905	0.290259	1.75766	0.287103	0.297929	0.295746	0.304491	0.309212	0.302205	0.292734	0.284825	0.329518	0.295498	0.292801	0.295404	0.30412	0.289305	0.29577	0.284182	0.302014	0.297028	0.280767	0.304257	0.295832	0.303117	0.294872	0.289419	0.314393	0.293548	0.300873
	0.293818	0.286832	0.288798	0.281421	0.26895	0.289976	0.301774	0.285114	0.276301	0.286608	0.289447	0.286046	0.29293	0.286822	0.290711	0.288617	0.308124	0.286373	0.274844	0.284811	0.293801	0.871352	0.576052	0.286864	0.286832	0.287025	0.264644	0.315307	0.290754	0.282122	0.294449	0.282642	0.284498	0.287005	0.288354	0.294503	0.286844	0.284947	0.313755	0.287251	0.294129	0.290769	0.284282	0.29419	0.285864	0.26178	0.289271	0.32989	0.288492
	0.0156635	0.0157007	0.0155695	0.0147559	0.0141571	0.0160164	0.0160606	0.0155693	0.0160972	0.0158117	0.0159931	0.0155222	0.016561	0.0143592	0.0161179	0.0156955	0.0154176	0.0165446	0.0157089	0.0159165	0.0170395	0.0146484	0.0176683	0.031009	0.0157062	0.0155991	0.0151088	0.0153116	0.0163211	0.0156485	0.0170346	0.0157786	0.0158167	0.015722	0.0150266	0.0179361	0.0157165	0.0157951	0.0152945	0.0156075	0.0151709	0.0158945	0.0155083	0.0161802	0.0158064	0.0166564	0.0154333	0.0221058	0.0153065
	0.17088	0.171121	0.170589	0.179243	0.165436	0.171	0.172477	0.170924	0.171983	0.170557	0.170807	0.171305	0.169285	0.162858	0.170718	0.170606	0.170976	0.155122	0.17137	0.171355	0.169403	0.564595	0.166291	0.171025	0.280259	0.170957	0.171262	0.170615	0.170794	0.189357	0.172531	0.172868	0.172043	0.170915	0.185132	0.173329	0.170934	0.220461	0.171985	0.172803	0.176286	0.171095	0.171052	0.17086	0.171087	0.188555	0.171014	0.130854	0.178664
	0.48916	0.488968	0.484298	0.498441	0.497264	0.490426	0.45079	0.489144	0.489754	0.486501	0.486299	0.496227	0.480351	0.48274	0.488489	0.489209	0.493557	0.484232	0.484655	0.486919	0.486962	0.882372	0.482661	0.48901	0.488896	1.45904	0.49661	0.491178	0.489531	0.498204	0.501103	0.489523	0.491241	0.489152	0.4934	0.485487	0.489068	0.464425	0.494296	0.489411	0.494033	0.491037	0.489873	0.48985	0.485464	0.495116	0.492595	0.480565	0.491077
	0.132828	0.132956	0.145235	0.159834	0.147293	0.132482	0.132562	0.1319	0.130542	0.127744	0.129063	0.143147	0.117219	0.127224	0.130606	0.132104	0.135429	0.120492	0.126603	0.134404	0.15124	0.177698	0.127257	0.13357	0.133005	0.133817	0.462307	0.133878	0.131463	0.138306	0.146274	0.138031	0.132595	0.130946	0.143713	0.138953	0.133031	0.123817	0.140757	0.13453	0.143668	0.136245	0.131724	0.131448	0.133944	0.1004	0.168203	0.119063	0.13945
	0.15818	0.155999	0.158007	0.167218	0.162212	0.156543	0.16021	0.155459	0.274513	0.153364	0.154017	0.158377	0.146619	0.141394	0.155747	0.156505	0.163831	0.149333	0.142279	0.153982	0.153777	0.925257	0.166499	0.156459	0.15604	0.157851	0.157638	0.365854	0.155603	0.154406	0.164499	0.154391	0.154182	0.155727	0.162759	0.168741	0.155861	0.137235	0.165544	0.157051	0.176171	0.162358	0.155335	0.157933	0.15509	0.0663607	0.162487	0.144592	0.160206
	0.155212	0.155666	0.156238	0.141947	0.133041	0.164025	0.15647	0.169713	0.163971	0.157278	0.150092	0.154316	0.166996	0.192228	0.135196	0.155306	0.157673	0.130443	0.153387	0.155946	0.127313	0.336718	0.214885	0.156791	0.155553	0.156334	0.148515	0.15267	0.437979	0.156964	0.10715	0.157071	0.158448	0.156419	0.180714	0.139216	0.155595	0.146645	0.153031	0.158952	0.141566	0.153722	0.183256	0.153072	0.155753	0.262359	0.15851	0.0480302	0.16981
	0.102602	0.102303	0.107458	0.107161	0.110217	0.101861	0.108308	0.102427	0.101182	0.101853	0.102284	0.105949	0.0998934	0.117063	0.103102	0.102061	0.103569	0.0998173	0.0931717	0.102622	0.103384	0.130788	0.100357	0.102331	0.102395	0.102727	0.106488	0.1022	0.103634	0.162573	0.105977	0.102377	0.101828	0.101207	0.104577	0.0957047	0.103932	0.0811055	0.102663	0.102708	0.110704	0.102879	0.102635	0.101719	0.102483	0.099571	0.101568	0.102111	0.103743
	0.447327	0.447691	0.450664	0.450304	0.4376	0.467143	0.442221	0.446885	0.451719	0.447039	0.433855	0.445959	0.445204	0.429295	0.467157	0.447215	0.446263	0.435583	0.442623	0.448951	0.441925	0.880388	0.453648	0.445533	0.44773	0.451189	0.447008	0.446436	0.462714	0.448356	1.19056	0.447979	0.446868	0.446348	0.458191	0.454191	0.447774	0.425127	0.445409	0.449205	0.445431	0.45095	0.447321	0.439244	0.448176	0.449173	0.454307	0.36924	0.453715
	0.0576319	0.0577291	0.0558242	0.0708526	0.062684	0.0577245	0.0556673	0.0580958	0.0602301	0.0569656	0.056843	0.0606527	0.0542381	0.0510837	0.057307	0.0562845	0.0592308	0.0535802	0.0579628	0.0607291	0.0561978	0.221732	0.0517066	0.0577243	0.0577163	0.0569183	0.060125	0.0572216	0.0578313	0.0643522	0.060871	0.144657	0.0596685	0.0577783	0.0613002	0.0600192	0.0577607	0.0933415	0.0638958	0.0581053	0.0647211	0.0580056	0.0585117	0.0571511	0.0652605	0.0712451	0.0577222	0.0465708	0.059523
	0.0819242	0.0821742	0.0801313	0.0826318	0.0877825	0.0820744	0.105275	0.0819597	0.0836328	0.0819429	0.0816945	0.0826095	0.0811285	0.0772641	0.0818904	0.0819673	0.0822871	0.0802529	0.0857491	0.0818447	0.0816368	0.533436	0.07294	0.082138	0.0820043	0.0819541	0.0841731	0.0816379	0.0822116	0.0934371	0.086179	0.0825409	0.285649	0.0819761	0.0836958	0.0829487	0.0820197	0.0648079	0.0820288	0.0819716	0.0798446	0.0820431	0.0821919	0.0818348	0.0819059	0.139153	0.0819794	0.0750452	0.0819433
	0.0139981	0.0140279	0.0172459	0.0129611	0.011537	0.0141554	0.0150372	0.0140237	0.0141337	0.0140128	0.0138898	0.0136643	0.0143956	0.0137016	0.0138547	0.0140089	0.0139318	0.0195459	0.0146274	0.0140134	0.0134787	0.00550226	0.0146917	0.014009	0.013995	0.0140397	0.0135932	0.0139835	0.0137744	0.014165	0.0136088	0.0140431	0.0140875	0.0818593	0.0090052	0.0147409	0.0140027	0.0195188	0.0140008	0.0145529	0.0136946	0.0139958	0.0140184	0.014136	0.0140068	0.0160055	0.0140842	0.00678534	0.0166736
	0.194352	0.19455	0.193843	0.19087	0.188541	0.194937	0.195372	0.19458	0.19481	0.194346	0.193832	0.194245	0.195025	0.200782	0.191388	0.19435	0.194377	0.154495	0.193119	0.194367	0.187471	0.256565	0.200492	0.194489	0.194361	0.194374	0.194104	0.194208	0.201791	0.19804	0.170248	0.194415	0.19479	0.194441	0.317372	0.193038	0.19436	0.190123	0.194314	0.199831	0.191873	0.194228	0.195475	0.194341	0.194361	0.219387	0.194452	0.0447184	0.216673
	0.430297	0.430583	0.41609	0.417591	0.400318	0.437367	0.403291	0.4278	0.441181	0.432538	0.422331	0.431802	0.443553	0.523117	0.430867	0.431095	0.425362	0.438251	0.432709	0.431676	0.422743	0.590756	0.472533	0.429441	0.430462	0.426031	0.418921	0.428159	0.426942	0.427295	0.467756	0.432936	0.433476	0.433028	0.424323	1.27179	0.430278	0.419617	0.428724	0.429518	0.455255	0.432228	0.423553	0.431692	0.431076	0.476697	0.419995	0.463941	0.426642
	0.191194	0.191515	0.185811	0.179832	0.180191	0.192457	0.290042	0.191217	0.191481	0.191112	0.19022	0.19187	0.192384	0.191221	0.191184	0.191378	0.191347	0.198252	0.165484	0.191096	0.189621	0.74965	0.193623	0.191844	0.191321	0.191412	0.190851	0.190429	0.190915	0.0128393	0.200167	0.191944	0.194073	0.191655	0.187363	0.178805	1.0672	0.19274	0.191397	0.190583	0.204513	0.187693	0.191127	0.191858	0.191204	0.189025	0.19133	0.149474	0.188774
	0.291108	0.291215	0.277432	0.277363	0.30387	0.292484	0.241331	0.291412	0.28827	0.294798	0.291444	0.290358	0.29594	0.31009	0.293593	0.29015	0.292921	0.29008	0.286682	0.301756	0.295212	0.820858	0.289561	0.290956	0.291094	0.284413	0.302609	0.293117	0.295466	0.307869	0.298732	0.30687	0.29327	0.292092	0.292817	0.271458	0.291058	1.24281	0.306472	0.291016	0.302273	0.290371	0.292279	0.29325	0.298356	0.28589	0.289262	0.287217	0.291126
	0.139684	0.137859	0.140397	0.185617	0.147822	0.137897	0.143805	0.137099	0.134392	0.132729	0.133703	0.147547	0.122131	0.110844	0.13658	0.135373	0.147948	0.12168	0.129792	0.142672	0.131144	0.944968	0.146531	0.138536	0.137874	0.140208	0.135348	0.14615	0.136631	0.150358	0.151779	0.154501	0.139123	0.137256	0.152864	0.146934	0.137906	0.16996	0.335139	0.139839	0.166094	0.141657	0.136671	0.137528	0.140828	0.108454	0.144153	0.104258	0.14651
	0.240939	0.241208	0.242859	0.239917	0.238437	0.241032	0.241905	0.240939	0.240995	0.240934	0.240871	0.240834	0.241108	0.240606	0.2409	0.240943	0.240932	0.273734	0.244511	0.240942	0.240638	0.146339	0.241259	0.240956	0.240895	0.24095	0.24076	0.240939	0.240817	0.241358	0.240991	0.240955	0.240998	0.241201	0.192597	0.241532	0.240941	0.268919	0.240944	0.703475	0.240786	0.240965	0.240921	0.241021	0.240941	0.242108	0.240963	0.145338	0.209583
	0.108759	0.108337	0.109757	0.114413	0.0772624	0.107586	0.115795	0.108496	0.106715	0.100277	0.110271	0.109514	0.0941231	0.0883971	0.105823	0.108231	0.108582	0.0969436	0.0968851	0.111606	0.0996606	0.234146	0.10222	0.10885	0.108333	0.108229	0.108936	0.110062	0.104028	0.120773	0.0996095	0.11352	0.108593	0.10861	0.11942	0.13907	0.108194	0.109039	0.116709	0.109887	0.292584	0.11079	0.108308	0.107115	0.110001	0.106055	0.112169	0.0752739	0.114999
	0.22734	0.227132	0.227827	0.238759	0.215215	0.23479	0.208728	0.225709	0.233969	0.223209	0.219503	0.235533	0.219422	0.263843	0.228474	0.226792	0.229913	0.225503	0.220828	0.226556	0.227161	0.711514	0.247425	0.227758	0.227199	0.228435	0.233875	0.230156	0.227578	0.216217	0.277481	0.228248	0.226776	0.226613	0.229436	0.370171	0.227069	0.194414	0.230037	0.227502	0.236687	0.480049	0.223868	0.233269	0.226874	0.249865	0.231945	0.275768	0.228366
	0.00856224	0.00860091	0.00869243	0.00747513	0.0075223	0.00887847	0.00858159	0.0100205	0.00919293	0.00885441	0.00848274	0.00854689	0.00972594	0.0126827	0.00761157	0.00857983	0.00877529	0.00708476	0.00859539	0.00860125	0.00696488	0.0103363	0.0136929	0.00870552	0.00859029	0.00858095	0.00797373	0.00836312	0.00766236	0.00873933	0.00573233	0.00870432	0.00884175	0.00866585	0.0101967	0.0071228	0.0085921	0.00846481	0.00837785	0.00880127	0.00770498	0.00831036	0.0210371	0.00841151	0.00860055	0.0193675	0.00857693	0.00249883	0.00949116
	0.0902639	0.090225	0.0926095	0.0969076	0.0841223	0.0932924	0.092103	0.089928	0.0911634	0.0887404	0.0847849	0.0908112	0.0867136	0.0742035	0.0940994	0.0898505	0.0909901	0.0854242	0.0876106	0.0901886	0.11848	0.140646	0.091694	0.0903677	0.0902857	0.0927226	0.0933638	0.0912247	0.0926199	0.0879301	0.103028	0.090471	0.0894311	0.0900224	0.0941809	0.0912863	0.0903052	0.0773968	0.0913307	0.0908731	0.086403	0.0932762	0.089905	0.164924	0.0901935	0.0872414	0.0948397	0.040594	0.0926091
	0.190158	0.19062	0.191639	0.258466	0.177286	0.189808	0.166256	0.190275	0.191413	0.19101	0.191531	0.188089	0.194617	0.185162	0.189675	0.196849	0.188119	0.168691	0.181023	0.222913	0.187584	0.239787	0.189271	0.189876	0.190437	0.186498	0.188382	0.189104	0.189431	0.229196	0.184062	0.214331	0.190708	0.190274	0.2112	0.19589	0.19017	0.31786	0.194896	0.193064	0.171967	0.189119	0.190255	0.189447	0.453786	0.19067	0.188887	0.123633	0.202268
	0.060321	0.0594246	0.05934	0.0600951	0.0634777	0.0589657	0.0613134	0.0595366	0.0627	0.059134	0.0595473	0.0603315	0.0579041	0.0572493	0.0593691	0.0597105	0.0622779	0.0579526	0.053117	0.0587025	0.0591536	0.0722158	0.0634135	0.0596633	0.0594371	0.0589722	0.0594249	0.063392	0.0593748	0.0619359	0.0583291	0.0590538	0.0593218	0.0593423	0.0608385	0.0653288	0.0593484	0.049985	0.0625351	0.0596472	0.0703186	0.0602401	0.059522	0.0590982	0.0590551	0.104863	0.059724	0.0542595	0.060327
	0.0258081	0.0257504	0.0267884	0.029511	0.0232327	0.0264046	0.0277935	0.0258693	0.0254143	0.0274031	0.0248798	0.0264732	0.0301921	0.0243506	0.0251916	0.0256501	0.0262635	0.0238964	0.0245154	0.0256958	0.0272728	0.0345856	0.0229759	0.0259594	0.0257684	0.0266336	0.0328427	0.0264324	0.0251197	0.02505	0.0292791	0.025761	0.0254101	0.0256713	0.0274716	0.0268388	0.0257736	0.0201234	0.0266493	0.0260258	0.0253925	0.0268362	0.0259734	0.0263471	0.025732	0.0230362	0.0642076	0.024379	0.0268121
	0.245667	0.245413	0.261372	0.247903	0.187946	0.245986	0.241741	0.246288	0.243534	0.23079	0.232759	0.249557	0.221254	0.244461	0.243402	0.245247	0.245772	0.232224	0.241947	0.250806	0.238866	0.2354	0.229798	0.245885	0.245486	0.246501	0.26134	0.245782	0.240938	0.248573	0.238077	0.244439	0.243205	0.243297	0.25757	0.263291	0.245503	0.222148	0.245918	0.247267	0.257973	0.249537	0.24685	0.245688	0.248078	0.229111	0.251955	0.289833	0.25275
	0.675712	0.675937	0.675711	0.675715	0.675715	0.675712	0.675708	0.675712	0.675712	0.675712	0.675712	0.675712	0.675712	0.675712	0.675712	0.675712	0.675712	0.698081	0.676563	0.675712	0.675712	0.675851	0.675712	0.675712	0.675692	0.675712	0.675712	0.675712	0.675712	0.676096	0.675709	0.675712	0.675712	0.675754	0.62863	0.675711	0.675712	0.684921	0.675712	0.736517	0.675711	0.675712	0.675712	0.675712	0.675712	0.675722	0.675712	0.557544	1.42422
	0.320477	0.320927	0.325752	0.346685	0.306419	0.32836	0.339024	0.320289	0.317675	0.3138	0.312044	0.323922	0.301303	0.301354	0.318986	0.320096	0.323747	0.310761	0.310967	0.318181	0.31423	0.909916	0.30758	0.323305	0.321108	0.332538	0.333422	0.324725	0.317666	0.308707	0.359599	0.320182	0.317123	0.320775	0.331158	0.313744	0.321125	0.308557	0.323615	0.322669	0.308019	0.331415	0.319943	0.330326	0.319248	0.273823	0.343858	0.319545	0.32736
	0.153482	0.153397	0.155301	0.1482	0.0994955	0.154686	0.161705	0.153488	0.153759	0.147669	0.155561	0.151315	0.140247	0.139919	0.152138	0.153611	0.152827	0.145525	0.153217	0.155037	0.145795	0.13007	0.145133	0.153519	0.153407	0.153909	0.157106	0.154075	0.150854	0.15456	0.150201	0.152958	0.152375	0.153754	0.160962	0.165086	0.153445	0.160578	0.153511	0.154576	0.159087	0.155585	0.153562	0.154725	0.154108	0.152578	0.155484	0.128606	0.158151
	0.0026465	0.00264206	0.00198597	0.00294838	0.00347573	0.00260064	0.00237869	0.0026085	0.00258578	0.0026103	0.00268549	0.00285208	0.00242678	0.00272926	0.00275309	0.00263968	0.00272111	0.00239276	0.00255825	0.00263541	0.00287352	0.00305087	0.00236612	0.00264071	0.00264479	0.00262661	0.00283981	0.00265556	0.00264582	0.00263918	0.00297119	0.00262324	0.00261339	0.00220022	0.00285671	0.00242906	0.00264444	0.00205478	0.00265035	0.00262957	0.00274057	0.00269136	0.00258446	0.00260844	0.00263594	0.00205487	0.00261087	0.00359154	0.00254611
	0.388345	0.388144	0.403222	0.401204	0.404945	0.397914	0.365125	0.386422	0.383031	0.379378	0.381718	0.396335	0.365624	0.391818	0.386384	0.387657	0.389263	0.369304	0.38271	0.389072	0.372451	0.847343	0.361544	0.387593	0.388137	0.386592	0.406018	0.389477	0.380891	0.393211	0.455364	0.386769	0.385623	0.387053	0.404265	0.373755	0.388006	0.35134	0.389582	0.390528	0.406229	0.387719	0.387655	0.374519	0.388671	0.365336	0.388213	0.269178	0.398084
	0.299607	0.29965	0.283851	0.271018	0.329435	0.298977	0.307129	0.299606	0.290245	0.299481	0.299367	0.306156	0.296962	0.321095	0.302049	0.303623	0.305698	0.306213	0.296399	0.291058	0.305906	0.799899	0.299738	0.299247	0.299334	0.377913	0.31387	0.303607	0.304358	0.308643	0.303674	0.337922	0.301612	0.300585	0.295221	0.283579	0.299544	0.368251	0.300929	0.298534	0.311267	0.299825	0.30043	0.299097	0.325234	0.260799	0.299383	0.31397	0.295906
	0.13809	0.138093	0.143072	0.132348	0.0942746	0.140447	0.14239	0.13832	0.139122	0.130785	0.140622	0.135698	0.128764	0.123562	0.138043	0.138166	0.136187	0.133533	0.137519	0.141564	0.13548	0.172261	0.13543	0.137837	0.138114	0.139377	0.141021	0.137556	0.137096	0.139493	0.145477	0.13781	0.137544	0.138362	0.142362	0.155267	0.138158	0.13906	0.13727	0.138816	0.14153	0.14022	0.138356	0.139624	0.139749	0.139015	0.142902	0.133264	0.140952
	0.0521926	0.052233	0.0270933	0.0557108	0.0770658	0.0519026	0.051141	0.0524401	0.0527845	0.0536832	0.0542211	0.0586059	0.0539668	0.0460069	0.0548734	0.0522658	0.0545795	0.0618242	0.0507401	0.0518549	0.0624638	0.571592	0.0553144	0.0521373	0.0522131	0.0520817	0.05375	0.0520053	0.0581186	0.052788	0.0591172	0.0521689	0.0523415	0.0535464	0.0433986	0.0465881	0.0522845	0.0469106	0.0517035	0.0506597	0.0500287	0.0550249	0.052884	0.053231	0.0520425	0.0539855	0.0523592	0.079897	0.0454419
	0.167604	0.167633	0.164622	0.161766	0.125712	0.173959	0.191384	0.166495	0.171842	0.164751	0.165802	0.167248	0.16805	0.137986	0.168117	0.167345	0.169185	0.170669	0.167497	0.168427	0.170626	0.477175	0.179797	0.167568	0.167707	0.172679	0.166378	0.168826	0.167314	0.164774	0.187804	0.168305	0.167781	0.167891	0.166074	0.184588	0.167899	0.190238	0.168332	0.16737	0.153776	0.176256	0.165727	0.177267	0.168048	0.184282	0.178489	0.220313	0.166074
	0.0518319	0.0518884	0.0459195	0.0431133	0.0346312	0.0516942	0.0606698	0.0516371	0.0530232	0.0517847	0.0534826	0.0513271	0.0557347	0.0433316	0.0508612	0.05225	0.0521426	0.0545151	0.055209	0.052479	0.05005	0.0108218	0.0548246	0.0516681	0.0518326	0.0518722	0.0479725	0.0515054	0.0496693	0.0557535	0.0429764	0.0519397	0.0527296	0.0522316	0.0498176	0.0575065	0.0519151	0.0817783	0.0512581	0.051401	0.0517802	0.0531744	0.0512387	0.0528728	0.0521215	0.063701	0.0524593	0.0572662	0.0499445
	0.44352	0.443797	0.490208	0.431823	0.394289	0.446214	0.459805	0.442565	0.446015	0.440531	0.44292	0.438116	0.444712	0.426424	0.441068	0.443665	0.442401	0.467913	0.444906	0.445145	0.437498	0.404369	0.449065	0.443151	0.443618	0.446105	0.439264	0.443842	0.437869	0.444032	0.438563	0.443889	0.444094	0.456647	0.411246	0.463179	0.44369	0.459318	0.443464	0.439236	0.438962	0.446028	0.441743	0.448018	0.44436	0.457044	0.448981	0.383879	0.42209
	0.212639	0.212437	0.228019	0.236105	0.266864	0.208798	0.195172	0.213313	0.209157	0.211719	0.214065	0.231024	0.203202	0.251006	0.215195	0.211935	0.218702	0.206929	0.206891	0.212124	0.218924	0.545969	0.203289	0.212798	0.212546	0.211579	0.228541	0.212965	0.217605	0.213882	0.216559	0.211908	0.210595	0.207194	0.216596	0.199535	0.212562	0.170133	0.213406	0.21293	0.21803	0.217122	0.214224	0.210022	0.212352	0.186568	0.210455	0.23327	0.213957
	0.254579	0.255176	0.254108	0.262763	0.25106	0.255081	0.27873	0.254459	0.254057	0.25455	0.25418	0.254399	0.255563	0.264845	0.2546	0.254883	0.25443	0.236448	0.21633	0.254848	0.254365	0.730566	0.257064	0.254581	0.254716	0.254768	0.254596	0.254101	0.254403	0.333165	0.256606	0.254396	0.254516	0.25458	0.274596	0.246301	0.254547	0.422179	0.254314	0.25713	0.260542	0.253107	0.254282	0.254858	0.254627	0.235656	0.254515	0.188101	0.265572
	0.14176	0.141759	0.153918	0.154205	0.159469	0.142009	0.142732	0.141495	0.141017	0.140777	0.141809	0.150528	0.138012	0.181075	0.144473	0.141152	0.143292	0.13943	0.127974	0.143094	0.147358	0.149092	0.142937	0.141233	0.141864	0.14154	0.149926	0.140138	0.145744	0.154644	0.154897	0.142107	0.140653	0.139248	0.141901	0.140408	0.141909	0.103868	0.141021	0.141938	0.149162	0.143951	0.141387	0.141636	0.142464	0.125988	0.138775	0.179363	0.141859
	0.0705144	0.0703611	0.0705089	0.071416	0.0624562	0.0736722	0.0743115	0.0699429	0.0730145	0.068961	0.0701453	0.0710716	0.0687198	0.0530596	0.0720453	0.0702736	0.071296	0.0718345	0.0646699	0.0703586	0.0771678	0.647563	0.0786942	0.07029	0.0704331	0.0716517	0.0715698	0.0711704	0.0731219	0.0676471	0.0872554	0.0705844	0.0703943	0.0703129	0.0697425	0.0948661	0.0704185	0.0616039	0.0706481	0.0703475	0.0704725	0.0751473	0.0697639	0.0751456	0.0703751	0.0839249	0.0746421	0.111186	0.0700765
	0.121145	0.121329	0.117598	0.0696525	0.0975144	0.120965	0.137695	0.121206	0.118614	0.115443	0.123407	0.119891	0.111443	0.125588	0.120289	0.126943	0.121021	0.113663	0.116948	0.127395	0.119084	0.169096	0.118031	0.121133	0.121116	0.117881	0.12605	0.121672	0.119126	0.139407	0.112618	0.136347	0.121229	0.121884	0.128888	0.126049	0.121084	0.188376	0.118373	0.122107	0.110511	0.120901	0.121422	0.12055	0.140416	0.110933	0.122296	0.0912719	0.125392
	0.106186	0.106186	0.107379	0.103856	0.0791888	0.106569	0.11174	0.106196	0.106155	0.10213	0.107429	0.104623	0.0989158	0.100395	0.105139	0.106287	0.10548	0.087487	0.0967855	0.10748	0.102404	0.421285	0.101734	0.10637	0.106171	0.106453	0.108316	0.106177	0.104068	0.11233	0.10095	0.105895	0.105972	0.106446	0.124706	0.11379	0.10617	0.056944	0.106072	0.108922	0.111199	0.106628	0.106239	0.10638	0.106788	0.0998084	0.10762	0.0927233	0.118204
	0.035172	0.0350818	0.036302	0.0385887	0.031901	0.0362337	0.0409982	0.035056	0.0351869	0.0342154	0.0338224	0.0350182	0.0327439	0.0324237	0.0347217	0.0348347	0.0355337	0.0338368	0.0341845	0.0350301	0.034189	0.26037	0.0341188	0.0354955	0.0351191	0.0375426	0.0369739	0.0362298	0.0344998	0.0324418	0.0406726	0.0348679	0.0344202	0.0350284	0.0363603	0.0342273	0.0351096	0.0343847	0.0359534	0.0353207	0.03188	0.036531	0.0350636	0.0364731	0.0351002	0.0346757	0.0383442	0.0352232	0.0359213
	0.195253	0.195621	0.195158	0.161008	0.220819	0.195694	0.213748	0.195216	0.193685	0.19634	0.193369	0.197483	0.201645	0.194103	0.196126	0.206642	0.197115	0.175243	0.176766	0.213431	0.199236	0.94278	0.20364	0.195324	0.195458	0.196181	0.19431	0.196217	0.19672	0.225627	0.204346	0.189783	0.194245	0.195047	0.215285	0.192114	0.19527	0.216318	0.191492	0.198065	0.157554	0.196775	0.194917	0.196292	0.204879	0.162722	0.195564	0.151675	0.20702
	0.140143	0.137664	0.144483	0.158102	0.127906	0.138512	0.152138	0.137457	0.124537	0.153068	0.135273	0.142645	0.188295	0.119938	0.136023	0.138976	0.146104	0.124384	0.124072	0.136253	0.134761	0.93116	0.147759	0.138114	0.137673	0.138933	0.148159	0.149915	0.134989	0.138239	0.143155	0.134889	0.134289	0.13711	0.150237	0.150785	0.137655	0.0978811	0.15042	0.139621	0.158476	0.142589	0.137166	0.138703	0.136967	0.074246	0.149154	0.124199	0.145713
	0.145259	0.145309	0.145882	0.136045	0.0994764	0.146734	0.151751	0.144992	0.146444	0.138477	0.148149	0.142015	0.134306	0.134854	0.144517	0.145745	0.143157	0.140358	0.145267	0.148586	0.140928	0.0942448	0.141915	0.144834	0.145322	0.145849	0.146683	0.144368	0.14325	0.146499	0.139911	0.145101	0.144996	0.145951	0.149823	0.159102	0.145385	0.144848	0.14393	0.146063	0.148155	0.145937	0.145047	0.146676	0.147005	0.143093	0.147658	0.132648	0.148296
	0.06963	0.0699936	0.0696714	0.0646243	0.0619411	0.0696615	0.0699986	0.0696304	0.0696479	0.0693442	0.0698052	0.0695061	0.0687633	0.0687056	0.0695675	0.0696396	0.0696007	0.0702713	0.0621583	0.0696976	0.0691537	0.00441355	0.0689867	0.0696526	0.0694859	0.0696423	0.069739	0.0696221	0.0695034	0.0724041	0.0688383	0.0696024	0.0695605	0.0696527	0.0657793	0.0705623	0.0696273	0.0703484	0.0696193	0.0690139	0.0710507	0.0696652	0.069634	0.0696425	0.0696555	0.0689825	0.0696964	0.051016	0.0668189
	0.178468	0.178557	0.196767	0.203211	0.203244	0.183334	0.195545	0.17956	0.179117	0.170486	0.179548	0.19455	0.1578	0.156707	0.187074	0.178435	0.186792	0.172762	0.166382	0.176973	0.201126	0.873745	0.17689	0.178078	0.178673	0.181435	0.199918	0.178935	0.1935	0.176987	0.237815	0.180624	0.178793	0.175228	0.1844	0.183434	0.178877	0.115502	0.181125	0.179492	0.178279	0.187443	0.181054	0.18446	0.177572	0.157448	0.186187	0.263081	0.182133
	0.0891606	0.0890023	0.0890143	0.0949171	0.0842617	0.0920544	0.0835333	0.088996	0.0886658	0.0874071	0.0860717	0.0887695	0.0838296	0.085691	0.0884798	0.0883374	0.0905	0.0857314	0.0857658	0.0900965	0.0873623	0.687795	0.0861359	0.0897309	0.0890616	0.0914503	0.0958397	0.0920088	0.0881652	0.0864456	0.103648	0.0914927	0.088021	0.0890437	0.0924244	0.0833828	0.0890544	0.101146	0.0940178	0.0895361	0.0840443	0.0922967	0.0890947	0.0927801	0.0896742	0.0863948	0.0967305	0.088181	0.0910118
	0.207548	0.207175	0.209995	0.227109	0.191419	0.212435	0.211737	0.207291	0.207758	0.203452	0.202122	0.208362	0.195899	0.193991	0.205786	0.206389	0.210028	0.196797	0.203259	0.206268	0.202178	0.659104	0.201177	0.208404	0.20737	0.211795	0.216439	0.212198	0.20488	0.195986	0.231857	0.211093	0.205153	0.207246	0.21651	0.203122	0.207403	0.1637	0.212237	0.208838	0.196168	0.21382	0.207298	0.213723	0.209487	0.21097	0.21987	0.188392	0.213219
	0.0684245	0.0683325	0.0692997	0.0782932	0.0540864	0.0689477	0.0762772	0.0684222	0.0690085	0.0673697	0.0683982	0.067921	0.0659115	0.0613552	0.0680424	0.0682322	0.0683166	0.0543291	0.0706217	0.0687768	0.0659957	0.842531	0.0661809	0.0684319	0.0682264	0.0686387	0.0684784	0.0686463	0.0676872	0.0620427	0.0702784	0.069165	0.0680769	0.0684686	0.0800733	0.0713406	0.0684156	0.0154726	0.0686478	0.0702376	0.0673171	0.0693257	0.0684204	0.0690947	0.0685723	0.0789461	0.0691406	0.0288379	0.0758723
	0.00144083	0.00144242	0.00142725	0.00161917	0.00161683	0.00143833	0.0014994	0.00144064	0.00142703	0.00144744	0.00143863	0.00144962	0.00145954	0.00147768	0.00144449	0.00146633	0.00144608	0.00124419	0.00136699	0.00147211	0.00145836	0.181922	0.00146376	0.00143912	0.00143786	0.00143887	0.00144727	0.00144439	0.00144757	0.0014199	0.00145105	0.00143041	0.00144269	0.00144097	0.00163185	0.00141088	0.00144094	0.000101528	0.00143249	0.00146759	0.00137328	0.00143977	0.00144043	0.00143884	0.00145913	0.00130953	0.00143832	0.00103556	0.00155287
	0.230976	0.23089	0.230916	0.237784	0.226356	0.231989	0.236269	0.230956	0.231072	0.230555	0.230037	0.231071	0.228511	0.226343	0.230748	0.230848	0.231165	0.208439	0.219703	0.230836	0.229383	0.955567	0.229899	0.230669	0.230629	0.231366	0.232615	0.231995	0.230567	0.220315	0.238775	0.231022	0.230535	0.230957	0.251727	0.229153	0.230967	0.0655868	0.231518	0.233965	0.226371	0.232628	0.23094	0.23238	0.230905	0.230523	0.232092	0.197112	0.243373
	0.189782	0.189646	0.189751	0.19223	0.187912	0.190118	0.19199	0.189776	0.189816	0.189648	0.189468	0.189813	0.18894	0.188038	0.189708	0.18974	0.18984	0.180034	0.184299	0.189738	0.189223	0.773965	0.189412	0.189662	0.189637	0.189902	0.190329	0.190123	0.189649	0.182062	0.192712	0.189848	0.189631	0.189776	0.199155	0.189109	0.18978	0.158194	0.189954	0.19113	0.188046	0.190352	0.189771	0.19025	0.189766	0.190003	0.190132	0.181228	0.19543
	0.207636	0.208302	0.201141	0.162941	0.253029	0.207596	0.26888	0.207971	0.210783	0.206222	0.203651	0.219997	0.191555	0.196756	0.207976	0.216034	0.213365	0.18744	0.194074	0.216383	0.2095	0.978892	0.197502	0.208011	0.207904	0.211192	0.212958	0.208342	0.210511	0.250913	0.223113	0.206967	0.211956	0.207547	0.228214	0.207576	0.207925	0.208433	0.209136	0.210247	0.18009	0.210284	0.209044	0.206531	0.211412	0.211741	0.209967	0.154016	0.218416
	0.163376	0.16281	0.164228	0.156748	0.172995	0.163758	0.167092	0.163351	0.164092	0.163921	0.162368	0.164049	0.162021	0.164736	0.163355	0.166339	0.163574	0.157006	0.190601	0.167364	0.16419	0.895257	0.164488	0.163423	0.163453	0.164006	0.162601	0.163616	0.163346	0.16202	0.166326	0.161454	0.163179	0.163201	0.178204	0.161629	0.16337	0.0867097	0.162721	0.165266	0.148085	0.163919	0.163263	0.163978	0.165015	0.159153	0.164165	0.169932	0.172449
	0.425278	0.424885	0.425981	0.434896	0.399918	0.425918	0.428378	0.425278	0.425807	0.423903	0.42546	0.424629	0.421555	0.415886	0.424853	0.425178	0.425126	0.403543	0.441376	0.425674	0.422095	0.997143	0.422182	0.425235	0.425434	0.425494	0.425734	0.4256	0.424424	0.438553	0.427143	0.424568	0.424703	0.425357	0.452381	0.428736	0.425264	0.394947	0.425446	0.429019	0.424521	0.426384	0.425278	0.426085	0.425304	0.439843	0.425904	0.388532	0.441811
	0.266192	0.266881	0.266327	0.231001	0.278263	0.266433	0.286844	0.266167	0.265993	0.266479	0.26523	0.26719	0.264017	0.26555	0.266224	0.27101	0.266408	0.242791	0.255188	0.27066	0.266809	0.969954	0.268305	0.265893	0.266249	0.266662	0.265252	0.266761	0.26628	0.297604	0.27046	0.263165	0.265882	0.266076	0.288788	0.264652	0.266185	0.254241	0.265078	0.269276	0.231445	0.267205	0.266082	0.266656	0.267819	0.260259	0.26674	0.198341	0.279014
	0.377975	0.379139	0.370945	0.397116	0.37369	0.381657	0.373703	0.378006	0.373894	0.377866	0.374896	0.378803	0.371093	0.373105	0.378702	0.376842	0.380814	0.370183	0.394494	0.383824	0.374774	0.928191	0.382752	0.377368	0.377097	0.375331	0.385687	0.383233	0.379249	0.37904	0.399084	0.385519	0.376374	0.378464	0.383637	0.364793	0.377802	0.0932515	0.390034	0.378334	0.381271	0.383005	0.378256	0.383567	0.38244	0.334268	0.382467	0.335696	0.379585
	0.149495	0.148525	0.147489	0.146907	0.151428	0.147221	0.139897	0.147573	0.143761	0.147219	0.147623	0.147882	0.146956	0.151881	0.148049	0.147861	0.15351	0.147037	0.159729	0.148086	0.148877	0.381592	0.165221	0.147805	0.147369	0.147946	0.147173	0.154973	0.148039	0.153473	0.147084	0.148477	0.147052	0.147646	0.147569	0.144689	0.14767	0.0240986	0.156608	0.147516	0.155516	0.147464	0.147229	0.147299	0.147968	0.135865	0.148617	0.125203	0.146659
	0.16317	0.16416	0.164008	0.15959	0.143461	0.163665	0.163466	0.163207	0.163652	0.158257	0.164332	0.160823	0.158559	0.15897	0.161653	0.16321	0.161906	0.164157	0.186424	0.165199	0.159288	0.206979	0.158357	0.16334	0.162793	0.163595	0.165552	0.163011	0.160247	0.17116	0.158692	0.162957	0.163191	0.163522	0.161215	0.170346	0.16315	0.0178672	0.162894	0.162611	0.164399	0.163438	0.163331	0.163289	0.16421	0.172572	0.165503	0.138811	0.160513
	0.0689081	0.0693714	0.0691962	0.0667668	0.0569424	0.0690623	0.0696836	0.0689119	0.0689624	0.0673746	0.0695276	0.0682141	0.0662349	0.0664113	0.0685127	0.0689569	0.0686548	0.0687605	0.0797088	0.069387	0.0671073	0.110289	0.0670097	0.0689826	0.0687306	0.0690045	0.0694682	0.068881	0.0681239	0.0728349	0.0665475	0.0687713	0.0687602	0.0690234	0.0685513	0.0723608	0.0688976	0.000316911	0.0688514	0.068735	0.0707011	0.069066	0.0689289	0.0689621	0.0691113	0.0701719	0.0694143	0.0562876	0.0680189
	0.0280395	0.0279466	0.0281976	0.0272167	0.0191648	0.0278395	0.0296843	0.0280404	0.0279872	0.0260443	0.0287033	0.0273891	0.0251888	0.0248225	0.0273718	0.02809	0.0277894	0.0249996	0.0255626	0.0285179	0.0261704	0.0881611	0.0261929	0.0280645	0.02792	0.0279105	0.0288094	0.0282942	0.0269209	0.0292856	0.0251277	0.027722	0.0278985	0.028066	0.0308595	0.0347449	0.0279097	0.0171263	0.0280976	0.0283637	0.0341244	0.0283314	0.0281471	0.0277106	0.0282439	0.0317033	0.0286977	0.0197463	0.0297115
	0.276544	0.276329	0.277325	0.234976	0.216716	0.276713	0.270408	0.276549	0.276573	0.271903	0.279455	0.273256	0.267404	0.270583	0.275664	0.276195	0.275589	0.265438	0.280424	0.276478	0.271498	0.07243	0.271071	0.276795	0.276461	0.276168	0.277869	0.276066	0.274373	0.276757	0.264903	0.275789	0.275401	0.276964	0.286367	0.284933	0.27648	0.315198	0.275576	0.278168	0.285011	0.276028	0.276596	0.27643	0.276233	0.278369	0.276782	0.238416	0.283257
	0.0930213	0.0926687	0.0940152	0.080401	0.0753271	0.0929864	0.0960929	0.0930601	0.0924748	0.0914516	0.0934536	0.0921468	0.0941758	0.0890313	0.0923466	0.0928295	0.0929097	0.0783464	0.0982012	0.0933622	0.0884756	0.994124	0.0896198	0.0929593	0.0930952	0.0932097	0.0938849	0.0933231	0.0917481	0.0925565	0.0902821	0.0928802	0.0919415	0.0931518	0.111272	0.0926911	0.0930109	0.0632567	0.0932439	0.0955797	0.0963622	0.0927627	0.093155	0.0929063	0.0931393	0.0808427	0.0936505	0.072841	0.104411
	0.166708	0.166737	0.166799	0.16148	0.152178	0.166772	0.167517	0.166709	0.166746	0.16617	0.167029	0.166474	0.165109	0.164768	0.166589	0.16673	0.166653	0.145149	0.204332	0.166841	0.165789	0.255921	0.165516	0.166748	0.166778	0.166733	0.1669	0.166697	0.166467	0.166849	0.165305	0.166656	0.166569	0.16675	0.191328	0.168469	0.166703	0.182949	0.16669	0.170156	0.169235	0.166789	0.166715	0.166739	0.166758	0.165553	0.166836	0.128715	0.181546
	0.0698894	0.0698664	0.0690678	0.0764767	0.0692597	0.0719191	0.0802923	0.0698069	0.0697551	0.0680864	0.0674379	0.0715108	0.063774	0.0639815	0.0692611	0.0696331	0.0713445	0.0674291	0.0658803	0.0690399	0.0679383	0.670521	0.0660076	0.0701735	0.0698165	0.0718387	0.0750655	0.0720722	0.0692356	0.0689864	0.0813872	0.0706505	0.0696781	0.0698286	0.071654	0.0677397	0.069871	0.0649835	0.0724359	0.0700774	0.0673891	0.072754	0.069954	0.0723349	0.0694224	0.0666035	0.0751759	0.0676537	0.0707194
	0.0546875	0.0545912	0.0547148	0.0593469	0.0513706	0.0557103	0.0577235	0.0546331	0.0544612	0.0538904	0.0535116	0.0550437	0.0520843	0.0513124	0.0544417	0.0545817	0.0555459	0.0528757	0.0528065	0.0539682	0.0534018	0.0638441	0.0531624	0.0548255	0.0546338	0.0550112	0.0567717	0.0558232	0.054324	0.0501565	0.0604437	0.0579954	0.0541745	0.0546721	0.055612	0.0534179	0.0546533	0.0462762	0.0556099	0.0548463	0.0520154	0.0562174	0.0546811	0.0560613	0.0567996	0.0554199	0.0569427	0.0529749	0.0553667
	0.214607	0.21453	0.214249	0.21448	0.212032	0.215343	0.201849	0.214587	0.21492	0.213874	0.213558	0.214915	0.211312	0.208839	0.214199	0.214478	0.214978	0.197331	0.195176	0.214321	0.212092	0.996017	0.213309	0.214277	0.214561	0.215147	0.216298	0.21629	0.213961	0.205951	0.218706	0.214629	0.214322	0.214614	0.231546	0.238526	0.214468	0.155648	0.215571	0.217046	0.228296	0.219455	0.214618	0.215631	0.214462	0.258837	0.216492	0.179565	0.224989
	0.363702	0.362819	0.361766	0.371306	0.38846	0.360811	0.38053	0.36325	0.363276	0.363812	0.363133	0.365867	0.360031	0.363851	0.363068	0.363406	0.364779	0.357556	0.324337	0.361526	0.365188	0.0226436	0.36436	0.363051	0.36292	0.361805	0.36384	0.365781	0.364078	0.384707	0.359974	0.362516	0.364251	0.362527	0.368035	0.386623	0.362465	0.304708	0.364677	0.363607	0.416932	0.365898	0.363787	0.360769	0.362316	0.436256	0.361892	0.33571	0.366001
	0.243962	0.244261	0.244909	0.24609	0.250582	0.243155	0.252793	0.24402	0.243479	0.243883	0.24498	0.243834	0.242591	0.227027	0.244004	0.243978	0.24411	0.232997	0.385982	0.243792	0.246066	0.238397	0.240961	0.243729	0.243926	0.243892	0.244481	0.244489	0.24457	0.266133	0.238252	0.243781	0.243702	0.243828	0.246739	0.229272	0.243908	0.338771	0.244098	0.244663	0.250135	0.242213	0.244331	0.243709	0.243883	0.239531	0.244215	0.25533	0.245735
	0.0744222	0.0725278	0.0725806	0.0723715	0.0708778	0.0733632	0.0729787	0.0727327	0.0740587	0.0721625	0.0718746	0.0726554	0.0712887	0.0724551	0.0721358	0.0723257	0.0784931	0.0714417	0.0710044	0.0724549	0.0717304	0.0954207	0.0819211	0.0728446	0.0725304	0.0729023	0.0753037	0.0811003	0.0721686	0.0711776	0.075463	0.0728704	0.0728191	0.0724872	0.0723256	0.0719744	0.0725436	0.0673647	0.0820585	0.0725347	0.0681693	0.0732251	0.0730191	0.0734168	0.0724565	0.112108	0.0738412	0.0683988	0.0723758
	0.113129	0.113354	0.112941	0.113011	0.112236	0.113208	0.111472	0.113129	0.113189	0.113131	0.113045	0.113119	0.113243	0.114113	0.113124	0.11313	0.113127	0.0729446	0.254763	0.113135	0.112919	0.999642	0.113379	0.113149	0.1135	0.113131	0.113063	0.113105	0.113081	0.10591	0.11374	0.11314	0.113184	0.113146	0.167909	0.115385	0.113132	0.14095	0.113122	0.120268	0.111784	0.11343	0.113112	0.11318	0.113132	0.114879	0.113128	0.0727708	0.144843
	0.242843	0.242742	0.248909	0.239274	0.246644	0.24577	0.244863	0.24271	0.245995	0.24155	0.246441	0.242293	0.237583	0.163204	0.24511	0.241452	0.242987	0.228398	0.228595	0.243625	0.259123	0.778302	0.251122	0.242771	0.243094	0.242543	0.240841	0.243397	0.248297	0.239309	0.255575	0.259362	0.243178	0.242055	0.25472	0.231772	0.242966	0.230334	0.24416	0.244773	0.242942	0.246005	0.243006	0.250082	0.250817	0.248445	0.247583	0.303833	0.250402
	0.107007	0.106792	0.114627	0.119038	0.117046	0.108424	0.106704	0.10688	0.105259	0.104178	0.104145	0.112722	0.0970085	0.112835	0.106829	0.106322	0.109616	0.0969413	0.0987567	0.106306	0.107051	0.828235	0.101822	0.107606	0.106944	0.10936	0.117549	0.109548	0.107331	0.104127	0.123324	0.106419	0.105294	0.10534	0.11587	0.100597	0.106906	0.0899479	0.109435	0.108194	0.1055	0.11105	0.107192	0.108751	0.10649	0.0917856	0.111362	0.112274	0.112192
	0.0868062	0.0870141	0.0869903	0.0718969	0.0942527	0.0869102	0.0941027	0.0867031	0.0867253	0.086943	0.0858509	0.0878415	0.0848806	0.0889164	0.0868682	0.0917678	0.0875378	0.0778131	0.0802257	0.0953117	0.0872315	0.882012	0.0882312	0.0869013	0.0869116	0.0876107	0.0861731	0.0870325	0.0868646	0.103417	0.089239	0.0844992	0.0866611	0.0867064	0.0959768	0.086429	0.0868084	0.119444	0.0853704	0.0880466	0.0703512	0.0872485	0.0866047	0.0868801	0.091142	0.0805908	0.087449	0.0625656	0.0920044
	0	0	0	0	0	0	0	0	0	0	0	0.285048	0	0	0	0	0	0	0	0	0	-8.27016e-19	0	0	0	0	0	0	0	0	0	0	0	0	0	0	0	-1.48777e-19	0	0	0	0	0	0	0	0	0	-4.39728e-20	0
	0.455112	0.455143	0.454928	0.455774	0.453557	0.455306	0.456058	0.455111	0.45517	0.455093	0.454915	0.455111	0.455028	0.457349	0.455087	0.455102	0.455114	0.45951	0.456894	0.455107	0.454736	0.147301	0.455799	0.455147	0.455087	0.455127	0.455214	0.455188	0.455026	0.455212	0.457268	0.455123	0.455102	0.455121	0.449919	0.456395	0.455114	0.468312	0.455142	0.454396	0.453694	0.455451	0.455095	0.455319	0.45511	0.451645	0.455156	0.464874	0.451967
	0.504005	0.504245	0.499345	0.482862	0.515509	0.503027	0.503741	0.503616	0.502715	0.506407	0.499061	0.504156	0.508247	0.550669	0.502245	0.502834	0.501825	0.475573	0.48909	0.50567	0.48816	0.997104	0.517509	0.503527	0.504516	0.503397	0.490526	0.50108	0.498297	0.523172	0.512328	0.511114	0.506111	0.505452	0.527684	0.53053	0.504253	0.525696	0.509751	0.507699	0.532285	0.503119	0.501615	0.499023	0.504618	0.474602	0.498054	0.452837	0.518587
	0.295089	0.294012	0.293678	0.292834	0.29868	0.293409	0.316162	0.294334	0.294065	0.294297	0.294015	0.295601	0.293664	0.29893	0.294107	0.294317	0.295891	0.290667	0.268785	0.293324	0.29324	0.315801	0.294766	0.294282	0.294155	0.293709	0.294898	0.295477	0.294236	0.310299	0.293337	0.294117	0.294436	0.293991	0.297374	0.299972	0.293908	0.25578	0.295566	0.294651	0.327958	0.294861	0.294453	0.293155	0.293663	0.324875	0.293342	0.278945	0.296368
	0.546743	0.546358	0.549301	0.506525	0.49818	0.546533	0.5543	0.546833	0.545223	0.542961	0.547763	0.544652	0.550985	0.537009	0.54507	0.546233	0.546553	0.524528	0.536871	0.54747	0.533954	0.998755	0.53745	0.546449	0.546645	0.547187	0.548932	0.547623	0.543611	0.535635	0.539842	0.546411	0.54362	0.547069	0.564995	0.544514	0.546722	0.471184	0.547361	0.549742	0.554638	0.545834	0.547122	0.546378	0.546968	0.506629	0.54818	0.509321	0.559252
	0.131951	0.132009	0.133056	0.135354	0.131849	0.132001	0.137945	0.131945	0.131776	0.131332	0.131951	0.132498	0.128177	0.130997	0.131889	0.131967	0.132023	0.11389	0.118671	0.131891	0.132226	0.889714	0.130133	0.132082	0.131996	0.13197	0.133637	0.131988	0.131798	0.137918	0.130752	0.132082	0.132164	0.131894	0.151115	0.133491	0.131966	0.0622333	0.132142	0.134776	0.134561	0.13214	0.13196	0.132104	0.131924	0.121103	0.132013	0.139663	0.144244
	0.204005	0.204235	0.204005	0.204001	0.204007	0.204005	0.204002	0.204005	0.204005	0.204005	0.204005	0.204005	0.204005	0.204006	0.204005	0.204005	0.204005	0.152024	0.198085	0.204005	0.204005	0.916672	0.204005	0.204005	0.204043	0.204005	0.204005	0.204005	0.204005	0.205734	0.204002	0.204005	0.204005	0.204005	0.171785	0.204005	0.204005	0.176447	0.204005	0.202033	0.204006	0.204005	0.204005	0.204005	0.204005	0.203998	0.204005	0.16903	0.199914
	0.307771	0.307945	0.298575	0.310404	0.314882	0.307639	0.305639	0.307777	0.307756	0.307842	0.308099	0.308195	0.307855	0.305134	0.307978	0.307772	0.307819	0.348902	0.297942	0.307758	0.309443	0.937405	0.308129	0.307816	0.307848	0.307753	0.308076	0.307747	0.30838	0.309763	0.309065	0.307763	0.307756	0.30792	0.265068	0.305258	0.30779	0.253032	0.30775	0.300717	0.306983	0.308115	0.307831	0.307751	0.307768	0.307483	0.307745	0.363126	0.27576
	0.288852	0.289276	0.286166	0.352314	0.299403	0.289832	0.291438	0.289714	0.301249	0.287527	0.285966	0.297646	0.277058	0.247671	0.287243	0.28462	0.291402	0.265758	0.2895	0.296247	0.279775	0.87114	0.262186	0.289783	0.289304	0.290087	0.292717	0.286244	0.288907	0.317297	0.30377	0.318598	0.296977	0.289012	0.309206	0.304164	0.289369	0.360569	0.307183	0.291661	0.3136	0.290868	0.291453	0.288069	0.292572	0.361315	0.290094	0.230306	0.299969
	0.315373	0.315593	0.315373	0.315385	0.315391	0.315373	0.315373	0.315373	0.315373	0.315373	0.315373	0.315373	0.315373	0.315373	0.315373	0.315373	0.315373	0.306355	0.315238	0.315373	0.315373	0.846684	0.315373	0.315373	0.18314	0.315373	0.315373	0.315373	0.315373	0.321659	0.315374	0.315373	0.315373	0.315373	0.323229	0.315372	0.315373	0.352689	0.315373	0.316384	0.315369	0.315373	0.315373	0.315373	0.315373	0.315415	0.315373	0.294787	0.319353
	0.458008	0.458911	0.458346	0.476636	0.453012	0.457996	0.447702	0.45801	0.458236	0.457992	0.458148	0.457786	0.458447	0.456329	0.457977	0.458309	0.457962	0.407882	0.436035	0.460693	0.457705	0.988995	0.457585	0.458113	0.458587	0.457997	0.457898	0.457868	0.457942	0.539081	0.456706	0.45844	0.457929	0.458008	0.504555	0.45902	0.458003	0.78106	0.458211	0.464577	0.450581	0.457884	0.458017	0.45798	0.458532	0.462029	0.457974	0.304178	0.485185
	0.536225	0.536651	0.543876	0.453513	0.562567	0.538526	0.547111	0.535925	0.54312	0.536967	0.530821	0.538132	0.526287	0.535507	0.535892	0.546898	0.537403	0.511696	0.51962	0.558416	0.538624	0.985487	0.538222	0.537068	0.536549	0.542489	0.532957	0.536553	0.536132	0.569237	0.554074	0.528278	0.534741	0.535075	0.558772	0.529572	0.536205	0.580174	0.531107	0.539491	0.46513	0.53859	0.53579	0.538844	0.546664	0.56085	0.540748	0.468791	0.549536
	0.250196	0.250082	0.250785	0.239654	0.252938	0.250433	0.248789	0.250195	0.250811	0.250329	0.249834	0.250149	0.249978	0.248872	0.250134	0.250043	0.250186	0.245919	0.250476	0.250375	0.249897	0.870432	0.249764	0.250245	0.250106	0.250312	0.249777	0.250206	0.250048	0.242556	0.252566	0.250264	0.250093	0.250153	0.253448	0.2497	0.250195	0.216459	0.25032	0.250742	0.246739	0.250508	0.250179	0.25056	0.25025	0.263568	0.250374	0.247668	0.252404
	0.184594	0.185081	0.183142	0.176792	0.195472	0.184514	0.208625	0.184602	0.184734	0.18458	0.18436	0.185436	0.183035	0.181009	0.184643	0.184814	0.184705	0.175089	0.178577	0.18452	0.184473	0.994733	0.18204	0.184474	0.18474	0.184619	0.185123	0.184619	0.184906	0.214752	0.187626	0.184906	0.186262	0.184626	0.195072	0.185085	0.18466	0.163153	0.184812	0.185765	0.185251	0.184822	0.184689	0.184366	0.184572	0.186548	0.184614	0.160416	0.189394
	0.492595	0.492546	0.493555	0.506165	0.482085	0.492097	0.4942	0.492599	0.492568	0.492676	0.4933	0.492611	0.492243	0.484553	0.4926	0.492867	0.492545	0.485388	0.489676	0.493262	0.492629	0.996526	0.489914	0.492563	0.492638	0.492623	0.491819	0.492243	0.492781	0.494611	0.48705	0.492535	0.492516	0.492547	0.501109	0.489403	0.492604	0.47096	0.492525	0.493771	0.4968	0.491514	0.492619	0.492062	0.492886	0.495904	0.492452	0.476377	0.497752
	0.271611	0.271146	0.271708	0.25737	0.274069	0.271659	0.273864	0.271611	0.271712	0.271629	0.271502	0.271609	0.271593	0.270621	0.271603	0.271629	0.271611	0.251492	0.291164	0.271622	0.271479	0.995336	0.271483	0.271587	0.27186	0.271616	0.271483	0.271635	0.271588	0.28716	0.272953	0.271607	0.271586	0.271607	0.299987	0.271379	0.271611	0.225223	0.271622	0.27541	0.266337	0.27176	0.27161	0.271694	0.271611	0.282254	0.27162	0.254258	0.288722
	0.221398	0.221919	0.221535	0.21611	0.221434	0.221446	0.220785	0.221398	0.221545	0.221412	0.221334	0.22137	0.221409	0.220518	0.221386	0.221254	0.221396	0.210043	0.230333	0.22135	0.221251	0.968359	0.221112	0.221417	0.221085	0.221406	0.221313	0.22139	0.221366	0.212227	0.222122	0.221479	0.221362	0.221394	0.231621	0.221353	0.221398	0.100664	0.221434	0.222811	0.220904	0.221476	0.221398	0.221473	0.221387	0.228741	0.221411	0.198701	0.227191
	0.442448	0.442327	0.442448	0.442456	0.442446	0.442448	0.442449	0.442448	0.442448	0.442448	0.442448	0.442448	0.442448	0.442446	0.442448	0.442448	0.442448	0.413107	0.431813	0.442448	0.442448	0.997413	0.442448	0.442448	0.44201	0.442448	0.442448	0.442448	0.442448	0.440642	0.442449	0.442448	0.442448	0.442448	0.468651	0.442449	0.442448	0.288567	0.442448	0.446335	0.442448	0.442448	0.442448	0.442448	0.442448	0.442469	0.442448	0.400825	0.458474
	0.37537	0.375374	0.375364	0.374844	0.375267	0.375381	0.375373	0.375373	0.375361	0.375343	0.375405	0.375357	0.375208	0.376631	0.375375	0.375374	0.37537	0.381927	0.373532	0.375368	0.375879	0.590547	0.37515	0.375387	0.375305	0.375366	0.375519	0.375376	0.375377	0.373797	0.375166	0.375355	0.375377	0.375373	0.371697	0.375248	0.375369	0.40986	0.375357	0.374798	0.37529	0.375337	0.375384	0.375388	0.375369	0.375987	0.375454	0.429552	0.373354
	0.427744	0.424385	0.424452	0.418158	0.429384	0.42248	0.417659	0.424686	0.425023	0.425187	0.425945	0.424167	0.427053	0.429762	0.424413	0.424438	0.43196	0.42539	0.426131	0.424717	0.426031	0.212615	0.467777	0.424428	0.424337	0.423185	0.423467	0.444888	0.425069	0.426738	0.414347	0.424424	0.42515	0.424247	0.42291	0.425152	0.424322	0.420379	0.441013	0.424112	0.425858	0.421808	0.425396	0.421674	0.424514	0.47561	0.421226	0.417539	0.4234
	0.47029	0.470063	0.470321	0.470559	0.470185	0.470289	0.47024	0.47029	0.47031	0.47029	0.470289	0.470284	0.4703	0.470173	0.470286	0.47028	0.470287	0.466855	0.477771	0.470296	0.470265	0.259944	0.470263	0.470294	0.470336	0.470285	0.470253	0.470281	0.470283	0.468382	0.470258	0.470395	0.470285	0.470289	0.471964	0.470344	0.47029	0.394381	0.470292	0.470732	0.470275	0.47029	0.47029	0.47029	0.470324	0.470741	0.47029	0.457076	0.472076
	0.851668	0.851928	0.852919	0.841031	0.842405	0.853046	0.851964	0.857862	0.856229	0.85351	0.851423	0.851758	0.860541	0.880119	0.844599	0.851749	0.852989	0.836336	0.851964	0.851897	0.836936	0.859505	0.883472	0.852634	0.85183	0.851779	0.847143	0.849896	0.845548	0.853181	0.819133	0.852795	0.853974	0.852423	0.864799	0.837998	0.85184	0.851076	0.850385	0.853712	0.843545	0.849262	0.866243	0.850489	0.851873	0.906423	0.851881	0.73547	0.859469
	0.458229	0.458504	0.459004	0.461194	0.501093	0.473718	0.425773	0.4588	0.454527	0.460353	0.451801	0.457658	0.457088	0.486195	0.460675	0.458755	0.45839	0.434186	0.461261	0.457541	0.431951	0.370436	0.426564	0.455724	0.458202	0.456981	0.455266	0.458698	0.460861	0.474408	0.581718	0.457503	0.457638	0.457172	0.477249	0.427696	0.457965	0.443919	0.458246	0.460808	0.483971	0.448994	0.460437	0.434661	0.457898	0.437906	0.454877	0.23895	0.468935
	0.417551	0.417543	0.403704	0.184761	0.395819	0.415615	0.416071	0.417852	0.415701	0.411646	0.42443	0.413642	0.402219	0.452587	0.418978	0.413691	0.416616	0.438073	0.426676	0.401412	0.422348	0.0778595	0.414576	0.417341	0.417408	0.411583	0.425594	0.415536	0.418219	0.408823	0.397446	0.417399	0.420122	0.419174	0.399898	0.412236	0.417587	0.43486	0.41351	0.414864	0.429417	0.412274	0.418739	0.414427	0.40821	0.429748	0.409898	0.45836	0.406525
	0.110971	0.0576803	0.0577096	0.0551094	0.0473464	0.0577173	0.0579569	0.0576996	0.0589514	0.0572815	0.0579934	0.0574651	0.0566501	0.0560273	0.0575777	0.057692	0.0575047	0.054894	0.0570804	0.0578366	0.0570153	0.0442429	0.0544459	0.0577656	0.0576709	0.057691	0.0580108	0.0572878	0.0575024	0.0595309	0.0561902	0.0577256	0.0577362	0.0577277	0.0603595	0.0596194	0.057683	0.0586977	0.0573095	0.0580735	0.0597648	0.0576803	0.0577416	0.0576401	0.0577447	0.0543676	0.05773	0.0474654	0.0593262
	0.162919	0.160412	0.160973	0.164847	0.17383	0.159169	0.15975	0.160036	0.216029	0.160347	0.160726	0.161172	0.158815	0.154272	0.16093	0.160896	0.160395	0.156943	0.146224	0.159655	0.160837	0.352049	0.16345	0.159667	0.160407	0.160047	0.157116	0.173729	0.160989	0.162873	0.159656	0.158996	0.159596	0.160286	0.163983	0.169128	0.160273	0.143784	0.160318	0.160941	0.178121	0.162923	0.159415	0.159922	0.160095	0.066159	0.160093	0.151988	0.162671
	0.149381	0.148684	0.148086	0.146666	0.146201	0.149804	0.148285	0.149046	0.095677	0.149187	0.148136	0.148125	0.151416	0.155618	0.148276	0.148185	0.148737	0.150553	0.151688	0.149307	0.149037	0.00660455	0.146679	0.149304	0.148695	0.149014	0.151602	0.136211	0.148315	0.148303	0.150159	0.150082	0.149497	0.148764	0.146801	0.139291	0.148807	0.151152	0.148772	0.148393	0.132039	0.146237	0.149638	0.149099	0.148947	0.21649	0.14887	0.152688	0.147456
	0.133385	0.133419	0.133394	0.13395	0.132629	0.133576	0.134868	0.133414	0.129809	0.133384	0.133304	0.133432	0.133327	0.133496	0.133409	0.133415	0.133334	0.134433	0.135099	0.133405	0.133281	0.00699794	0.131594	0.133463	0.133436	0.133472	0.13361	0.131896	0.133378	0.133168	0.134543	0.133435	0.133413	0.133427	0.13235	0.131775	0.133439	0.136721	0.133178	0.133269	0.130055	0.133389	0.133397	0.13362	0.133415	0.1518	0.133564	0.135882	0.132748
	0.0776973	0.0776694	0.0780125	0.0770836	0.0795063	0.0773883	0.0784285	0.0776714	0.0776395	0.0776819	0.0779626	0.0776163	0.0777112	0.0741424	0.0776606	0.0776287	0.0777638	0.0792036	0.0809115	0.0776667	0.0782529	0.00129947	0.0770706	0.0776454	0.0776657	0.0776293	0.0779375	0.0779672	0.0778275	0.0797742	0.0748788	0.07768	0.0777319	0.0776036	0.0759631	0.0719486	0.0776542	0.0815682	0.0778893	0.077386	0.0760582	0.0768795	0.077784	0.0774292	0.0776524	0.0861435	0.0775959	0.0756403	0.0765401
	0.023546	0.0235716	0.0232538	0.0222106	0.0236215	0.0233864	0.0220241	0.0235403	0.0236686	0.0237043	0.0236535	0.0235175	0.0243973	0.0265211	0.0236011	0.0235904	0.0234495	0.0247706	0.0249329	0.023601	0.0236592	0.000250169	0.0247369	0.0236291	0.0235583	0.0233828	0.0229577	0.023269	0.0235624	0.0244369	0.0228917	0.0235573	0.0237253	0.0235835	0.0224485	0.0272791	0.0235442	0.0245568	0.023359	0.0233792	0.0247829	0.023401	0.023495	0.0231947	0.0235737	0.0271052	0.0230865	0.0247463	0.022845
	0.0496209	0.0496277	0.0495075	0.0501803	0.0481389	0.049938	0.0493308	0.0496129	0.0496836	0.0494868	0.049289	0.0496527	0.0490981	0.0509703	0.0495447	0.0495822	0.0496868	0.0506789	0.0512857	0.0495743	0.0490845	0.00149957	0.0499636	0.0496368	0.0496267	0.0497523	0.0500009	0.0498845	0.0494629	0.0496227	0.051913	0.0496375	0.0495614	0.0496221	0.0485978	0.052023	0.0496123	0.04975	0.0497938	0.0494583	0.0494003	0.0502894	0.0495983	0.0500036	0.0495955	0.0542292	0.0499913	0.0517519	0.0489399
	0.642006	1.28341	0.642025	0.642	0.641812	0.642008	0.641492	0.642006	0.642006	0.642006	0.642007	0.641999	0.642023	0.64207	0.642005	0.642005	0.642005	0.645182	0.643892	0.642007	0.642007	0.186318	0.64205	0.642008	0.641947	0.642006	0.641999	0.642006	0.642003	0.6264	0.641955	0.642003	0.641968	0.642006	0.638605	0.641995	0.642005	0.662267	0.642004	0.641703	0.641911	0.642006	0.642005	0.64201	0.642006	0.642103	0.642006	0.652042	0.640861
	0.216451	0.432701	0.217388	0.215961	0.212609	0.216555	0.208173	0.216432	0.21649	0.21654	0.216502	0.215834	0.217306	0.217973	0.21641	0.21635	0.216245	0.217522	0.217087	0.216633	0.216434	0.0633119	0.217777	0.216491	0.216432	0.216444	0.215972	0.216441	0.216236	0.211568	0.215609	0.216203	0.215647	0.216418	0.215305	0.216069	0.216417	0.223285	0.21625	0.216349	0.214214	0.216404	0.216363	0.21667	0.216527	0.218543	0.216469	0.219769	0.216066
	0.413793	0.413233	0.570341	0.452616	0.508782	0.405902	0.371204	0.415797	0.406871	0.410138	0.422488	0.438238	0.390624	0.433179	0.420531	0.412831	0.423169	0.385955	0.401341	0.412719	0.438709	0.826056	0.390683	0.414046	0.413541	0.409892	0.44198	0.414436	0.42832	0.410134	0.415505	0.411339	0.410023	0.394841	0.442274	0.370117	0.413428	0.334544	0.413897	0.41763	0.425791	0.415447	0.418944	0.408635	0.413178	0.369473	0.409991	0.505288	0.432137
	0.00447374	0.00447517	0.00567791	0.00430081	0.00402917	0.00449147	0.00458539	0.00445561	0.00449519	0.00451386	0.00440817	0.00430449	0.00458994	0.00452104	0.00442859	0.00447945	0.00438213	0.00429122	0.00454986	0.00447915	0.00431152	0.00121454	0.00453551	0.0044716	0.00447541	0.00449446	0.00430585	0.00446964	0.00439683	0.00448625	0.00444688	0.00448322	0.00448983	0.00440526	0.00469836	0.00463035	0.00447501	0.00486253	0.0044718	0.00451042	0.00445058	0.00442236	0.00444508	0.00445567	0.00447843	0.00458364	0.00446486	0.0042323	0.00464234
	0.238516	0.238591	0.30471	0.22911	0.214147	0.239493	0.244629	0.237538	0.239663	0.240618	0.234952	0.229284	0.244716	0.241167	0.236027	0.238821	0.233555	0.228497	0.242658	0.238817	0.229571	0.0642114	0.24179	0.238401	0.238605	0.239635	0.229464	0.238301	0.234225	0.239178	0.236929	0.239028	0.239379	0.234807	0.250896	0.24717	0.238582	0.259799	0.238425	0.240531	0.237307	0.235708	0.236954	0.237547	0.238772	0.244452	0.23806	0.22527	0.247797
	0.153945	0.154003	0.171403	0.150779	0.148273	0.154146	0.155405	0.153477	0.154606	0.155722	0.152715	0.151057	0.157715	0.153703	0.153561	0.154129	0.151706	0.15203	0.155283	0.153965	0.152567	0.0499982	0.156275	0.153883	0.153999	0.154446	0.149782	0.153749	0.153965	0.154399	0.155506	0.15419	0.154404	0.152621	0.155497	0.155019	0.154005	0.158813	0.153727	0.154309	0.152803	0.153195	0.153436	0.153433	0.154033	0.156491	0.153495	0.150623	0.155314
	0.476736	0.476736	0.476219	0.931474	0.475973	0.476682	0.476712	0.476753	0.476683	0.476523	0.476981	0.476575	0.476228	0.477855	0.476785	0.476611	0.476688	0.477404	0.477037	0.476099	0.476873	0.456946	0.476664	0.476721	0.476732	0.476478	0.47698	0.476673	0.476751	0.476442	0.476033	0.476724	0.476825	0.4768	0.476134	0.476545	0.476738	0.477302	0.476593	0.476646	0.477115	0.476567	0.476784	0.476658	0.476361	0.477151	0.476443	0.478032	0.476363
	0.271202	0.271205	0.276227	0.753508	0.278553	0.271705	0.271402	0.271034	0.271696	0.273245	0.268832	0.272785	0.276039	0.260478	0.270742	0.272379	0.271674	0.2648	0.268315	0.277313	0.26993	0.460994	0.271844	0.27136	0.271248	0.273782	0.268921	0.271806	0.271069	0.274025	0.277969	0.271357	0.270347	0.27058	0.27698	0.273051	0.271188	0.265781	0.272585	0.272065	0.267591	0.272814	0.270748	0.271899	0.274693	0.267204	0.274013	0.258781	0.27478
	0.371314	0.37138	0.369565	0.378444	0.859726	0.370546	0.36702	0.371278	0.37146	0.379315	0.369084	0.374802	0.381831	0.382116	0.373995	0.371206	0.373725	0.377053	0.37068	0.3683	0.379145	0.391927	0.37813	0.371239	0.371394	0.370535	0.368555	0.371335	0.376418	0.368817	0.380634	0.371807	0.371907	0.370795	0.366344	0.357866	0.371381	0.365179	0.371434	0.370597	0.365378	0.37064	0.371269	0.371141	0.369871	0.37108	0.367453	0.393383	0.368194
	0.0376579	0.0376751	0.0372118	0.0394395	0.104657	0.0374645	0.0365828	0.0376501	0.0376979	0.0396488	0.0371045	0.0385206	0.0402824	0.0403737	0.0383399	0.0376315	0.0382587	0.0390941	0.0374999	0.0369112	0.0396161	0.0428147	0.0393605	0.0376426	0.0376787	0.0374568	0.0369727	0.0376635	0.0389463	0.037034	0.0399988	0.0377763	0.0378063	0.0375305	0.0364154	0.0342795	0.0376753	0.0361239	0.0376768	0.0374793	0.0361767	0.0374899	0.0376503	0.0376166	0.0373104	0.037597	0.0366952	0.0431791	0.0368783
	0.0801893	0.0804902	0.0797487	0.0734614	0.0777928	0.172261	0.0762386	0.0798988	0.0823317	0.0822427	0.0805288	0.0790646	0.0867077	0.0769238	0.0845372	0.0806447	0.0782216	0.0826269	0.0812605	0.0818153	0.0846773	0.0319587	0.088844	0.0788341	0.0804719	0.0786646	0.0755552	0.0775354	0.0851638	0.0833405	0.114544	0.0807567	0.081319	0.080291	0.0784718	0.0898	0.0805022	0.0787962	0.0773177	0.0801573	0.0826089	0.0794613	0.0796409	0.0779235	0.0810748	0.0842146	0.0763745	0.0776914	0.0792198
	0.278298	0.278155	0.279766	0.282562	0.320712	0.575747	0.25293	0.280171	0.272111	0.280622	0.269167	0.278811	0.272055	0.309818	0.278664	0.278863	0.279005	0.259761	0.280557	0.27595	0.25192	0.124641	0.246582	0.278681	0.277919	0.274954	0.27923	0.27993	0.274371	0.289739	0.341317	0.276641	0.277373	0.27679	0.292709	0.241811	0.277699	0.269351	0.279669	0.279931	0.303223	0.268653	0.281168	0.255077	0.27691	0.261479	0.271892	0.130724	0.286242
	0.222078	0.221983	0.221317	0.222504	0.20904	0.428852	0.232802	0.221617	0.223032	0.220598	0.22653	0.222397	0.222262	0.214254	0.219204	0.221739	0.222641	0.228755	0.221419	0.222138	0.229955	0.143489	0.229567	0.222625	0.222066	0.223321	0.22334	0.222515	0.22054	0.216939	0.166913	0.222398	0.222072	0.222678	0.21665	0.230491	0.222127	0.227977	0.222803	0.221339	0.21276	0.225255	0.221371	0.231771	0.222147	0.226645	0.224871	0.281568	0.219053
	0.347532	0.347382	0.346359	0.348219	0.327078	0.672027	0.364339	0.346804	0.349023	0.345193	0.354516	0.348044	0.347788	0.335243	0.343016	0.346998	0.348417	0.35799	0.346486	0.347627	0.359882	0.224953	0.359259	0.348387	0.347512	0.349482	0.349539	0.348218	0.345108	0.339468	0.261034	0.348031	0.347518	0.348472	0.339032	0.360735	0.347609	0.356735	0.348671	0.346374	0.332923	0.352521	0.34642	0.362732	0.347641	0.35467	0.351918	0.44087	0.342795
	0.154372	0.154441	0.155811	0.155601	0.153009	0.154645	0.452797	0.154563	0.154986	0.154317	0.154548	0.153259	0.153564	0.147985	0.154042	0.154309	0.154077	0.154685	0.159417	0.154565	0.154327	0.134574	0.154246	0.154861	0.154429	0.150709	0.154185	0.155437	0.15372	0.146989	0.153424	0.153666	0.153653	0.154289	0.154161	0.159577	0.154387	0.164841	0.154327	0.154413	0.148138	0.155247	0.154467	0.155051	0.154654	0.153988	0.156008	0.156761	0.154298
	0.0674711	0.0675982	0.0649756	0.0690163	0.0746222	0.0670414	0.176809	0.0678348	0.0672576	0.0666096	0.0674761	0.0702167	0.0645602	0.0631485	0.0675465	0.0680404	0.0694163	0.0668028	0.069013	0.0661663	0.0677662	0.149075	0.0645257	0.0676416	0.067513	0.0665971	0.0698402	0.0678878	0.0679443	0.069324	0.0674365	0.068375	0.0686367	0.0676724	0.068258	0.0703952	0.0675766	0.0648347	0.0688635	0.0675518	0.0700091	0.0679413	0.0680731	0.0668447	0.0667707	0.0642561	0.067574	0.0653263	0.0676772
	0.131379	0.131802	0.119969	0.135569	0.161951	0.129256	0.226894	0.13259	0.129869	0.128197	0.131367	0.143512	0.12123	0.121961	0.132094	0.133716	0.139294	0.12856	0.131706	0.126099	0.132697	0.495963	0.120203	0.131448	0.13148	0.133644	0.140648	0.131673	0.134051	0.147991	0.131581	0.13574	0.136877	0.132272	0.134558	0.137041	0.131775	0.110067	0.136786	0.131626	0.149508	0.132035	0.133632	0.128001	0.128321	0.119635	0.129513	0.12033	0.132178
	0.0465734	0.0465966	0.0472007	0.0455026	0.0450285	0.0464948	0.0504696	0.0465409	0.0467616	0.0471165	0.0469873	0.0457111	0.0480515	0.0476174	0.0466553	0.0465112	0.0459116	0.0472841	0.0477898	0.0470442	0.0467972	0.00958655	0.0477202	0.0465213	0.0466057	0.0472527	0.0453922	0.0463065	0.0465735	0.0453498	0.0451526	0.0463203	0.0463624	0.0465667	0.0459606	0.0464838	0.0465906	0.0499728	0.045959	0.0465268	0.0450373	0.0461937	0.0464595	0.0465364	0.0468205	0.0469609	0.04596	0.0479084	0.0462773
	0.0765451	0.0766267	0.0775762	0.0741577	0.0739319	0.0763177	0.0826129	0.0765056	0.0768823	0.0777115	0.0775125	0.0749364	0.0797804	0.079204	0.0768011	0.0764874	0.0752043	0.0781807	0.0794878	0.0775162	0.0771382	0.0140984	0.0788849	0.0764019	0.0766371	0.0773742	0.0741437	0.0758446	0.0766739	0.0745763	0.0734393	0.0761676	0.0762873	0.0765882	0.0751986	0.0759422	0.0766194	0.0838921	0.0752778	0.0764503	0.0735267	0.0756344	0.0763485	0.0763606	0.0770751	0.0764914	0.0750286	0.0794698	0.0758676
	0.0111781	0.0112167	0.0115515	0.0111535	0.010014	0.011351	0.0124958	0.0111616	0.0112348	0.0113044	0.0111852	0.0108382	0.0115843	0.0116582	0.011224	0.0111409	0.0109083	0.0114559	0.0122672	0.0114315	0.0112142	0.00198859	0.0115438	0.0111912	0.0112215	0.0114157	0.0109488	0.0110894	0.0111717	0.010361	0.0114784	0.0111396	0.0110711	0.0112134	0.010999	0.0102167	0.0112286	0.013514	0.0109993	0.0111961	0.00942858	0.0111356	0.0111282	0.0113813	0.0113356	0.0100347	0.0112937	0.0123138	0.0111091
	0.168962	0.168804	0.173732	0.168385	0.157958	0.169858	0.192977	0.168605	0.169794	0.169918	0.16887	0.164399	0.171703	0.168584	0.16847	0.168073	0.166275	0.169784	0.170385	0.170778	0.16834	0.0404513	0.172629	0.169195	0.168916	0.168628	0.165817	0.169508	0.167657	0.159766	0.168797	0.167033	0.166635	0.168552	0.16795	0.169778	0.168784	0.179872	0.167167	0.168894	0.160249	0.169278	0.168217	0.170487	0.170031	0.17385	0.170579	0.173401	0.168759
	0.0319983	0.0319575	0.0331481	0.032031	0.0292952	0.0322558	0.0375333	0.0319108	0.0321807	0.0321625	0.0319075	0.0309307	0.0325006	0.0317929	0.0318629	0.0317773	0.0313868	0.0321194	0.032251	0.0324078	0.0318037	0.00771482	0.0327831	0.0320669	0.0319851	0.0315484	0.031372	0.0321724	0.0316599	0.0297601	0.0322256	0.0315403	0.0314253	0.0318981	0.0318254	0.0321277	0.0319546	0.034395	0.0316203	0.0319905	0.0298494	0.0321401	0.0318208	0.0324131	0.0322511	0.0330642	0.0325281	0.033016	0.0319899
	0.140296	0.140251	0.142217	0.1387	0.135813	0.140304	0.154577	0.140161	0.140765	0.14118	0.140802	0.13808	0.142662	0.141056	0.140217	0.13998	0.13881	0.141252	0.141547	0.141258	0.140376	0.0329631	0.142571	0.140284	0.140291	0.14306	0.137941	0.140152	0.139909	0.136496	0.137956	0.139367	0.139423	0.140138	0.1393	0.141209	0.140228	0.145724	0.139053	0.140198	0.136942	0.139887	0.139968	0.140502	0.140801	0.143213	0.139761	0.142471	0.139883
	0.530397	0.530209	0.529746	0.535923	0.535677	0.52884	0.530318	1.04531	0.527336	0.528979	0.530809	0.530463	0.524821	0.511755	0.535253	0.530313	0.529333	0.538064	0.530251	0.530207	0.538694	0.521167	0.5076	0.529696	0.530261	0.530306	0.53332	0.531389	0.534981	0.529524	0.545629	0.529697	0.529029	0.529892	0.522586	0.537766	0.530252	0.530956	0.531313	0.529218	0.534731	0.531647	0.52135	0.531156	0.530211	0.486438	0.530305	0.568405	0.525885
	0.339489	0.33935	0.339101	0.343222	0.343045	0.33849	0.339352	0.676023	0.337391	0.338457	0.339667	0.339579	0.335637	0.326958	0.342575	0.339418	0.33885	0.344369	0.339301	0.339348	0.344854	0.339221	0.324323	0.338994	0.339385	0.339423	0.341587	0.340142	0.342432	0.338912	0.349561	0.339018	0.338549	0.339121	0.334478	0.344549	0.339379	0.339483	0.340104	0.338719	0.342398	0.340347	0.333611	0.339944	0.33935	0.310532	0.339522	0.363973	0.336586
	0.157214	0.157262	0.157719	0.155399	0.155373	0.156804	0.158832	0.156536	0.16963	0.157045	0.15764	0.157043	0.158701	0.163919	0.157894	0.157761	0.156813	0.158732	0.160041	0.156703	0.157673	0.0259672	0.166899	0.157462	0.157237	0.156806	0.152179	0.151936	0.15737	0.156697	0.155492	0.15607	0.156291	0.157248	0.155829	0.148618	0.157299	0.165939	0.156644	0.157079	0.153593	0.155205	0.155733	0.156976	0.156921	0.179555	0.156674	0.162279	0.156559
	0.379357	0.379475	0.380578	0.374978	0.374908	0.378368	0.383266	0.377723	0.409185	0.378956	0.380391	0.378939	0.382955	0.395538	0.381002	0.380679	0.37838	0.383022	0.386182	0.37813	0.380466	0.0626592	0.402726	0.379956	0.379415	0.378366	0.367204	0.366674	0.37974	0.378111	0.375202	0.376605	0.377133	0.379442	0.376016	0.358609	0.379565	0.400413	0.377982	0.379034	0.370621	0.374517	0.375788	0.378787	0.378661	0.433257	0.378052	0.39158	0.377778
	0.320034	0.320129	0.313813	0.310647	0.342492	0.318854	0.307163	0.319242	0.322548	0.50438	0.320501	0.31714	0.346095	0.336112	0.32283	0.320004	0.319954	0.330866	0.325669	0.318786	0.323727	0.0531964	0.33659	0.319978	0.320123	0.319659	0.3022	0.319319	0.323881	0.316792	0.322138	0.319652	0.320635	0.320332	0.3096	0.300526	0.320078	0.348562	0.317258	0.318581	0.308696	0.317541	0.318324	0.319759	0.319486	0.336987	0.312722	0.334184	0.313609
	0.35579	0.355855	0.338895	0.346292	0.424798	0.35332	0.319154	0.355828	0.359254	0.779544	0.352687	0.352036	0.397143	0.377562	0.360483	0.355352	0.356303	0.376369	0.364689	0.353312	0.363655	0.0470328	0.380227	0.35554	0.355885	0.353712	0.326768	0.35494	0.362954	0.348983	0.369881	0.353465	0.355576	0.356461	0.335792	0.318444	0.355771	0.405257	0.350213	0.352851	0.332216	0.352409	0.354363	0.353385	0.354926	0.384134	0.346865	0.377291	0.343006
	0.0965338	0.0964845	0.0922455	0.0880325	0.073883	0.0964216	0.0873269	0.0966845	0.0974162	0.221836	0.0972738	0.0924074	0.0992073	0.0931313	0.0955316	0.096462	0.0945877	0.0977959	0.0998756	0.0984977	0.092178	0.00933914	0.0975358	0.0965041	0.0964839	0.0964876	0.0898261	0.0962755	0.0941929	0.0965591	0.093378	0.0952348	0.0958261	0.0972309	0.0944619	0.096427	0.0964571	0.119006	0.094631	0.0962221	0.0939783	0.0961518	0.0962309	0.0957711	0.097555	0.105656	0.0975377	0.084532	0.0951546
	0.445501	0.445483	0.44731	0.446403	0.446409	0.445088	0.444032	0.445565	0.445249	0.444883	0.931833	0.446234	0.443841	0.443779	0.445672	0.445501	0.445693	0.444739	0.445022	0.445642	0.446499	0.479302	0.443958	0.445519	0.445488	0.445377	0.446777	0.445535	0.446047	0.445559	0.444189	0.44533	0.445331	0.445152	0.446183	0.444003	0.445485	0.443287	0.445439	0.445582	0.446524	0.445552	0.445755	0.445294	0.445566	0.44428	0.445533	0.441716	0.445877
	0.122802	0.122792	0.12373	0.123265	0.123268	0.12259	0.122048	0.122836	0.122672	0.122483	0.266563	0.123179	0.121949	0.121919	0.122889	0.122802	0.122902	0.122411	0.122556	0.122874	0.123313	0.140152	0.12201	0.122811	0.122795	0.122737	0.123458	0.122819	0.12308	0.122831	0.122128	0.122714	0.122715	0.122622	0.123152	0.122033	0.122793	0.121665	0.12277	0.122843	0.123327	0.122828	0.122933	0.122696	0.122835	0.122175	0.122819	0.120859	0.122995
	0	0	0	0	0	0	0	0	0	0	0	0	0	0	0	0	0	1.29877e-14	1.4361e-16	0	0	6.0946e-18	0	0	7.61005e-15	0	0	0	0	3.01224e-18	0	0	0	0	1.64953e-14	0	0	-2.1482e-17	0	0	0	0	0	0	0	0	0	3.04515e-16	0
	0	0	0	0	0	0	0	0	0	0	0	0	0	0	0	0	0	6.99797e-15	9.31007e-17	0	0	1.47773e-18	0	0	4.28889e-15	0	0	0	0	-4.7444e-18	0	0	0	0	9.5677e-15	0	0	-1.04384e-17	0	0	0	0	0	0	0	0	0	2.22795e-16	0
	0	0	0	0	0	0	0	0	0	0	0	0	0	0	0	0	0	3.4571e-16	4.37784e-18	0	0	1.5184e-19	0	0	2.12088e-16	0	0	0	0	-1.63453e-19	0	0	0	0	4.74981e-16	0	0	-4.14251e-19	0	0	0	0	0	0	0	0	0	1.03939e-17	0
	0	0	0	0	0	0	0	0	0	0	0	0	0	0	0	0	0	1.27749e-14	1.58476e-16	0	0	1.77532e-18	0	0	7.6445e-15	0	0	0	0	-3.63332e-18	0	0	0	0	1.67281e-14	0	0	-1.18441e-17	0	0	0	0	0	0	0	0	0	3.51215e-16	0
	0.422803	0.422977	0.406692	0.399655	0.473497	0.420106	0.392154	0.421454	0.42879	0.351386	0.423586	0.414554	0.927217	0.455682	0.428308	0.422639	0.421523	0.448941	0.437268	0.421266	0.428242	0.0620212	0.46095	0.422758	0.422971	0.421552	0.384813	0.421193	0.429805	0.415871	0.427688	0.420849	0.423419	0.423984	0.400543	0.384773	0.422851	0.519429	0.415591	0.41949	0.3984	0.4175	0.419244	0.421448	0.422316	0.469921	0.409054	0.445636	0.408628
	0.163884	0.163987	0.16254	0.157544	0.164706	0.163422	0.162611	0.163124	0.165569	0.160568	0.165379	0.16225	0.221025	0.172592	0.165267	0.164012	0.163502	0.168078	0.166718	0.163496	0.164548	0.0300765	0.17266	0.16413	0.163973	0.163843	0.155872	0.163456	0.165258	0.162965	0.161625	0.164058	0.164483	0.164147	0.160263	0.156858	0.163961	0.179094	0.162651	0.163437	0.160362	0.162605	0.162669	0.164382	0.16374	0.172373	0.160284	0.16984	0.161764
	0.265357	0.265469	0.25219	0.246664	0.237853	0.267669	0.279113	0.265034	0.267873	0.266076	0.265934	0.25462	0.272156	0.500915	0.264163	0.266135	0.261734	0.271699	0.269184	0.265237	0.266971	0.0862098	0.270747	0.265005	0.265378	0.265601	0.253901	0.265241	0.263432	0.264909	0.258187	0.265283	0.267089	0.268641	0.260467	0.271693	0.265406	0.304314	0.263976	0.264724	0.259963	0.263044	0.264912	0.268351	0.265317	0.289054	0.269773	0.263834	0.262704
	0.195467	0.19562	0.189704	0.18998	0.188664	0.194781	0.198358	0.195261	0.19773	0.198963	0.198741	0.190398	0.203795	0.212079	0.196415	0.195858	0.194392	0.200136	0.197784	0.195444	0.195869	0.024098	0.204662	0.195266	0.195585	0.195188	0.188446	0.195027	0.197764	0.194707	0.187756	0.196156	0.196615	0.196563	0.191363	0.1862	0.195586	0.205686	0.195062	0.194984	0.19361	0.193849	0.194888	0.196832	0.195486	0.203959	0.19152	0.203869	0.193074
	0.125144	0.125244	0.121481	0.121787	0.120904	0.124684	0.126931	0.125009	0.1266	0.127444	0.127226	0.121941	0.13055	0.135098	0.125747	0.125389	0.124454	0.12811	0.126644	0.125132	0.125485	0.0149179	0.13113	0.12502	0.125223	0.124982	0.120922	0.12486	0.1266	0.124666	0.12028	0.125595	0.125872	0.125835	0.122528	0.119179	0.125223	0.131364	0.124898	0.124839	0.12398	0.124125	0.124749	0.125992	0.125156	0.13039	0.12279	0.13035	0.123618
	0.239716	0.23968	0.255813	0.273017	0.271496	0.237283	0.224509	0.239112	0.236178	0.240542	0.231852	0.254887	0.233785	0.558438	0.238743	0.238112	0.242815	0.227803	0.236686	0.240668	0.219224	0.0479391	0.235569	0.240556	0.239815	0.241467	0.255511	0.239622	0.236758	0.243109	0.259612	0.241248	0.236948	0.236235	0.248939	0.248759	0.239774	0.185867	0.243483	0.241076	0.249151	0.243961	0.237818	0.232681	0.240256	0.19831	0.229347	0.19854	0.244949
	0.0988747	0.0988006	0.098948	0.101363	0.106592	0.095344	0.0993276	0.0973122	0.0971816	0.0991821	0.102328	0.0996067	0.0980903	0.0961716	0.150865	0.0988625	0.0987252	0.106584	0.099986	0.0987087	0.108313	0.0227705	0.0911898	0.0988018	0.0988174	0.0984859	0.0998726	0.0993404	0.0790443	0.0982623	0.121027	0.0985966	0.0984625	0.0987363	0.0929184	0.100816	0.098808	0.103842	0.0993265	0.097939	0.101161	0.0987008	0.0950196	0.10045	0.0988075	0.0869764	0.0970368	0.179749	0.0953415
	0.0110671	0.0110442	0.0113008	0.0121134	0.013433	0.010395	0.0109282	0.0104026	0.0105801	0.0110562	0.0116195	0.0112578	0.010529	0.00933176	0.0269683	0.0110642	0.0109971	0.0131948	0.0112039	0.0110285	0.0139495	0.00329515	0.00840214	0.010979	0.0110522	0.0110044	0.0114803	0.011213	0.00446639	0.0108976	0.0178998	0.0109628	0.0108835	0.0109787	0.00948331	0.0118927	0.0110502	0.0116368	0.0111679	0.0108144	0.0119026	0.011155	0.00964946	0.0112951	0.0110427	0.00687589	0.0107973	0.0358168	0.0101188
	0.550068	0.549345	0.550294	0.544749	0.549588	0.550144	0.547164	0.550068	0.550313	0.550091	0.54998	0.550007	0.550085	0.54903	0.550045	0.562596	0.550059	0.566605	0.565214	0.549941	0.549858	0.00740983	0.549607	0.550107	0.549929	0.550085	0.549947	0.550045	0.550012	0.499998	0.550897	0.550232	0.550016	0.550059	0.531932	0.550031	0.550067	0.375145	0.550145	0.547791	0.551026	0.550159	0.550068	0.550182	0.55003	0.560613	0.550095	0.607145	0.54043
	0.193665	0.193445	0.199376	0.167952	0.190613	0.195549	0.172772	0.193687	0.199965	0.194398	0.191742	0.191285	0.192276	0.187553	0.192827	0.531112	0.192636	0.199523	0.199033	0.185175	0.190711	0.00262221	0.190465	0.194299	0.193651	0.194959	0.19056	0.192775	0.191981	0.174793	0.20229	0.198723	0.193183	0.193279	0.187314	0.193145	0.193677	0.132107	0.197212	0.192898	0.204722	0.194579	0.193667	0.19604	0.189436	0.23173	0.195167	0.213826	0.190306
	0.0943399	0.0962118	0.0957656	0.0963458	0.104622	0.095926	0.102779	0.0981055	0.100395	0.0963226	0.0967358	0.0991656	0.095359	0.097251	0.0953621	0.0959564	0.189266	0.0939391	0.0984376	0.0961901	0.0962791	0.0245653	0.0793096	0.0962018	0.09614	0.0957528	0.101745	0.0887981	0.0965536	0.101359	0.0924135	0.0978448	0.105142	0.0957089	0.0978527	0.0930519	0.0962073	0.0843151	0.0893271	0.0962426	0.093772	0.0956642	0.0995765	0.0951021	0.0961895	0.118878	0.0946619	0.0800202	0.0965877
	0.0527419	0.0536047	0.0575538	0.052549	0.0513239	0.0533322	0.0390891	0.0542375	0.0522938	0.054304	0.0546707	0.0525542	0.0560369	0.0594483	0.0535581	0.0535213	0.101694	0.0537041	0.0523854	0.0544477	0.0539111	0.0018749	0.0547079	0.0535692	0.0536834	0.053148	0.0506967	0.0500064	0.0533692	0.0492502	0.0482161	0.0524755	0.0454443	0.053259	0.0534413	0.0505621	0.053624	0.060506	0.0486716	0.0537616	0.0535704	0.0531657	0.0542026	0.0536165	0.0541516	0.0324013	0.0528006	0.0493439	0.0539683
	0.0941042	0.0957186	0.104905	0.0930788	0.0894629	0.0951775	0.0680089	0.0959156	0.0913534	0.0977884	0.0980473	0.0916836	0.102294	0.106929	0.0959182	0.0955216	0.177229	0.0958969	0.093609	0.0979505	0.0959359	0.00504944	0.101342	0.0957443	0.0958545	0.0943276	0.0863602	0.0894096	0.0951525	0.0882534	0.0859958	0.0921807	0.0902756	0.0948677	0.0954318	0.0897142	0.0956746	0.107648	0.0852923	0.0959891	0.0952623	0.0947087	0.0953629	0.0962037	0.0971724	0.0569509	0.0943905	0.0884216	0.0963444
	0.0752537	0.0744247	0.0804795	0.0673801	0.070621	0.0732285	0.0493383	0.0752549	0.0748893	0.0778134	0.0777873	0.0702775	0.0841113	0.0875843	0.0744361	0.0739534	0.148385	0.0764837	0.0764441	0.0773838	0.0755481	0.000926109	0.0903541	0.0739519	0.0745062	0.071764	0.0675032	0.0751807	0.0742788	0.0705058	0.0612154	0.072571	0.0725982	0.0737888	0.0722393	0.0705064	0.0743745	0.0839267	0.0732614	0.0742766	0.0715136	0.0716228	0.0753534	0.0733302	0.0761348	0.0848033	0.0694754	0.0673002	0.0735467
	0.132413	0.130691	0.144646	0.13097	0.116	0.132627	0.09279	0.132005	0.131269	0.132717	0.131388	0.12485	0.136318	0.141863	0.129471	0.129204	0.265753	0.12886	0.129787	0.134844	0.129279	0.0313349	0.152574	0.13136	0.130936	0.131453	0.125983	0.136222	0.12866	0.11753	0.125933	0.127233	0.126684	0.129434	0.13213	0.120032	0.130712	0.139397	0.132429	0.131339	0.116794	0.131046	0.132336	0.133494	0.133268	0.144245	0.133305	0.117067	0.13246
	0.237137	0.237342	0.237184	0.237388	0.237148	0.237134	0.237222	0.237093	0.237083	0.237122	0.237133	0.237127	0.237007	0.236323	0.237204	0.237137	0.237127	0.61311	0.24385	0.237136	0.237326	0.136022	0.23645	0.237134	0.237042	0.237137	0.23718	0.237163	0.23718	0.236284	0.238148	0.237127	0.237086	0.237839	0.140217	0.23744	0.237136	0.293812	0.237148	0.245651	0.237393	0.237174	0.236984	0.237156	0.237136	0.234361	0.237136	0.191565	0.282528
	0.271462	0.271285	0.271392	0.27155	0.271618	0.27146	0.271386	0.271461	0.271459	0.271462	0.271466	0.271471	0.271443	0.271461	0.271468	0.271462	0.271464	0.465524	0.26826	0.271462	0.271487	0.275117	0.271427	0.271462	0.271508	0.271462	0.271473	0.271463	0.271463	0.271163	0.271532	0.271461	0.271457	0.270752	0.287434	0.271432	0.271463	0.242785	0.271462	0.264514	0.271472	0.271467	0.271458	0.27146	0.271462	0.271207	0.271461	0.340602	0.235668
	0.163966	0.16382	0.16401	0.164281	0.16451	0.163917	0.163857	0.163948	0.163929	0.163967	0.16401	0.163975	0.163914	0.163409	0.164219	0.163966	0.163964	0.317295	0.162541	0.163965	0.164582	0.120527	0.163454	0.163954	0.163993	0.163964	0.163985	0.163977	0.16335	0.163021	0.166434	0.163961	0.163928	0.163957	0.187368	0.16407	0.163965	0.148008	0.163969	0.159403	0.164184	0.163975	0.163876	0.163966	0.163965	0.161727	0.163958	0.298981	0.142347
	0.197714	0.197658	0.19767	0.197399	0.19717	0.197763	0.197823	0.197733	0.197752	0.197714	0.19767	0.197706	0.197767	0.198272	0.197461	0.197714	0.197716	0.345328	0.193545	0.197716	0.197099	0.359207	0.198227	0.197727	0.197753	0.197716	0.197695	0.197703	0.198331	0.198741	0.195244	0.197719	0.197752	0.197722	0.282733	0.19761	0.197715	0.169716	0.197712	0.196421	0.197496	0.197705	0.197804	0.197715	0.197715	0.199955	0.197723	0.122186	0.188831
	0.369173	0.368544	0.369174	0.369204	0.369213	0.369173	0.369324	0.369173	0.369173	0.369173	0.369174	0.369173	0.369171	0.369086	0.369173	0.369173	0.369173	0.37347	0.392282	0.369173	0.369175	0.0449975	0.369161	0.369172	0.369156	0.369173	0.369174	0.369173	0.369173	0.375666	0.369138	0.369173	0.369172	0.369173	0.361025	0.369117	0.369173	0.226917	0.369173	0.368385	0.369261	0.369169	0.369173	0.369173	0.369173	0.369164	0.369173	0.367699	0.365576
	0.285878	0.285389	0.286	0.286588	0.287188	0.285834	0.289365	0.285877	0.285847	0.285875	0.285939	0.285881	0.285743	0.283148	0.285879	0.285876	0.285878	0.289204	0.303771	0.285874	0.286037	0.0338005	0.285356	0.285829	0.285863	0.285878	0.285944	0.285908	0.285903	0.28851	0.284897	0.285873	0.285831	0.28587	0.279567	0.283362	0.285875	0.175727	0.285884	0.285267	0.287958	0.285633	0.285886	0.285858	0.285876	0.285582	0.285883	0.28542	0.283091
	0.40179	0.401734	0.401593	0.392249	0.402747	0.401902	0.404063	0.401797	0.401812	0.40204	0.401638	0.402394	0.401858	0.403312	0.401717	0.401918	0.401455	0.404823	0.403323	0.779857	0.402105	0.0883221	0.401766	0.401663	0.401754	0.401794	0.402051	0.401859	0.401796	0.396049	0.402347	0.40056	0.401768	0.401774	0.398587	0.400599	0.401795	0.362866	0.401227	0.401363	0.411365	0.401821	0.401738	0.401843	0.401179	0.402562	0.402025	0.409874	0.39997
	0.564945	0.564879	0.564307	0.551753	0.568232	0.564832	0.569368	0.564915	0.564313	0.564634	0.56479	0.565158	0.563943	0.565777	0.5652	0.563305	0.56591	0.567845	0.566116	1.13054	0.565515	0.129899	0.56527	0.565086	0.564901	0.565044	0.565359	0.565197	0.565271	0.558454	0.565686	0.564576	0.564898	0.564966	0.561646	0.564113	0.564939	0.510286	0.564193	0.564512	0.561596	0.565098	0.56498	0.56495	0.559118	0.562692	0.564909	0.572551	0.563097
	0.146157	0.145923	0.139683	0.123569	0.136817	0.148112	0.155721	0.147496	0.145456	0.141104	0.159058	0.141084	0.139693	0.222529	0.140932	0.147167	0.146172	0.157083	0.145981	0.144886	0.180021	0.615487	0.135056	0.145965	0.145842	0.143802	0.142081	0.147024	0.144413	0.142352	0.14382	0.14343	0.147362	0.147103	0.138715	0.142499	0.145873	0.197041	0.143097	0.144819	0.139095	0.143603	0.149403	0.154308	0.145443	0.178055	0.159337	0.261221	0.14184
	0.248126	0.248136	0.243537	0.247225	0.25592	0.245337	0.253053	0.247391	0.246514	0.251172	0.260229	0.249101	0.252575	0.254174	0.222941	0.247948	0.247929	0.260608	0.252088	0.248026	0.259199	0.0356389	0.245712	0.248816	0.248122	0.247892	0.247149	0.248365	0.232588	0.247121	0.274211	0.248604	0.248421	0.24841	0.238202	0.251475	0.248111	0.266768	0.249309	0.246682	0.247591	0.246809	0.245478	0.252721	0.248226	0.240954	0.240979	0.360158	0.242361
	0.0658587	0.0658418	0.0646294	0.0661791	0.0699654	0.0640914	0.0673528	0.065303	0.064982	0.0667606	0.0701022	0.0663243	0.0668876	0.0669577	0.0505799	0.0658098	0.0657729	0.071299	0.0672502	0.0657917	0.0716675	0.00482763	0.0632474	0.0660307	0.0658417	0.0656805	0.0657989	0.0660433	0.0568208	0.0654267	0.0787804	0.0659126	0.0658432	0.0659035	0.0616501	0.0671912	0.0658362	0.0724468	0.0662937	0.0652236	0.0662791	0.0654272	0.0642322	0.0675669	0.0658734	0.0610075	0.0633954	0.120806	0.0633872
	0.124051	0.124093	0.121877	0.122448	0.123979	0.124651	0.126128	0.124391	0.124122	0.125327	0.127937	0.124162	0.126481	0.127985	0.12843	0.123973	0.124015	0.126133	0.125343	0.124105	0.125513	0.0285123	0.126567	0.124379	0.124078	0.124159	0.123022	0.123936	0.126151	0.123865	0.125283	0.12441	0.124379	0.124226	0.122173	0.124819	0.124078	0.130246	0.124375	0.123821	0.122703	0.123546	0.124622	0.125423	0.124144	0.126304	0.121469	0.130737	0.123013
	0.294307	0.294499	0.29263	0.285433	0.30008	0.291778	0.288253	0.294525	0.294505	0.297066	0.297864	0.293385	0.301478	0.301452	0.295346	0.294943	0.292519	0.298065	0.297405	0.295202	0.296732	0.101314	0.298039	0.293522	0.29443	0.290784	0.288805	0.291727	0.295691	0.298996	0.280314	0.29453	0.29566	0.294572	0.290929	0.297123	0.29442	0.299265	0.291802	0.293894	0.300693	0.290869	0.294396	0.291338	0.294801	0.297073	0.286622	0.295349	0.292286
	0.409652	0.40992	0.407298	0.397299	0.417677	0.406144	0.401232	0.409954	0.409934	0.413505	0.414615	0.408354	0.419645	0.419597	0.411099	0.410538	0.407177	0.414884	0.413965	0.410893	0.413009	0.141022	0.414858	0.408549	0.409824	0.404725	0.401983	0.406069	0.411574	0.416179	0.390168	0.409973	0.411539	0.410024	0.404951	0.413572	0.40981	0.416554	0.406184	0.409078	0.41854	0.404875	0.409772	0.405545	0.410327	0.413508	0.398985	0.411103	0.406841
	0.219241	0.221975	0.218849	0.196882	0.187459	0.228983	0.227736	0.224153	0.236167	0.226742	0.227675	0.217441	0.24713	0.216901	0.224898	0.221448	0.211764	0.231517	0.224977	0.226659	0.23864	0.0380625	0.474715	0.218825	0.222018	0.219808	0.207824	0.206932	0.228898	0.222215	0.227375	0.224769	0.226367	0.222873	0.214991	0.254453	0.222239	0.228192	0.206621	0.220933	0.204184	0.22299	0.227066	0.229815	0.224231	0.289718	0.215071	0.309999	0.217718
	0.172401	0.174471	0.175589	0.173247	0.178841	0.173723	0.169034	0.182146	0.178098	0.17542	0.170996	0.175463	0.174237	0.208848	0.163762	0.173956	0.171249	0.157898	0.176869	0.173471	0.152483	0.0355125	0.379836	0.176526	0.174364	0.175114	0.178451	0.167234	0.162842	0.176664	0.143043	0.175608	0.175835	0.174763	0.189343	0.148136	0.174307	0.17352	0.16755	0.176402	0.169399	0.170479	0.188491	0.168547	0.173984	0.220494	0.175832	0.0777047	0.182824
	0.0521378	0.0526146	0.0526359	0.057145	0.0587761	0.0513618	0.0509778	0.0514242	0.0514516	0.0518859	0.0519561	0.053169	0.0484662	0.0489299	0.0532325	0.0525382	0.0510145	0.0536167	0.053325	0.052306	0.0523413	0.010084	0.0854244	0.052826	0.0526236	0.0528959	0.0565988	0.0513091	0.0527298	0.052757	0.0553936	0.0525648	0.0520932	0.0524415	0.0513513	0.0502917	0.052599	0.0526365	0.0513576	0.0524451	0.0547804	0.0525543	0.0502172	0.0515029	0.0524661	0.0387792	0.0531928	0.048391	0.0518608
	0.220285	0.222507	0.222845	0.244977	0.252767	0.216598	0.214328	0.216881	0.216512	0.21859	0.21902	0.225468	0.201637	0.20317	0.22524	0.222139	0.215125	0.226897	0.225592	0.221019	0.221115	0.0430662	0.379152	0.223427	0.222555	0.223908	0.242631	0.216326	0.222962	0.223232	0.236651	0.222274	0.219851	0.221627	0.21685	0.212559	0.222435	0.221059	0.216613	0.221752	0.233388	0.222479	0.211168	0.217056	0.221789	0.1547	0.225774	0.201189	0.219117
	0.0421182	0.0416012	0.0412831	0.0463281	0.053207	0.0393576	0.0361495	0.040282	0.0414703	0.0407533	0.040906	0.0424123	0.0355997	0.0353291	0.0421559	0.0413019	0.0427235	0.043698	0.0443933	0.0417337	0.0416199	0.00192233	0.10482	0.0415313	0.0416083	0.04125	0.0498513	0.0428917	0.0418133	0.0430096	0.0430888	0.0421418	0.0413558	0.0412905	0.0391112	0.0400571	0.0415764	0.0396462	0.0441045	0.0412166	0.0441197	0.0407285	0.0387769	0.0388883	0.0416657	0.0345292	0.0408592	0.0328265	0.0399882
	0.52438	0.52437	0.524407	0.524641	0.524813	0.524279	0.524266	0.524408	0.524256	0.524338	0.524286	0.524421	0.524123	0.524754	0.524251	0.524371	0.524451	0.524127	0.524367	0.524308	0.523986	0.524672	0.523805	1.04885	0.524368	0.524399	0.524539	0.524482	0.524193	0.524385	0.523987	0.524347	0.524336	0.524364	0.524563	0.523729	0.524365	0.524343	0.524487	0.524396	0.524522	0.524314	0.524425	0.524232	0.524339	0.524095	0.524447	0.522531	0.524483
	0.459956	0.45993	0.460023	0.460603	0.46103	0.459705	0.459673	0.460023	0.459647	0.45985	0.45972	0.460057	0.459316	0.460886	0.459631	0.459933	0.460131	0.459328	0.459924	0.459776	0.458975	0.46068	0.458527	0.920141	0.459926	0.460002	0.460352	0.460207	0.459486	0.459967	0.458978	0.459874	0.459847	0.459914	0.46041	0.458335	0.459918	0.459862	0.460219	0.459996	0.460308	0.459791	0.460066	0.459587	0.459854	0.459248	0.46012	0.455363	0.460211
	0.197849	0.197934	0.197797	0.199277	0.204316	0.197819	0.197488	0.197849	0.197845	0.198115	0.197698	0.197969	0.198583	0.19859	0.197908	0.197836	0.197878	0.196193	0.1976	0.197784	0.198271	0.331065	0.198308	0.197833	0.27025	0.197837	0.19776	0.19785	0.19797	0.198922	0.198531	0.197894	0.197936	0.197829	0.198934	0.197058	0.197853	0.207696	0.197867	0.197973	0.196934	0.19781	0.197847	0.197833	0.197825	0.198549	0.197785	0.195454	0.198243
	0.250732	0.250599	0.250761	0.249453	0.251477	0.250724	0.250421	0.250731	0.250653	0.250742	0.250733	0.250715	0.250831	0.251796	0.250738	0.250744	0.25073	0.258016	0.250623	0.250718	0.250858	0.0400141	0.251273	0.250718	0.603715	0.25073	0.250711	0.250752	0.250732	0.24311	0.250467	0.250634	0.250575	0.25073	0.244316	0.250503	0.250727	0.226123	0.250689	0.249875	0.249843	0.250717	0.250725	0.250731	0.250728	0.24685	0.250728	0.268729	0.247304
	0.380539	0.380346	0.380854	0.372028	0.378771	0.380457	0.379614	0.380497	0.379519	0.380586	0.380762	0.380011	0.381301	0.386756	0.380636	0.380815	0.380416	0.390669	0.380407	0.380143	0.381467	0.0643255	0.384128	0.380424	0.845776	0.380476	0.380266	0.380783	0.380503	0.368611	0.378471	0.378604	0.379445	0.380526	0.371618	0.379109	0.380487	0.345719	0.379459	0.379348	0.376937	0.380378	0.380376	0.380576	0.380361	0.366046	0.380473	0.404964	0.375789
	0.164297	0.164357	0.165865	0.161314	0.161696	0.163884	0.176639	0.164303	0.164099	0.165139	0.165212	0.162021	0.167119	0.16636	0.164511	0.16428	0.162908	0.16588	0.165744	0.165009	0.165007	0.0378312	0.166379	0.164346	0.16438	0.174056	0.161912	0.163647	0.164174	0.161387	0.160456	0.164178	0.163625	0.164298	0.162932	0.165481	0.164325	0.172251	0.162651	0.164214	0.162732	0.163693	0.164069	0.164067	0.165476	0.16238	0.163197	0.16706	0.163679
	0.346543	0.346675	0.349837	0.340245	0.34104	0.34569	0.372571	0.346553	0.346146	0.348359	0.34849	0.341752	0.35253	0.3509	0.347001	0.346511	0.343535	0.349888	0.349601	0.348072	0.348031	0.0797968	0.35096	0.346645	0.346724	0.366899	0.341477	0.345175	0.346295	0.34041	0.338442	0.346299	0.345134	0.34655	0.343669	0.349032	0.346607	0.363325	0.343053	0.346374	0.343235	0.345269	0.346059	0.346083	0.349061	0.342504	0.344208	0.352375	0.345244
	0.131824	0.131868	0.127052	0.131667	0.134618	0.130585	0.131028	0.132087	0.130546	0.133214	0.13509	0.130247	0.134764	0.145493	0.133104	0.131674	0.131533	0.134209	0.132512	0.132717	0.138272	0.00538674	0.134849	0.131544	0.131835	0.13098	0.204252	0.130975	0.133573	0.133824	0.125001	0.134019	0.132536	0.132384	0.129282	0.129168	0.131816	0.135662	0.133478	0.131442	0.138039	0.130251	0.132082	0.131599	0.132347	0.126831	0.132704	0.136075	0.13022
	0.170435	0.170689	0.166248	0.191877	0.183546	0.16688	0.164469	0.169582	0.169037	0.178819	0.169139	0.172377	0.18392	0.141836	0.171295	0.169214	0.169956	0.16953	0.173501	0.172511	0.153849	0.00136045	0.186275	0.17066	0.170711	0.171781	0.247055	0.168773	0.170374	0.175124	0.171771	0.175823	0.170413	0.170702	0.169352	0.170431	0.170653	0.147417	0.175719	0.170474	0.183071	0.170112	0.167419	0.165622	0.171667	0.142767	0.155686	0.138775	0.169597
	0.0847054	0.0845739	0.0808511	0.0698478	0.0802323	0.0842751	0.080275	0.0850049	0.087722	0.0906811	0.0855329	0.0792205	0.099383	0.0895729	0.0852488	0.0851549	0.0827593	0.0946768	0.0910695	0.0823287	0.0809565	0.000427243	0.090046	0.0845362	0.084603	0.085235	0.124219	0.0840384	0.0848322	0.0767634	0.0813959	0.0772651	0.0835331	0.0850756	0.0761044	0.0769568	0.0845673	0.0589302	0.0757918	0.0833796	0.069611	0.0831594	0.0847239	0.0841344	0.0831403	0.116822	0.0769691	0.0940595	0.0793576
	0.156942	0.156703	0.149677	0.130112	0.148756	0.156158	0.149051	0.157498	0.162324	0.167756	0.158566	0.146917	0.183508	0.166282	0.157987	0.15774	0.153433	0.175047	0.168424	0.152682	0.150254	0.000907168	0.166682	0.156632	0.156755	0.157906	0.22788	0.155736	0.15724	0.142621	0.150757	0.143621	0.15485	0.157652	0.141309	0.142769	0.15669	0.110856	0.140962	0.15453	0.129877	0.154111	0.156996	0.155975	0.154133	0.214721	0.142839	0.174091	0.14722
	0.0155619	0.0155461	0.0138711	0.012062	0.0156816	0.0155846	0.0114503	0.0156405	0.0158754	0.0169312	0.0157502	0.0145212	0.0186245	0.018042	0.0158568	0.0155694	0.0153625	0.0172705	0.0163442	0.0159208	0.0151918	0.00100404	0.016402	0.0155212	0.015542	0.0151385	0.0238624	0.0155916	0.0159259	0.0153181	0.0155067	0.0153385	0.0155165	0.0157085	0.014128	0.012846	0.015533	0.0439359	0.0150285	0.0153157	0.0135879	0.0152284	0.0156567	0.0156266	0.0158094	0.0207553	0.0140328	0.0169384	0.014599
	0.22674	0.226563	0.240125	0.219325	0.222513	0.231119	0.23937	0.227783	0.222127	0.204765	0.229792	0.233598	0.18377	0.235876	0.227673	0.227647	0.231024	0.212707	0.210887	0.227903	0.227307	0.797721	0.194143	0.226572	0.226478	0.223307	0.466203	0.229641	0.230485	0.23281	0.220768	0.231519	0.228726	0.225163	0.241001	0.233089	0.22661	0.279392	0.234483	0.228614	0.237969	0.228751	0.232115	0.233688	0.227672	0.207143	0.214259	0.264235	0.235805
	0.138695	0.140914	0.140343	0.14395	0.143338	0.141462	0.14009	0.141486	0.257242	0.141016	0.140334	0.141289	0.138708	0.131445	0.140328	0.140431	0.134599	0.139029	0.136355	0.141347	0.140392	0.0461846	0.117433	0.140672	0.140948	0.14162	0.146391	0.278911	0.140868	0.141662	0.143901	0.142137	0.141871	0.140957	0.142801	0.153062	0.140859	0.131339	0.132773	0.14117	0.147501	0.143896	0.142248	0.141477	0.141189	0.0827545	0.142083	0.136415	0.141896
	0.233931	0.237817	0.238351	0.2368	0.235666	0.237244	0.241595	0.236424	0.152634	0.237323	0.238099	0.237687	0.238829	0.243175	0.23891	0.238636	0.225755	0.239427	0.239101	0.236758	0.23827	0.00670993	0.226523	0.238052	0.237793	0.237462	0.230412	0.4372	0.238118	0.237232	0.237011	0.236042	0.23627	0.237847	0.236308	0.229432	0.237848	0.249867	0.222259	0.237652	0.236704	0.236125	0.235107	0.237851	0.237228	0.191163	0.237833	0.246679	0.237173
	0.0730326	0.0742437	0.0744104	0.073925	0.0735713	0.0740645	0.0754225	0.073809	0.0477127	0.07409	0.0743321	0.0742024	0.0745609	0.0759194	0.0745848	0.0744994	0.0704846	0.0747466	0.0746464	0.0739134	0.074385	0.00211529	0.0707337	0.074317	0.0742362	0.0741321	0.0719313	0.136361	0.0743377	0.0740609	0.0739907	0.0736898	0.0737606	0.0742528	0.073772	0.0716226	0.0742534	0.0780061	0.069396	0.0741921	0.0738932	0.0737148	0.0733981	0.074254	0.0740604	0.0597285	0.0742478	0.0770095	0.0740424
	0.241843	0.238915	0.235585	0.221743	0.241247	0.235837	0.227343	0.240035	0.163673	0.243655	0.243905	0.236124	0.252911	0.257132	0.239453	0.238716	0.245497	0.246735	0.2523	0.241478	0.242591	0.00162115	0.259981	0.23753	0.238815	0.233657	0.234398	0.47179	0.240208	0.244746	0.218003	0.240628	0.241939	0.239115	0.231108	0.233143	0.238924	0.251848	0.247556	0.237604	0.229683	0.230788	0.240559	0.23407	0.240069	0.370863	0.226106	0.242446	0.23393
	0.154318	0.152111	0.153303	0.156364	0.143965	0.15485	0.155339	0.152786	0.104225	0.150552	0.149312	0.15232	0.148372	0.150934	0.150978	0.151212	0.159833	0.150729	0.155319	0.152522	0.150584	0.0181124	0.158831	0.152969	0.152167	0.155277	0.15923	0.309885	0.150865	0.147892	0.162596	0.153113	0.151978	0.152102	0.153252	0.144	0.152254	0.151706	0.162471	0.15233	0.136048	0.153118	0.153353	0.154416	0.152362	0.22913	0.157243	0.152858	0.152753
	0.0309114	0.0309544	0.0350948	0.0331319	0.0382545	0.0310793	0.0290895	0.0320458	0.0314957	0.0318446	0.0316355	0.0325517	0.0317642	0.030933	0.0346208	0.0309123	0.0319442	0.0315134	0.0300879	0.0309572	0.0359402	0.0568766	0.0331173	0.0308557	0.0309727	0.0310913	0.031328	0.0306718	0.0367794	0.0302976	0.0517972	0.0309795	0.0309302	0.0305535	0.0304772	0.0285068	0.030984	0.0260843	0.0304435	0.030926	0.0298198	0.031428	0.0320323	0.0311759	0.0309564	0.0304838	0.0310474	0.046163	0.0308129
	0.19165	0.191773	0.190125	0.18693	0.195338	0.186782	0.191337	0.195401	0.191694	0.193776	0.196348	0.191353	0.197035	0.202615	0.197702	0.19195	0.191371	0.195892	0.194921	0.191981	0.195761	0.0311191	0.193893	0.191899	0.19172	0.190261	0.188166	0.190818	0.205993	0.193426	0.186258	0.191921	0.192632	0.192174	0.187759	0.18868	0.191703	0.202896	0.190796	0.191159	0.193767	0.188861	0.194014	0.191684	0.191939	0.194585	0.187322	0.198083	0.18943
	0.0932107	0.0932871	0.0921817	0.0898891	0.0968008	0.0903192	0.0918116	0.0949177	0.093049	0.0946479	0.0959794	0.0929373	0.0967394	0.0998372	0.0961541	0.0934598	0.0928066	0.0957803	0.0953285	0.0934498	0.0952968	0.0123516	0.0939046	0.0932079	0.0932486	0.0919241	0.0908452	0.0924862	0.104871	0.0949673	0.0880134	0.0933242	0.0938437	0.0934742	0.0908316	0.0918072	0.0932345	0.0994441	0.0924941	0.0928974	0.0958038	0.0912201	0.0941463	0.0924969	0.0933872	0.0939706	0.0899098	0.0950645	0.0918263
	0.145757	0.145648	0.145274	0.148875	0.151061	0.142341	0.146173	0.147183	0.144122	0.145575	0.146676	0.146146	0.143864	0.150389	0.14849	0.145667	0.146502	0.146148	0.14671	0.145069	0.145283	0.0605061	0.13848	0.1464	0.145629	0.146041	0.147148	0.147063	0.187416	0.145438	0.143749	0.145437	0.145344	0.145771	0.144734	0.139187	0.145593	0.150896	0.147057	0.14553	0.147302	0.144589	0.145745	0.145313	0.145424	0.138644	0.145792	0.139728	0.145174
	0.0962587	0.0961123	0.0953279	0.100918	0.0963331	0.0963653	0.0970393	0.0911116	0.0943131	0.094707	0.0954381	0.0960002	0.0916674	0.0819646	0.0975803	0.0961534	0.0953678	0.100528	0.0955648	0.096244	0.10038	0.113364	0.0818452	0.095691	0.0961591	0.0965575	0.0986855	0.0970346	0.244537	0.0953395	0.103823	0.0957826	0.0951772	0.0959067	0.0917985	0.103553	0.096159	0.09521	0.0970299	0.0955692	0.0984061	0.0977873	0.0884505	0.0970452	0.0961755	0.0707611	0.0972105	0.117261	0.0936608
	0.0780238	0.0782405	0.0751827	0.0860048	0.106452	0.076132	0.0910988	0.0790008	0.0768471	0.0755579	0.0782627	0.0884197	0.0685966	0.0729856	0.0786076	0.0792766	0.0844545	0.0746854	0.0791715	0.0745506	0.0798027	0.429894	0.0687897	0.0784573	0.0780518	0.0773262	0.08696	0.0792056	0.0802805	0.130184	0.0786903	0.0800909	0.0804851	0.0775066	0.0812873	0.0842676	0.0792363	0.0614081	0.0817528	0.0783272	0.0872671	0.0797274	0.0798983	0.0756269	0.0759478	0.0668236	0.0775141	0.0735238	0.079208
	0.047211	0.0472421	0.0506226	0.0494463	0.0497573	0.0468723	0.0344955	0.0472765	0.0472038	0.0474284	0.0477088	0.0477941	0.0465859	0.049125	0.0474242	0.0470456	0.0470572	0.0470188	0.0501388	0.0476776	0.0480583	0.0133171	0.0467106	0.0473688	0.0472539	0.0469061	0.0478899	0.0474348	0.0476502	0.0882932	0.046562	0.0466841	0.0465139	0.046635	0.0473155	0.0476857	0.0472097	0.0490503	0.0468061	0.0472742	0.0434145	0.0476219	0.0473642	0.0470868	0.0474994	0.0433323	0.0471077	0.0511824	0.0473006
	0.15598	0.156467	0.168598	0.164514	0.156726	0.156283	0.112734	0.155967	0.155827	0.157166	0.15728	0.155428	0.156363	0.168585	0.157229	0.155382	0.152369	0.157207	0.178007	0.159307	0.159226	0.0326915	0.155754	0.156315	0.156511	0.156926	0.157779	0.155313	0.157834	0.499507	0.15801	0.154835	0.153629	0.154751	0.155241	0.145237	0.149804	0.178779	0.153672	0.15638	0.128084	0.157004	0.155994	0.157118	0.158248	0.127597	0.156606	0.182413	0.155779
	0.0620268	0.0619133	0.0662609	0.0652338	0.0668472	0.0612549	0.0447381	0.0620067	0.0618815	0.0621105	0.0625665	0.0623903	0.0607782	0.0640749	0.0620891	0.0617323	0.061333	0.0610372	0.064259	0.0623746	0.0629476	0.0178566	0.0609809	0.0621095	0.0619402	0.0613874	0.0629709	0.0624455	0.0624104	0.258674	0.0604196	0.0611447	0.0609845	0.0611731	0.0625164	0.0646157	0.0576967	0.0604799	0.0615629	0.0620408	0.0595009	0.0627535	0.0620951	0.0615953	0.062276	0.0594588	0.0618231	0.0669857	0.0623058
	0.0906561	0.0905848	0.089914	0.0897939	0.0918415	0.087126	0.0916586	0.0908628	0.0899372	0.090692	0.0930948	0.0908006	0.09118	0.0945469	0.0898476	0.0906798	0.0909016	0.0922921	0.0914939	0.0903087	0.0907339	0.0176819	0.0901568	0.091049	0.0905753	0.0898746	0.0905851	0.0907843	0.0893701	0.0905037	0.114054	0.0905745	0.090788	0.0908678	0.089041	0.0890777	0.0905675	0.0946729	0.0910193	0.0903624	0.0908108	0.0899523	0.0909729	0.0921368	0.0904568	0.0914077	0.0894537	0.0991546	0.0897049
	0.462017	0.461724	0.459422	0.459902	0.470558	0.445731	0.466121	0.462252	0.458344	0.462269	0.473051	0.46324	0.463616	0.476158	0.442995	0.462105	0.462836	0.472125	0.465883	0.46074	0.467341	0.10193	0.456195	0.463418	0.461695	0.458936	0.462406	0.46278	0.447916	0.461141	0.695384	0.461447	0.462344	0.462784	0.452768	0.456732	0.461658	0.480201	0.463572	0.460433	0.463758	0.459098	0.461707	0.46862	0.461368	0.459419	0.456239	0.531606	0.45658
	0.292693	0.292557	0.286302	0.254104	0.298546	0.291896	0.280555	0.291996	0.283492	0.296174	0.295068	0.287519	0.302808	0.32531	0.295325	0.295867	0.291656	0.305502	0.293366	0.286661	0.29966	0.0722985	0.305129	0.292358	0.292459	0.28305	0.29464	0.294839	0.295673	0.285186	0.286193	0.638681	0.290117	0.293228	0.282493	0.27627	0.292413	0.343259	0.285864	0.291089	0.288617	0.290775	0.291709	0.293277	0.320624	0.256357	0.289985	0.321945	0.286559
	0.230932	0.230716	0.242708	0.236397	0.206699	0.232252	0.199667	0.230221	0.234636	0.23246	0.231075	0.223049	0.23671	0.227943	0.229678	0.228813	0.224809	0.230802	0.232565	0.235308	0.228306	0.013969	0.237427	0.23091	0.230972	0.234921	0.221235	0.2296	0.227931	0.218257	0.228964	0.422494	0.22735	0.230096	0.230091	0.233576	0.230771	0.189057	0.225841	0.231095	0.215958	0.2305	0.229363	0.232789	0.220104	0.247537	0.232058	0.233584	0.231401
	0.193649	0.193465	0.203898	0.198256	0.17302	0.194785	0.166995	0.193028	0.196849	0.194987	0.193697	0.187033	0.198599	0.190797	0.192546	0.191879	0.188451	0.193429	0.195023	0.197335	0.191383	0.0118014	0.199133	0.193624	0.193684	0.19698	0.185355	0.192519	0.191074	0.182852	0.192124	0.356741	0.190577	0.192907	0.193036	0.195985	0.193512	0.157735	0.18934	0.193804	0.18102	0.193306	0.192295	0.195205	0.184458	0.207845	0.194705	0.195735	0.194114
	0.18664	0.186987	0.177151	0.201555	0.212482	0.184983	0.256175	0.187888	0.186824	0.181379	0.185116	0.200543	0.171491	0.167205	0.186294	0.188494	0.195228	0.17983	0.183986	0.1808	0.185487	0.205598	0.171544	0.1869	0.186704	0.190235	0.195992	0.186932	0.187938	0.203844	0.191011	0.357854	0.192254	0.187227	0.192979	0.197258	0.187019	0.118946	0.192424	0.187326	0.205079	0.188671	0.188963	0.183402	0.172746	0.180719	0.18729	0.168187	0.189375
	0.0384552	0.0385464	0.0341173	0.0388356	0.0465682	0.0383603	0.0409397	0.0387708	0.0379695	0.038036	0.0382018	0.0412042	0.0361542	0.0376608	0.0388503	0.0386628	0.0406252	0.0368555	0.0370968	0.0391669	0.0389666	0.474601	0.0350605	0.038484	0.0384653	0.0378965	0.0426532	0.0388881	0.0395531	0.0455086	0.0408374	0.0795731	0.0400334	0.0387631	0.040102	0.036893	0.038524	0.0976612	0.0426352	0.0385803	0.044605	0.0387426	0.0391584	0.0381761	0.0368069	0.036297	0.0382388	0.033978	0.0390276
	0.371196	0.371096	0.371272	0.371147	0.370583	0.371191	0.368135	0.371196	0.371124	0.371195	0.371207	0.371181	0.371216	0.371685	0.371197	0.371195	0.371192	0.371873	0.369651	0.371197	0.371219	0.188554	0.371952	0.371185	0.371165	0.371196	0.37111	0.371211	0.371188	0.366397	0.370666	0.371181	0.515934	0.371195	0.370481	0.371123	0.37119	0.378118	0.371195	0.371178	0.371593	0.371191	0.371191	0.371198	0.371196	0.360055	0.371195	0.373981	0.37119
	0.54688	0.546729	0.548597	0.546222	0.541635	0.546735	0.526591	0.546844	0.545243	0.546862	0.547099	0.546209	0.547655	0.551051	0.546913	0.546837	0.546521	0.547874	0.5446	0.546958	0.547144	0.27801	0.555108	0.546677	0.546831	0.54685	0.544717	0.547151	0.546601	0.540166	0.543155	0.546278	1.19842	0.546829	0.545823	0.545929	0.546791	0.557074	0.546776	0.54685	0.548562	0.546766	0.546617	0.546967	0.546898	0.500792	0.546825	0.550974	0.546867
	0.249147	0.249193	0.227807	0.25832	0.270318	0.248288	0.239352	0.249163	0.248671	0.249207	0.249774	0.249972	0.247751	0.252635	0.249436	0.249122	0.249197	0.271802	0.247354	0.249127	0.251729	0.451829	0.246416	0.248974	0.249141	0.249059	0.250663	0.249136	0.250233	0.248085	0.24756	0.249026	0.248623	0.50246	0.216689	0.243213	0.249136	0.241655	0.249104	0.270521	0.250431	0.248828	0.249372	0.248398	0.24914	0.239655	0.248954	0.224233	0.365342
	0.191607	0.191517	0.190538	0.192923	0.193561	0.191578	0.190561	0.191599	0.191567	0.191605	0.191635	0.191622	0.191466	0.191094	0.191637	0.191607	0.191606	0.195714	0.191727	0.191607	0.19183	0.138768	0.190905	0.191596	0.191602	0.191606	0.191675	0.191617	0.191641	0.190461	0.192316	0.191601	0.19152	0.206377	0.19211	0.191386	0.191607	0.191936	0.191608	0.184803	0.191882	0.191612	0.191562	0.191588	0.191607	0.186592	0.191604	0.255628	0.156813
	0.237915	0.237795	0.238141	0.239564	0.238276	0.237879	0.238338	0.237569	0.237501	0.237796	0.237899	0.2379	0.236889	0.232666	0.238449	0.237911	0.237846	0.241068	0.238122	0.237902	0.239374	0.171407	0.233168	0.237887	0.2379	0.237908	0.238285	0.238102	0.238245	0.236768	0.244615	0.23783	0.237563	0.261238	0.238669	0.239925	0.237905	0.238801	0.237997	0.229407	0.239512	0.238218	0.236748	0.238039	0.237904	0.221994	0.237898	0.316596	0.194495
	0.307333	0.307467	0.326269	0.296231	0.286308	0.308099	0.316712	0.307645	0.308127	0.30738	0.306801	0.306841	0.309498	0.309904	0.306623	0.307351	0.307419	0.27187	0.30817	0.307352	0.303588	0.232492	0.314818	0.307534	0.307362	0.307387	0.305784	0.307161	0.306106	0.31052	0.301899	0.3075	0.308206	0.948065	0.343526	0.310735	0.30735	0.30809	0.30729	0.300717	0.304481	0.307346	0.308299	0.307839	0.307343	0.335754	0.30746	0.196757	0.266677
	0.230645	0.230608	0.230641	0.230639	0.230603	0.230646	0.230666	0.230645	0.230645	0.230644	0.230643	0.230645	0.230641	0.230667	0.230634	0.230645	0.230645	0.260311	0.228422	0.230645	0.230608	0.476721	0.230659	0.230645	0.230655	0.230645	0.230646	0.230644	0.230667	0.230095	0.230427	0.230645	0.230646	0.230666	0.662954	0.230646	0.230645	0.219962	0.230645	0.236875	0.230646	0.230645	0.230646	0.230645	0.230645	0.230532	0.230645	0.255414	0.25955
	0.201023	0.200924	0.20101	0.201461	0.201212	0.201024	0.201022	0.201013	0.200991	0.201018	0.201022	0.201022	0.200917	0.200073	0.20106	0.201023	0.201021	0.210035	0.202024	0.201023	0.201191	0.099731	0.20032	0.201027	0.201016	0.201023	0.201049	0.201038	0.201018	0.199253	0.202863	0.201019	0.200962	0.200999	0.380893	0.201252	0.201023	0.205599	0.201026	0.195016	0.201371	0.201052	0.200958	0.201031	0.201023	0.195537	0.201022	0.279175	0.175161
	0.251702	0.251578	0.251574	0.254044	0.253422	0.251635	0.251533	0.251355	0.251276	0.251585	0.251722	0.251693	0.250669	0.246189	0.252379	0.251698	0.251633	0.262427	0.253114	0.251688	0.25373	0.11701	0.246723	0.251658	0.251683	0.251695	0.252083	0.251887	0.251722	0.249566	0.261697	0.251616	0.251317	0.25164	0.444014	0.253535	0.251691	0.258367	0.251783	0.24551	0.253463	0.251991	0.250527	0.251808	0.25169	0.233926	0.251683	0.343549	0.224941
	0.122278	0.122341	0.122932	0.122986	0.126222	0.121758	0.121407	0.122408	0.122277	0.122406	0.122782	0.122396	0.122748	0.122289	0.124538	0.122284	0.122324	0.112732	0.123321	0.122277	0.127	0.0499735	0.121807	0.12218	0.122285	0.122264	0.122118	0.122222	0.114803	0.123046	0.134765	0.122305	0.122285	0.122254	0.194767	0.12153	0.122281	0.12595	0.122232	0.122768	0.122647	0.122084	0.122393	0.122175	0.122281	0.120619	0.122198	0.0771429	0.123675
	0.256537	0.256414	0.262971	0.262288	0.270021	0.253322	0.268735	0.257587	0.251701	0.255539	0.260121	0.255884	0.250582	0.214643	0.25635	0.256184	0.258839	0.25296	0.255456	0.255927	0.260051	0.184286	0.237488	0.25685	0.256468	0.258387	0.261652	0.257512	0.25823	0.257894	0.239702	0.255378	0.255112	0.25532	0.259232	0.328112	0.256552	0.261351	0.257286	0.256893	0.245301	0.255583	0.259565	0.255933	0.256183	0.235595	0.26117	0.241392	0.258188
	0.313166	0.313004	0.320938	0.320121	0.329661	0.309311	0.327973	0.314612	0.307118	0.311923	0.317548	0.312314	0.305865	0.26224	0.312783	0.31272	0.315799	0.308788	0.311835	0.312397	0.317206	0.224958	0.28998	0.313709	0.31307	0.315582	0.319427	0.314329	0.314829	0.314811	0.292542	0.311686	0.311411	0.311652	0.316445	0.400095	0.313171	0.319031	0.31399	0.313589	0.299444	0.312189	0.316882	0.312375	0.312742	0.287708	0.318835	0.294667	0.31517
	0.771658	0.771356	0.776564	0.782391	0.78196	0.770503	0.67851	0.771636	0.77139	0.771726	0.772556	0.771038	0.770585	0.771557	0.771666	0.771499	0.771549	0.764929	0.796191	0.771732	0.773108	0.238852	0.769387	0.771031	0.771541	0.771481	0.771946	0.772359	0.771904	0.941823	0.763165	0.771003	0.768961	0.771263	0.775317	0.783354	0.893434	0.770188	0.771493	0.772245	0.759081	0.774963	0.771718	0.771047	0.771641	0.773908	0.771539	0.811466	0.773971
	0.037148	0.0371291	0.0376255	0.0377767	0.0378499	0.0370399	0.0314478	0.0371469	0.0371292	0.0371619	0.0372243	0.0370921	0.0370309	0.0372221	0.0371495	0.0371229	0.0371045	0.0368197	0.0383245	0.0371723	0.0372708	0.0114983	0.0369906	0.0371246	0.037138	0.0371063	0.0372027	0.0372117	0.0371814	0.0453376	0.036668	0.0370533	0.0369651	0.037082	0.0373198	0.0378403	0.0393625	0.0370728	0.0371098	0.0371719	0.036406	0.0373441	0.037155	0.0370946	0.0371553	0.0370668	0.037131	0.0390597	0.0372549
	0.345096	0.345044	0.351748	0.351791	0.338886	0.344424	0.369331	0.344949	0.346478	0.343298	0.344934	0.345467	0.342743	0.335852	0.343888	0.345563	0.344227	0.345596	0.34725	0.339903	0.343094	0.0872079	0.345847	0.345171	0.345103	0.348341	0.33949	0.344116	0.342977	0.336936	0.341385	0.33741	0.344044	0.344618	0.344264	0.354663	0.34512	0.368608	0.337605	0.34514	0.339662	0.345456	0.344527	0.344053	0.341553	0.347635	0.34599	0.34699	0.345087
	0.363796	0.363741	0.37082	0.370846	0.357245	0.363092	0.389338	0.36364	0.365252	0.361904	0.363622	0.364175	0.361316	0.354058	0.362519	0.364287	0.362853	0.364324	0.366067	0.358342	0.361694	0.0919337	0.364592	0.363872	0.363803	0.367246	0.357901	0.362766	0.361557	0.355195	0.359884	0.35572	0.362686	0.363289	0.362919	0.373879	0.363822	0.388583	0.355923	0.363843	0.358065	0.364172	0.363194	0.362697	0.36009	0.366474	0.364748	0.365793	0.363787
	0.0745244	0.075844	0.0757555	0.0970898	0.0796672	0.0759328	0.0764846	0.076055	0.0793863	0.0743669	0.074239	0.080056	0.0703441	0.062635	0.0749377	0.0739656	0.0738182	0.0690854	0.0754385	0.0797219	0.0729654	0.0293281	0.0618426	0.0758539	0.0758521	0.0766835	0.0769891	0.0709168	0.0753538	0.0838923	0.0808812	0.0865091	0.078013	0.0756916	0.0816425	0.0818919	0.0759011	0.0975666	0.160901	0.0765496	0.084888	0.0766379	0.0763467	0.0751051	0.0780317	0.0756593	0.0767714	0.0600466	0.0789963
	0.288967	0.293151	0.293322	0.270523	0.289032	0.29277	0.295386	0.291927	0.285521	0.294355	0.294824	0.288744	0.298423	0.305525	0.294818	0.295676	0.278256	0.300526	0.291502	0.288294	0.296348	0.00706941	0.279383	0.293157	0.29314	0.292281	0.288171	0.279474	0.293987	0.28478	0.288606	0.280999	0.290026	0.29337	0.286672	0.287654	0.293073	0.275327	0.532155	0.292408	0.287526	0.292787	0.290833	0.294289	0.290422	0.214749	0.292812	0.315317	0.289789
	0.128559	0.13041	0.130422	0.120403	0.128581	0.13024	0.131412	0.129874	0.127024	0.130945	0.131174	0.128436	0.13275	0.135968	0.13116	0.13152	0.123821	0.1337	0.129685	0.128271	0.131829	0.0031537	0.124342	0.130416	0.130406	0.130033	0.128207	0.124361	0.13079	0.12671	0.12836	0.125051	0.129034	0.130516	0.127519	0.127949	0.130376	0.122593	0.236107	0.130078	0.127887	0.130242	0.129392	0.130924	0.129202	0.0957223	0.130231	0.140258	0.128906
	0.213726	0.210713	0.207268	0.181409	0.211723	0.208229	0.198906	0.212076	0.217086	0.216214	0.216129	0.205209	0.226064	0.231223	0.211436	0.211588	0.216458	0.221602	0.220063	0.210428	0.21587	0.00114795	0.229216	0.209298	0.210639	0.205809	0.209789	0.217306	0.212207	0.210273	0.18989	0.205071	0.212523	0.211042	0.200581	0.20917	0.210638	0.198829	0.421929	0.209167	0.199619	0.204746	0.212935	0.207235	0.210284	0.297271	0.199119	0.221716	0.204489
	0.154541	0.152023	0.152835	0.144958	0.143175	0.154931	0.154006	0.152969	0.15659	0.15139	0.149931	0.150007	0.150287	0.153806	0.151068	0.151877	0.159698	0.153406	0.153519	0.150613	0.151844	0.0143325	0.158686	0.152739	0.152089	0.154985	0.161495	0.161793	0.15103	0.143987	0.160483	0.147869	0.151281	0.152124	0.150721	0.146402	0.152106	0.135724	0.313768	0.151958	0.133987	0.15393	0.153823	0.154919	0.151233	0.208145	0.156913	0.158404	0.15131
	0.505596	0.505415	0.502977	0.507065	0.509147	0.505476	0.504209	0.505596	0.505525	0.505603	0.505688	0.505722	0.505374	0.506044	0.505645	0.505593	0.505604	0.483282	0.502985	0.505593	0.506005	0.580973	0.50515	0.505571	0.505627	0.505584	0.505824	0.505596	0.505748	0.505219	0.505515	0.505578	0.505514	0.505258	0.537943	0.504769	0.505595	0.485554	0.50559	0.873585	0.505806	0.505561	0.505617	0.50549	0.505595	0.503927	0.505569	0.569303	0.526642
	0.253464	0.253376	0.254165	0.253018	0.252416	0.253492	0.253886	0.253465	0.25348	0.253463	0.253441	0.253444	0.253519	0.25335	0.253455	0.253465	0.253464	0.242983	0.252504	0.253465	0.253357	0.272687	0.253591	0.253473	0.253478	0.253466	0.253416	0.253465	0.253435	0.253423	0.253494	0.253468	0.253489	0.253541	0.26946	0.253698	0.253465	0.245527	0.253465	0.42294	0.253408	0.253474	0.253462	0.253488	0.253465	0.253965	0.253468	0.285359	0.263775
	0.0963901	0.0960211	0.0955429	0.112072	0.114869	0.0942058	0.0988502	0.0960535	0.0941631	0.0954319	0.0956019	0.101254	0.0905456	0.0833684	0.0960995	0.0956794	0.0988261	0.0888581	0.082952	0.0961972	0.0943933	0.290435	0.0966477	0.0963856	0.0960291	0.0948585	0.0931186	0.0977744	0.0966801	0.106882	0.0959305	0.102567	0.0969494	0.095666	0.102394	0.111296	0.0958648	0.0918503	0.105498	0.0968779	0.258733	0.0978346	0.095783	0.0943315	0.0961884	0.0912033	0.0956472	0.0765736	0.0997768
	0.210183	0.210897	0.212468	0.260648	0.232887	0.208926	0.215557	0.209149	0.203517	0.20897	0.207815	0.220815	0.199874	0.18537	0.211565	0.208336	0.212312	0.194594	0.204472	0.215868	0.205648	0.459396	0.21646	0.210301	0.21087	0.21164	0.198719	0.209787	0.212497	0.226958	0.22251	0.231812	0.212502	0.21026	0.22437	0.210229	0.210954	0.262261	0.234296	0.212669	0.475104	0.212611	0.207715	0.20908	0.213659	0.138373	0.210922	0.175575	0.218781
	0.28786	0.287886	0.286678	0.252719	0.280444	0.290824	0.284594	0.288912	0.293378	0.294146	0.288293	0.277932	0.303463	0.317656	0.288989	0.289487	0.284592	0.304117	0.300368	0.282192	0.29495	0.00837315	0.288871	0.287318	0.287931	0.288851	0.294837	0.287263	0.289235	0.269007	0.289777	0.270664	0.286223	0.288346	0.273476	0.261773	0.288028	0.260619	0.265254	0.285997	0.47723	0.285656	0.28968	0.291324	0.284282	0.327946	0.286291	0.330463	0.279444
	0.0847271	0.0849012	0.0835214	0.0709851	0.0880393	0.0839546	0.0753326	0.0852192	0.0865813	0.0875245	0.0869988	0.082289	0.0924141	0.0939113	0.0854548	0.085631	0.083534	0.0920844	0.0941723	0.0839078	0.0885681	0.00105791	0.0859871	0.0845331	0.0848384	0.0828856	0.0843872	0.0834124	0.0856811	0.0792119	0.0769894	0.0799151	0.0851022	0.0849864	0.0785682	0.0823776	0.0848681	0.0844471	0.0775437	0.0839281	0.143735	0.082392	0.0855133	0.0837665	0.0844466	0.0966609	0.0807194	0.0988363	0.0809951
	0.0179147	0.0179379	0.0178595	0.0160582	0.0180768	0.0180581	0.0158661	0.0180091	0.018311	0.0180899	0.0179505	0.0176063	0.0183928	0.0183331	0.0179174	0.0180391	0.0179753	0.018972	0.0199536	0.0176344	0.0184241	0.000637185	0.0175768	0.0180172	0.0179287	0.017921	0.0186128	0.0180182	0.0179163	0.0158692	0.0177294	0.0169146	0.017833	0.0179388	0.017002	0.0175064	0.017937	0.0178299	0.0168231	0.0178003	0.02858	0.0178904	0.018091	0.0180793	0.0178067	0.0198326	0.0180865	0.0208591	0.0173586
	0.194166	0.194021	0.194174	0.173105	0.188422	0.196445	0.194004	0.194161	0.197334	0.195561	0.193071	0.190589	0.201187	0.212964	0.194152	0.194597	0.19418	0.204431	0.201197	0.192595	0.198356	0.00595491	0.192238	0.194596	0.194069	0.195615	0.201389	0.193683	0.193962	0.1813	0.197454	0.184607	0.192797	0.194193	0.18477	0.177747	0.194153	0.173954	0.183876	0.19284	0.324034	0.192826	0.19491	0.196304	0.193616	0.21993	0.196165	0.222419	0.188645
	0.149406	0.149088	0.158487	0.164919	0.160032	0.149936	0.153302	0.149998	0.146933	0.145412	0.149105	0.153682	0.136822	0.119644	0.149621	0.14856	0.153849	0.143546	0.143805	0.148056	0.153647	0.241673	0.137155	0.150361	0.149203	0.152869	0.160842	0.152489	0.151174	0.14399	0.156182	0.148339	0.147132	0.147281	0.15442	0.107147	0.149229	0.133907	0.152004	0.149967	0.140617	0.309483	0.151245	0.152287	0.148654	0.136264	0.158828	0.15768	0.152282
	0.267025	0.267041	0.277642	0.266888	0.305235	0.260521	0.256531	0.268783	0.263128	0.268299	0.277595	0.271532	0.26579	0.232078	0.270459	0.267436	0.269396	0.267814	0.266357	0.267287	0.281881	0.0303372	0.255716	0.266368	0.267039	0.262593	0.270112	0.264759	0.274191	0.271656	0.239003	0.265831	0.267059	0.264081	0.265709	0.201974	0.267057	0.254011	0.264192	0.266784	0.270284	0.524698	0.270573	0.263315	0.267114	0.251297	0.260787	0.284182	0.266045
	0.202918	0.20326	0.186643	0.179798	0.174217	0.202416	0.221592	0.202568	0.204146	0.207615	0.204017	0.188845	0.21899	0.169606	0.200638	0.203928	0.196625	0.210707	0.211543	0.203785	0.196459	0.0069554	0.208258	0.202267	0.203119	0.202389	0.185983	0.20074	0.198874	0.208778	0.180665	0.203558	0.205427	0.207287	0.196572	0.178201	0.203177	0.254859	0.200611	0.202225	0.19832	0.389028	0.202052	0.201835	0.203454	0.217957	0.199696	0.169502	0.1995
	0.0637029	0.0638094	0.0586221	0.0564817	0.0547497	0.063543	0.0695526	0.0635967	0.0640784	0.0651693	0.0640511	0.0593026	0.0687188	0.0532409	0.0629874	0.0640179	0.061735	0.0661323	0.0663966	0.0639725	0.0616839	0.00239965	0.0653491	0.0635023	0.0637652	0.0635419	0.0584157	0.0630228	0.0624345	0.065536	0.0567245	0.0639005	0.0644851	0.0650665	0.0617227	0.0560612	0.0637835	0.0799421	0.0629814	0.0634864	0.0622523	0.121876	0.0634358	0.0633626	0.0638701	0.0683807	0.0627016	0.0532379	0.0626363
	0.0896086	0.0896697	0.0907779	0.0931552	0.0905508	0.0887945	0.0902948	0.0893448	0.0877461	0.0902957	0.0857295	0.091105	0.0902577	0.161588	0.0878202	0.0892663	0.0884831	0.0862979	0.0910701	0.0903439	0.079167	0.0071211	0.0860975	0.0897438	0.0896741	0.0901717	0.0907718	0.0888334	0.0857478	0.093823	0.0899434	0.0901231	0.0891212	0.0896708	0.0921406	0.0864448	0.0896846	0.0828665	0.0901744	0.0900352	0.0918397	0.174866	0.0888264	0.0859313	0.0900332	0.076235	0.0860417	0.0596297	0.091171
	0.157296	0.157126	0.156753	0.162211	0.161987	0.155962	0.157189	0.15316	0.154634	0.156028	0.157613	0.157378	0.152478	0.142018	0.161518	0.157216	0.156413	0.164016	0.157127	0.157124	0.16463	0.152072	0.13891	0.156675	0.157171	0.157214	0.159937	0.158157	0.16129	0.156542	0.171198	0.156688	0.156099	0.156843	0.15077	0.163937	0.157164	0.157606	0.158097	0.156283	0.161127	0.158397	0.29786	0.157934	0.157127	0.124152	0.157262	0.194578	0.153482
	0.473185	0.472664	0.471556	0.488108	0.487415	0.469167	0.472824	0.460649	0.465096	0.469309	0.4741	0.473445	0.458526	0.426804	0.485912	0.472936	0.470524	0.493473	0.472636	0.472658	0.495351	0.459727	0.417443	0.471291	0.472802	0.472935	0.481242	0.475792	0.485242	0.4709	0.515299	0.471338	0.469546	0.471798	0.453472	0.493371	0.472779	0.473973	0.475613	0.470119	0.484807	0.476535	0.898644	0.475096	0.472667	0.37278	0.473115	0.585888	0.461661
	0.360957	0.361609	0.362999	0.342206	0.343076	0.365992	0.361406	0.376171	0.371077	0.365809	0.359804	0.360631	0.37927	0.418495	0.344958	0.361268	0.364288	0.335427	0.361642	0.361616	0.333054	0.377865	0.429955	0.363329	0.361436	0.36127	0.350848	0.357688	0.345806	0.363818	0.30777	0.36327	0.365513	0.362693	0.385561	0.335569	0.361466	0.359957	0.357912	0.364797	0.346362	0.356758	0.782458	0.358558	0.361606	0.4837	0.361047	0.217035	0.375366
	0.273576	0.274419	0.282602	0.263731	0.274349	0.27416	0.247228	0.272724	0.278872	0.278019	0.253434	0.273475	0.289078	0.217288	0.297006	0.274907	0.268064	0.265141	0.274431	0.278898	0.438246	0.000983412	0.296429	0.26918	0.274386	0.267983	0.26407	0.265176	0.295123	0.28717	0.259937	0.27502	0.275932	0.272806	0.278408	0.292112	0.274426	0.221942	0.265083	0.27494	0.291002	0.271249	0.273155	0.626199	0.276455	0.268356	0.259002	0.0111758	0.276452
	0.143024	0.142853	0.149515	0.153001	0.170793	0.137687	0.12322	0.144075	0.138779	0.142871	0.127226	0.145333	0.136484	0.13151	0.147543	0.143202	0.144054	0.125272	0.142701	0.141697	0.197416	6.83807e-05	0.12361	0.143334	0.142746	0.141079	0.147113	0.144239	0.143274	0.1505	0.116103	0.141893	0.141755	0.141637	0.156666	0.118111	0.142598	0.113721	0.144451	0.144667	0.161192	0.138087	0.145321	0.311652	0.142235	0.125206	0.138864	0.000360067	0.150599
	0.0674833	0.0673922	0.0647564	0.0660402	0.0661029	0.0659049	0.0722292	0.0675999	0.0669919	0.0676861	0.073878	0.0670156	0.0681427	0.0774464	0.064145	0.0674004	0.0678184	0.0714728	0.06841	0.0668491	0.0479467	0.0162228	0.0675141	0.0681152	0.0673904	0.0674157	0.0670392	0.0680007	0.0642102	0.0658894	0.0541458	0.06751	0.0676115	0.0679412	0.0643688	0.0675051	0.067394	0.0788748	0.0682459	0.0669627	0.0646506	0.0673439	0.0672681	0.100464	0.0671368	0.0703121	0.0675429	0.117884	0.0656753
	0.13372	0.133444	0.127789	0.130619	0.130489	0.128103	0.14677	0.134025	0.131964	0.133278	0.149294	0.133238	0.133519	0.1623	0.122617	0.133485	0.134995	0.145069	0.135847	0.13214	0.0731119	0.0341054	0.131491	0.135379	0.133447	0.133656	0.134019	0.135487	0.124373	0.128811	0.0899914	0.133464	0.133883	0.134722	0.125101	0.132726	0.133456	0.165969	0.13586	0.132258	0.126106	0.133531	0.13356	0.238035	0.132884	0.140832	0.134849	0.28936	0.1287
	0.1244	0.124289	0.120461	0.123401	0.116981	0.128084	0.135463	0.124285	0.124529	0.123399	0.132696	0.123602	0.122082	0.143286	0.117205	0.124077	0.125256	0.130945	0.124051	0.123673	0.0552185	0.334813	0.1234	0.125118	0.12432	0.126568	0.125323	0.126018	0.119541	0.119335	0.159567	0.124284	0.124184	0.124815	0.119934	0.127081	0.124351	0.145318	0.125677	0.123715	0.115526	0.126275	0.123894	0.234667	0.12405	0.131155	0.129709	0.227414	0.121898
	0.285731	0.285336	0.28031	0.223859	0.308301	0.285071	0.316337	0.2857	0.281839	0.286049	0.285072	0.28941	0.283585	0.300014	0.286886	0.281244	0.28883	0.31013	0.296589	0.251461	0.290085	0.00344291	0.2873	0.285673	0.285431	0.281105	0.289408	0.287124	0.287807	0.248666	0.288292	0.308035	0.285889	0.285985	0.26384	0.276841	0.285723	0.110114	0.281236	0.282558	0.311981	0.28583	0.285826	0.285203	0.570475	0.272079	0.285368	0.356507	0.272808
	0.110705	0.110492	0.116798	0.101563	0.105092	0.111389	0.111012	0.110627	0.114587	0.109992	0.109588	0.109759	0.108559	0.102923	0.109645	0.105993	0.109306	0.114996	0.115494	0.10293	0.108557	0.000167064	0.109799	0.110955	0.110696	0.114772	0.10674	0.109793	0.108942	0.0929766	0.113438	0.0996671	0.109944	0.110207	0.105521	0.114991	0.110728	0.0262246	0.108997	0.110162	0.112104	0.111291	0.110418	0.111259	0.196363	0.129399	0.112098	0.127057	0.108198
	0.222107	0.221677	0.23437	0.203604	0.210895	0.223481	0.222802	0.221952	0.229907	0.22062	0.219853	0.2201	0.217736	0.206416	0.219994	0.212473	0.219291	0.230699	0.231723	0.206854	0.217805	0.000300155	0.220295	0.222642	0.222089	0.230323	0.214155	0.220274	0.218566	0.186428	0.227635	0.199914	0.220561	0.221105	0.211706	0.23072	0.22215	0.0518221	0.218653	0.221019	0.224355	0.223287	0.221542	0.223235	0.394872	0.259708	0.224897	0.254916	0.217082
	0.00400814	0.00400238	0.00395314	0.00343427	0.00404641	0.00405912	0.0031153	0.00401135	0.00409227	0.00405209	0.00397423	0.0039586	0.00402143	0.00407559	0.00401856	0.00381575	0.00399583	0.00414232	0.00409253	0.00392752	0.00400789	5.83012e-05	0.00394527	0.00401538	0.00400748	0.00401904	0.00408142	0.00401347	0.00402882	0.00364342	0.00426153	0.00388535	0.00402211	0.00400949	0.00385211	0.00377817	0.00400791	0.00372046	0.00424235	0.00398668	0.00426851	0.00401553	0.00402095	0.0040704	0.00737645	0.00456937	0.00402099	0.0045139	0.00391778
	0.187291	0.187873	0.17293	0.209073	0.19438	0.186192	0.180477	0.187434	0.178161	0.188277	0.189982	0.188683	0.191482	0.20141	0.189781	0.199624	0.190458	0.171342	0.171078	0.211915	0.191961	0.756245	0.18939	0.186839	0.18734	0.183283	0.197233	0.189691	0.191225	0.239089	0.18231	0.174168	0.188876	0.18842	0.203881	0.17778	0.187221	0.490258	0.191976	0.18921	0.175324	0.186458	0.187938	0.186785	0.377128	0.143576	0.184729	0.133373	0.195726
	0.0776341	0.0784314	0.0776156	0.0763876	0.080389	0.0779673	0.0785011	0.078756	0.0862639	0.0791685	0.0790774	0.0783837	0.0798445	0.0787325	0.0783965	0.0783692	0.075715	0.0788508	0.0761003	0.0787117	0.0788264	0.00814225	0.0708477	0.0782604	0.0784379	0.0776829	0.0790761	0.0756423	0.0786254	0.0813317	0.0756871	0.0789579	0.0791787	0.0784745	0.0779911	0.0825538	0.0783983	0.0739561	0.0747803	0.0783528	0.0828966	0.0780301	0.0789744	0.0776958	0.0785534	0.145128	0.0767236	0.0767049	0.0781241
	0.122129	0.122636	0.122116	0.118194	0.117871	0.122795	0.122885	0.122822	0.0942444	0.123726	0.123108	0.121331	0.126944	0.131044	0.12274	0.122252	0.120338	0.125481	0.12852	0.123846	0.12341	0.0114091	0.120848	0.122344	0.122635	0.122407	0.122356	0.114476	0.12279	0.123395	0.120509	0.12349	0.12335	0.12278	0.119856	0.114025	0.122735	0.130151	0.120207	0.122216	0.111975	0.119936	0.122905	0.122134	0.123218	0.433313	0.12009	0.128089	0.120921
	0.143692	0.144358	0.143429	0.14144	0.145709	0.14343	0.127008	0.144478	0.126212	0.144876	0.145774	0.143616	0.146133	0.141158	0.144378	0.144507	0.143143	0.147548	0.161513	0.144408	0.14569	0.0197018	0.144568	0.14427	0.14423	0.142515	0.142298	0.139916	0.144368	0.136327	0.137644	0.144197	0.144662	0.14434	0.141115	0.144584	0.144341	0.170876	0.142711	0.143741	0.128953	0.142412	0.144353	0.143343	0.144338	0.3636	0.142028	0.15243	0.142139
	0.0718933	0.0719359	0.0721479	0.0709556	0.0709726	0.0716096	0.0712869	0.0714964	0.0730587	0.0721833	0.072355	0.0713755	0.0732142	0.0745167	0.0723484	0.0720831	0.071479	0.0727273	0.0741452	0.0720869	0.0722588	0.011604	0.0760998	0.0716101	0.0719179	0.0716352	0.0693214	0.0723364	0.0722455	0.0711916	0.0706283	0.0715233	0.0715947	0.0719584	0.0711559	0.0679388	0.0719569	0.0770915	0.0716191	0.0718233	0.0692532	0.0712245	0.0712035	0.0717634	0.0720027	0.0952742	0.0709094	0.0744529	0.0715127
	0.036078	0.035071	0.0346415	0.0322725	0.0351687	0.0345528	0.0329669	0.0351998	0.0382604	0.0359655	0.0359539	0.0344017	0.0376443	0.0384663	0.0352125	0.0349971	0.0377072	0.0363253	0.0375977	0.0356861	0.0356825	0.00129438	0.0425692	0.0346593	0.0350536	0.0342414	0.0341359	0.0382864	0.0353862	0.0358265	0.0316322	0.035366	0.0355506	0.0351087	0.0338175	0.0332876	0.0350797	0.0372642	0.0387078	0.0348591	0.0328839	0.0338013	0.0353169	0.0342929	0.0353634	0.0801486	0.032728	0.0354335	0.0342674
	0.119365	0.117094	0.119013	0.122882	0.109179	0.119492	0.121574	0.116981	0.125125	0.115527	0.114516	0.116897	0.113412	0.116105	0.116549	0.116456	0.124789	0.115163	0.118872	0.117482	0.115509	0.180323	0.129633	0.117363	0.117144	0.120355	0.120938	0.127941	0.11636	0.112388	0.128409	0.117309	0.116197	0.117082	0.118918	0.10721	0.117233	0.117378	0.127966	0.117431	0.103709	0.118943	0.117177	0.119658	0.117347	0.207056	0.12212	0.118171	0.118242
	0.227472	0.227476	0.231428	0.235155	0.219014	0.226187	0.228814	0.228548	0.224659	0.249096	0.228611	0.230702	0.288456	0.23341	0.224798	0.227748	0.226859	0.220199	0.22408	0.228782	0.246761	0.0180904	0.211989	0.226732	0.227456	0.225445	0.270963	0.226271	0.225028	0.233044	0.220829	0.227697	0.227528	0.226996	0.232851	0.24394	0.227477	0.188821	0.228332	0.228297	0.240793	0.22747	0.229098	0.224692	0.228025	0.210162	0.513917	0.217793	0.230847
	0.211699	0.211985	0.205845	0.197304	0.229908	0.208552	0.198411	0.210649	0.21513	0.196448	0.215973	0.207886	0.16747	0.252002	0.214404	0.212135	0.209832	0.225386	0.220663	0.211478	0.23262	0.00346153	0.232957	0.211504	0.211937	0.209305	0.216094	0.209151	0.215277	0.211876	0.203648	0.211382	0.21319	0.212313	0.200572	0.197352	0.211882	0.257847	0.207103	0.210173	0.206311	0.20705	0.209324	0.209628	0.211724	0.235444	0.436043	0.225023	0.204784
	0.224977	0.225674	0.22454	0.245596	0.264531	0.217966	0.202128	0.221748	0.228927	0.218973	0.219995	0.229245	0.190605	0.181938	0.226193	0.22377	0.222866	0.230735	0.237781	0.22662	0.205655	0.000935518	0.268366	0.22574	0.225726	0.226007	0.234577	0.221057	0.224683	0.230405	0.233674	0.229399	0.225151	0.224535	0.21814	0.21739	0.225618	0.216615	0.225671	0.224506	0.228818	0.222906	0.216742	0.21442	0.22617	0.204266	0.41072	0.172008	0.220565
	0.0436169	0.0437518	0.0435316	0.0476015	0.0512624	0.042261	0.0392004	0.0429923	0.0443826	0.042458	0.0426552	0.0444409	0.0369746	0.0353006	0.0438531	0.0433839	0.043208	0.0447322	0.0460943	0.0439348	0.039881	0.000201397	0.052012	0.0437648	0.0437619	0.0438161	0.0454694	0.0428587	0.0435612	0.0446665	0.0452961	0.0444722	0.0436514	0.0435317	0.0422935	0.0421459	0.043741	0.042006	0.0437507	0.0435258	0.044358	0.0432158	0.042024	0.0415762	0.0438477	0.0396171	0.0795309	0.0333787	0.0427632
	0.266427	0.265362	0.267868	0.244833	0.212053	0.27863	0.303654	0.270193	0.261487	0.265622	0.267886	0.261253	0.286303	0.273	0.265561	0.267312	0.270972	0.255052	0.246865	0.263489	0.247811	0.942726	0.211699	0.266299	0.265351	0.268794	0.200054	0.27423	0.26633	0.254958	0.267273	0.261288	0.26507	0.266954	0.278671	0.272333	0.265509	0.274588	0.268494	0.267473	0.254327	0.272522	0.276839	0.283336	0.264502	0.287474	0.495582	0.327418	0.274228
	0.250228	0.250088	0.26482	0.273365	0.322649	0.248238	0.233119	0.251012	0.247895	0.252906	0.226496	0.26509	0.246622	0.277505	0.255015	0.24944	0.25729	0.24885	0.243811	0.248086	0.263954	0.321413	0.248001	0.250323	0.250217	0.248824	0.261824	0.250461	0.258735	0.246833	0.265371	0.249945	0.248813	0.245764	0.250642	0.231405	0.250198	0.206194	0.250742	0.250195	0.248725	0.25296	0.251782	0.249694	0.249245	0.22936	0.247116	0.372716	0.250123
	0.0226537	0.0226901	0.0202287	0.0213771	0.0213293	0.0232225	0.0249277	0.0224926	0.0230781	0.0236998	0.0127746	0.0215301	0.0253134	0.0252546	0.0224405	0.0226642	0.0222442	0.0238082	0.0233754	0.0224572	0.0213626	0.00212334	0.0250879	0.022628	0.0226827	0.0229095	0.0207494	0.0225971	0.0220525	0.0225793	0.0246898	0.0229066	0.0229092	0.0232008	0.0216952	0.0249866	0.0226878	0.0262013	0.0227136	0.0225457	0.0212084	0.0225608	0.0222465	0.0229206	0.0225813	0.0245284	0.0225048	0.0291517	0.0221229
	0.176898	0.177032	0.169952	0.17326	0.172963	0.178253	0.182705	0.176126	0.178257	0.180223	0.191828	0.173308	0.183934	0.183107	0.17642	0.176968	0.174992	0.179971	0.17886	0.176332	0.173674	0.0432364	0.183253	0.176822	0.177012	0.177896	0.170798	0.176705	0.175943	0.176736	0.182183	0.17761	0.177611	0.178509	0.174261	0.182885	0.177027	0.185746	0.176957	0.176639	0.172761	0.17655	0.175545	0.17746	0.176747	0.18176	0.176019	0.192048	0.17547
	0.111314	0.111329	0.104395	0.105451	0.117039	0.109085	0.111459	0.111516	0.110602	0.114554	0.122411	0.10726	0.116804	0.111001	0.109415	0.111754	0.109941	0.112601	0.114765	0.110015	0.105797	0.0191535	0.108666	0.111546	0.11123	0.110117	0.105207	0.111575	0.108574	0.113599	0.0992115	0.111229	0.112147	0.112678	0.109727	0.103771	0.111183	0.128835	0.111534	0.111013	0.114046	0.107428	0.111464	0.108146	0.110617	0.116802	0.10835	0.174255	0.11035
	0.000249804	0.000249083	0.000231647	0.000250463	0.000266819	0.000243183	0.00025743	0.000251447	0.000243308	0.000252053	0.000268012	0.000238233	0.000243755	0.000218356	0.000238128	0.000250064	0.000251316	0.000240196	0.000254415	0.000241784	0.000221458	0.000355233	0.000215895	0.000253528	0.000248818	0.00025195	0.000244539	0.00025891	0.000233923	0.000247695	0.000209981	0.000247437	0.00024882	0.000253027	0.000256098	0.000194849	0.000248582	0.000304295	0.000257916	0.00024991	0.000251351	0.000240088	0.000252592	0.000240861	0.000245319	0.00026042	0.000257786	0.000533052	0.000253223
	0.143938	0.144113	0.131856	0.130355	0.129943	0.145537	0.155091	0.14346	0.146986	0.147656	0.160252	0.134945	0.154898	0.107605	0.144175	0.144617	0.141001	0.152364	0.147401	0.143167	0.148122	0.188811	0.154173	0.143519	0.144043	0.144157	0.132406	0.143629	0.144805	0.142448	0.139688	0.144357	0.145823	0.146795	0.137552	0.142638	0.144067	0.178998	0.142777	0.143117	0.137148	0.141761	0.143188	0.146841	0.143525	0.167774	0.145015	0.644181	0.140289
	0.0490513	0.049086	0.0471444	0.0480375	0.047865	0.0494354	0.0507	0.0488529	0.0494047	0.0499193	0.0532117	0.0480711	0.0509305	0.0508494	0.0488938	0.0490599	0.0485088	0.0499403	0.049587	0.0488937	0.0480023	0.189508	0.0508045	0.0490234	0.0490809	0.0493445	0.0474311	0.0489924	0.0487182	0.0489843	0.0505693	0.049266	0.049244	0.0495024	0.0482966	0.0508291	0.0490852	0.0515725	0.0491006	0.0489745	0.0478873	0.0489641	0.0486709	0.0490095	0.0489611	0.0504045	0.0487836	0.297283	0.0486416
	0.178173	0.178045	0.17817	0.178178	0.178182	0.178173	0.178169	0.178173	0.178173	0.178173	0.178173	0.178173	0.178173	0.178173	0.178173	0.178173	0.178173	0.165267	0.177557	0.178173	0.178174	0.185913	0.178172	0.178173	0.178185	0.178173	0.178173	0.178173	0.178173	0.177971	0.178173	0.178173	0.178173	0.17817	0.205005	0.178172	0.178173	0.172168	0.178173	0.142722	0.178173	0.178173	0.178173	0.178173	0.178173	0.178162	0.178173	0.244911	0.324173
	0.146115	0.146018	0.146118	0.146107	0.146104	0.146115	0.146124	0.146115	0.146115	0.146115	0.146115	0.146115	0.146115	0.146114	0.146115	0.146115	0.146115	0.136652	0.14588	0.146115	0.146115	0.138236	0.146116	0.146115	0.146122	0.146115	0.146115	0.146115	0.146115	0.145934	0.146118	0.146115	0.146115	0.146076	0.166365	0.146117	0.146115	0.142911	0.146115	0.120761	0.146116	0.146115	0.146115	0.146115	0.146115	0.146116	0.146115	0.197545	0.251608
	0.0169451	0.0174375	0.0173913	0.0178692	0.016531	0.0177783	0.0177162	0.0175268	0.0183808	0.0173785	0.017159	0.0173961	0.017188	0.0168269	0.0173051	0.0172958	0.0160979	0.0173993	0.0177953	0.0175571	0.0172916	0.00285114	0.0133716	0.0174711	0.0174455	0.0178853	0.0185047	0.0157457	0.0173248	0.0171343	0.0186668	0.0177005	0.0175554	0.0174614	0.0174788	0.0173507	0.0174527	0.0175813	0.0157328	0.0174454	0.0159282	0.017654	0.0176142	0.01773	0.0174775	0.0183873	0.0179588	0.0179629	0.0174422
	0.394454	0.396488	0.395436	0.387073	0.403682	0.392748	0.391888	0.395714	0.392688	0.398566	0.399933	0.395793	0.40315	0.403521	0.397917	0.397417	0.387474	0.400189	0.397642	0.396712	0.39951	0.0637267	0.393034	0.395781	0.396408	0.389498	0.387478	0.387398	0.398148	0.401208	0.38045	0.395307	0.396841	0.396475	0.392774	0.399697	0.39637	0.403827	0.385403	0.395889	0.407938	0.392548	0.395284	0.392339	0.396756	0.34905	0.387126	0.399242	0.39432
	0.107838	0.108445	0.107982	0.105829	0.110558	0.107449	0.106826	0.108297	0.107294	0.109104	0.109493	0.108243	0.110318	0.110412	0.108857	0.108733	0.106272	0.10944	0.108684	0.108465	0.109165	0.0177298	0.10796	0.108192	0.108421	0.107603	0.105812	0.106175	0.108885	0.109874	0.10388	0.10817	0.108566	0.108454	0.107441	0.109337	0.108411	0.11025	0.105795	0.10828	0.111871	0.107386	0.108091	0.107443	0.108565	0.0950995	0.105988	0.109072	0.107857
	0.160285	0.156702	0.153439	0.142545	0.162811	0.153664	0.144545	0.158173	0.163962	0.161152	0.161371	0.154646	0.16804	0.167886	0.156934	0.156457	0.166409	0.162211	0.164911	0.159085	0.159804	0.00577649	0.178054	0.155252	0.156618	0.152476	0.154783	0.165957	0.157976	0.163077	0.137404	0.15864	0.159915	0.156835	0.151148	0.159871	0.15664	0.159785	0.169454	0.155716	0.156243	0.150996	0.159068	0.152162	0.157954	0.26364	0.14507	0.154179	0.153021
	0.241869	0.241697	0.256966	0.268644	0.304932	0.238668	0.221999	0.242061	0.239969	0.245473	0.243705	0.250844	0.23858	0.245721	0.245062	0.241501	0.243818	0.236067	0.232447	0.240423	0.258559	0.70137	0.236936	0.241485	0.241864	0.241012	0.24978	0.242337	0.249845	0.236679	0.250482	0.241563	0.240283	0.238482	0.246569	0.215172	0.241868	0.191638	0.241956	0.242448	0.241673	0.243628	0.242956	0.240722	0.24125	0.219101	0.239793	0.296282	0.244241
	0.175606	0.175692	0.166365	0.169336	0.170422	0.176925	0.180527	0.175417	0.176685	0.177341	0.17319	0.170751	0.184571	0.177312	0.174349	0.175757	0.174466	0.178974	0.177807	0.1755	0.171031	0.0564123	0.182383	0.175582	0.175656	0.176005	0.168702	0.17515	0.172203	0.175856	0.175369	0.176212	0.176694	0.177659	0.172682	0.181161	0.175658	0.186704	0.175583	0.17524	0.172525	0.173934	0.174683	0.175772	0.17559	0.182791	0.175744	0.167408	0.173953
	0.226838	0.227065	0.22069	0.209991	0.232506	0.224696	0.22353	0.226914	0.226954	0.228541	0.227803	0.224945	0.237946	0.240852	0.226857	0.227263	0.226065	0.235768	0.234019	0.227219	0.22582	0.0201082	0.2332	0.227204	0.226916	0.225545	0.219357	0.224141	0.226126	0.233883	0.210052	0.226911	0.228845	0.227776	0.218915	0.235294	0.226859	0.248601	0.225245	0.225715	0.232138	0.221645	0.226793	0.223033	0.227055	0.237573	0.223014	0.213416	0.222114
	0.00584369	0.00583823	0.0057823	0.00589567	0.00566415	0.0059295	0.00610089	0.00583393	0.0058321	0.00572745	0.00566316	0.00585001	0.00569697	0.00578285	0.00578219	0.00581796	0.00592688	0.00584596	0.00584612	0.00580098	0.00567341	0.00267552	0.00577638	0.00589952	0.0058383	0.00601329	0.00596473	0.00592307	0.00574337	0.00575028	0.00616325	0.0058314	0.00581603	0.00585165	0.00583191	0.0058812	0.00583733	0.00609496	0.00594702	0.00583862	0.00561294	0.00590211	0.00583882	0.00590922	0.00582086	0.00594847	0.00618253	0.00541379	0.00583812
	0.19636	0.196311	0.194896	0.197934	0.18698	0.199096	0.20614	0.196287	0.196802	0.195249	0.194079	0.196296	0.192959	0.190413	0.195812	0.19605	0.196896	0.197819	0.196663	0.19602	0.193121	0.0893644	0.196571	0.196311	0.196319	0.197516	0.19909	0.198373	0.195229	0.193272	0.207733	0.196524	0.195987	0.196477	0.195039	0.197406	0.196333	0.206384	0.197758	0.196182	0.188965	0.199306	0.196167	0.199839	0.196175	0.202009	0.199783	0.188874	0.195704
	0.1591	0.159096	0.100601	0.156643	0.155924	0.160059	0.162699	0.155076	0.158715	0.159706	0.155696	0.156621	0.157948	0.157625	0.16174	0.159258	0.156855	0.147846	0.160928	0.158998	0.158079	0.0251408	0.151794	0.158514	0.159154	0.160154	0.154255	0.159269	0.150997	0.160709	0.180422	0.158914	0.15904	0.134543	0.168058	0.168385	0.159168	0.163443	0.159212	0.157571	0.159458	0.159704	0.151988	0.157964	0.158825	0.139351	0.157995	0.169644	0.150356
	0.107385	0.107206	0.0663268	0.103967	0.108967	0.0993016	0.112365	0.10499	0.105205	0.107887	0.111336	0.106193	0.107712	0.115831	0.103831	0.107547	0.106409	0.104224	0.110826	0.106497	0.107984	0.00134359	0.100403	0.107902	0.107224	0.10621	0.104088	0.107871	0.097119	0.108053	0.0560316	0.107003	0.107614	0.091009	0.108835	0.109955	0.107213	0.121376	0.108378	0.105546	0.108286	0.106072	0.10292	0.1104	0.106744	0.0943438	0.103559	0.151596	0.0989203
	0.00432351	0.00431629	0.00267003	0.00418587	0.00438725	0.00399798	0.00452403	0.00422706	0.00423573	0.0043437	0.00448262	0.00427552	0.00433665	0.00466366	0.00418038	0.00433005	0.00428421	0.00419618	0.00446206	0.00428775	0.00434764	5.38359e-05	0.00404228	0.00434435	0.00431702	0.0042762	0.00419077	0.00434308	0.00391007	0.0043504	0.00225547	0.00430815	0.00433274	0.00366401	0.00438192	0.00442699	0.00431659	0.00488689	0.0043635	0.00424944	0.0043598	0.00427063	0.00414369	0.00444492	0.00429772	0.00379828	0.00416944	0.00610399	0.00398263
	0.0290766	0.0290529	0.020515	0.030732	0.0362378	0.0276358	0.0284509	0.028912	0.028984	0.0298357	0.0301996	0.0303058	0.0293117	0.0299191	0.0305348	0.0290946	0.0297712	0.0282353	0.0288138	0.0288458	0.0333226	0.00368587	0.0287111	0.0291023	0.0290805	0.0290278	0.0289705	0.029048	0.0299593	0.0285738	0.0257178	0.0289923	0.0290358	0.0242895	0.0295645	0.0278967	0.0290899	0.026317	0.0289705	0.0286518	0.028255	0.0295099	0.0285031	0.0299986	0.0289108	0.0247061	0.0285989	0.0588566	0.0269586
	0.00149668	0.0014972	0.0014609	0.00146695	0.00148069	0.0014831	0.00153225	0.00150239	0.00150611	0.00152107	0.0015059	0.00147732	0.00154916	0.00150642	0.00150326	0.00149881	0.00149396	0.00152889	0.00151202	0.00149386	0.00151547	0.000359215	0.00153926	0.00149838	0.00149705	0.00149872	0.00145297	0.00149444	0.00151294	0.00149322	0.00138181	0.00149948	0.00150291	0.00149878	0.00146747	0.00150611	0.00149723	0.00157852	0.00149379	0.00149262	0.00146888	0.00149137	0.00149968	0.00151122	0.00149537	0.0015409	0.00149175	0.00155144	0.00147842
	0.470602	0.470758	0.459028	0.460525	0.455285	0.462296	0.490667	0.471954	0.475074	0.477295	0.476474	0.464452	0.488431	0.466048	0.471907	0.47108	0.469886	0.486734	0.474783	0.470167	0.484865	0.118926	0.493626	0.471198	0.470781	0.472201	0.457034	0.469676	0.476421	0.465995	0.414018	0.471918	0.472743	0.471711	0.457357	0.484563	0.470896	0.499972	0.469625	0.468795	0.455178	0.471792	0.470935	0.483198	0.47043	0.48955	0.471206	0.586619	0.462541
	0.139557	0.139601	0.136289	0.136804	0.138289	0.138307	0.142676	0.140122	0.140388	0.141806	0.140302	0.137736	0.144395	0.140628	0.140205	0.139763	0.139358	0.142433	0.140995	0.139267	0.141169	0.0333721	0.143291	0.139711	0.139585	0.139709	0.135496	0.139352	0.141176	0.1393	0.129236	0.139814	0.140131	0.139737	0.136911	0.140175	0.1396	0.147109	0.139299	0.139185	0.137124	0.138998	0.139911	0.140771	0.139404	0.143574	0.139089	0.142652	0.137897
	0.1533	0.153222	0.154738	0.16495	0.149887	0.1544	0.134246	0.153246	0.1559	0.152094	0.151753	0.155161	0.149267	0.145142	0.152294	0.152298	0.153187	0.149281	0.151646	0.154689	0.150727	0.139871	0.150152	0.15324	0.153261	0.254212	0.153962	0.15359	0.152253	0.155318	0.159227	0.144566	0.153801	0.153019	0.156604	0.154837	0.153296	0.127563	0.155114	0.153724	0.152428	0.154343	0.15335	0.154055	0.143349	0.164696	0.155543	0.146119	0.155225
	0.13312	0.133156	0.136996	0.13798	0.126023	0.133392	0.135982	0.133083	0.13506	0.133505	0.133314	0.130971	0.134308	0.129346	0.132608	0.132227	0.130671	0.132228	0.134093	0.135548	0.132046	0.0154646	0.133841	0.133147	0.133229	0.0783175	0.129739	0.13229	0.13202	0.130099	0.131767	0.12535	0.132455	0.132883	0.13369	0.136455	0.133167	0.122339	0.131945	0.133354	0.129831	0.133011	0.132784	0.133404	0.126324	0.13966	0.133191	0.131331	0.133755
	0.0747945	0.0749233	0.075552	0.0712737	0.075045	0.0730413	0.0724278	0.0749526	0.0758148	0.0768402	0.0774999	0.0730487	0.0808088	0.0778773	0.075312	0.0748262	0.0729733	0.0770139	0.0775991	0.0762721	0.07591	0.00113374	0.07776	0.0743365	0.0749149	0.0502948	0.0692865	0.0725185	0.0752306	0.0764632	0.0649218	0.070982	0.0753619	0.0748875	0.0727074	0.07875	0.0748754	0.0720984	0.0728185	0.0746007	0.0777319	0.0723804	0.0747488	0.0728079	0.0733908	0.0805219	0.0696343	0.0745041	0.0736855
	0.339179	0.339049	0.348863	0.354778	0.319611	0.340189	0.350215	0.339113	0.342981	0.33808	0.338066	0.334663	0.338654	0.326539	0.337737	0.337025	0.337471	0.335265	0.340264	0.342433	0.335411	0.0436325	0.338509	0.340029	0.339261	0.239263	0.333142	0.337994	0.336138	0.329476	0.34041	0.321179	0.33677	0.338625	0.341777	0.346379	0.339118	0.309749	0.339195	0.339788	0.328743	0.340441	0.338687	0.340636	0.331702	0.354322	0.342249	0.334076	0.341429
	0.18887	0.18908	0.206242	0.20237	0.234279	0.193481	0.179988	0.190843	0.192325	0.1949	0.18854	0.197108	0.194755	0.182327	0.202257	0.188713	0.193907	0.192805	0.182968	0.188182	0.213329	0.550097	0.203201	0.188022	0.189213	0.190036	0.190512	0.187557	0.210637	0.184074	0.277879	0.189429	0.188852	0.18687	0.185905	0.179431	0.189291	0.158245	0.186565	0.188825	0.179436	0.193233	0.191474	0.190902	0.18861	0.186333	0.190191	0.26518	0.187744
	0.215431	0.215487	0.205866	0.211346	0.217719	0.21465	0.219441	0.214037	0.215584	0.217695	0.214724	0.213322	0.221104	0.218194	0.212408	0.21545	0.214013	0.219827	0.2174	0.21458	0.213494	0.0611333	0.219442	0.215305	0.215469	0.214699	0.21136	0.215085	0.210836	0.215063	0.186725	0.215923	0.216189	0.216229	0.211343	0.218406	0.215466	0.225493	0.215533	0.214823	0.212525	0.214454	0.213523	0.216922	0.21508	0.21975	0.212585	0.210856	0.21274
	0.184907	0.185027	0.176048	0.177249	0.192217	0.182155	0.184044	0.184014	0.184557	0.1883	0.186319	0.182732	0.193291	0.194469	0.182406	0.185296	0.182788	0.189861	0.188629	0.184507	0.182991	0.0413655	0.188142	0.184508	0.184958	0.182179	0.178962	0.183439	0.180888	0.187941	0.152545	0.185284	0.186216	0.185673	0.180354	0.186713	0.184935	0.196825	0.183882	0.18422	0.187953	0.181627	0.183565	0.183595	0.184778	0.189067	0.178217	0.175879	0.181924
	0.0120233	0.0120215	0.0115146	0.0116713	0.0128327	0.0117073	0.0117527	0.0120067	0.0118679	0.0121875	0.0120759	0.0119086	0.0123146	0.0131586	0.0117403	0.0120481	0.0119344	0.0120817	0.0122876	0.0119493	0.0115152	0.00206957	0.0116782	0.0120381	0.0120143	0.0118205	0.0117702	0.0120054	0.0115852	0.0123076	0.0095028	0.0120097	0.0120725	0.0120564	0.0119363	0.011585	0.0120094	0.0127993	0.0120384	0.0119974	0.0125332	0.0116968	0.0119982	0.0117311	0.0119854	0.0120105	0.0115789	0.0101339	0.0119464
	0.031543	0.031454	0.0308669	0.0333075	0.0335753	0.0306962	0.0312636	0.0316197	0.0305443	0.0311114	0.0307153	0.0315668	0.0297087	0.034721	0.03008	0.0314606	0.0319164	0.0298073	0.0316092	0.0309527	0.0281587	0.0170469	0.0276315	0.0319342	0.0314396	0.03171	0.0327178	0.0324125	0.0293779	0.0315491	0.0255816	0.031296	0.0312159	0.0314987	0.0329803	0.0275689	0.0314153	0.0323983	0.0324957	0.0316458	0.0325841	0.0309704	0.0317129	0.0305539	0.0312155	0.0297548	0.0320545	0.021099	0.0322935
	0.229136	0.228838	0.226391	0.231708	0.215102	0.226863	0.231121	0.229159	0.225999	0.225021	0.227003	0.227665	0.220062	0.233567	0.223065	0.228866	0.229254	0.222085	0.229588	0.228266	0.215033	0.156027	0.214475	0.230356	0.228792	0.230179	0.233657	0.231945	0.219581	0.229572	0.20229	0.228249	0.22791	0.22931	0.23512	0.221029	0.228724	0.235179	0.232216	0.229672	0.233439	0.227797	0.22937	0.226672	0.228583	0.224069	0.232472	0.183588	0.2324
	0.028015	0.0280342	0.0269926	0.0239471	0.0169706	0.0293432	0.0353806	0.0278574	0.0292894	0.0279139	0.0279977	0.0273986	0.0303837	0.0214014	0.0281374	0.0281122	0.0282562	0.0272007	0.0294342	0.0282666	0.0280392	0.00997748	0.0324812	0.0279439	0.0280448	0.0286976	0.0260081	0.0279708	0.0276176	0.028755	0.0305086	0.0282925	0.0284544	0.0272113	0.0300183	0.0333286	0.0281036	0.0460211	0.0278914	0.0282661	0.0254337	0.0297371	0.0275259	0.0300166	0.028134	0.0358863	0.0295942	0.0524795	0.0291832
	0.156805	0.156783	0.169769	0.157937	0.151143	0.157096	0.15431	0.15699	0.156368	0.155979	0.155877	0.154717	0.154669	0.16081	0.156668	0.156696	0.155968	0.152143	0.156321	0.156999	0.153961	0.0650791	0.154619	0.15682	0.156806	0.156846	0.157565	0.156861	0.156049	0.155805	0.159935	0.156745	0.156475	0.156163	0.160863	0.157586	0.156759	0.150853	0.156958	0.157553	0.15817	0.155476	0.15699	0.155904	0.156895	0.152961	0.156787	0.144577	0.160033
	0.522181	0.522099	0.565761	0.52659	0.503112	0.523172	0.513296	0.522828	0.520572	0.519016	0.519063	0.515154	0.514216	0.53602	0.521671	0.52178	0.519244	0.506261	0.520292	0.522901	0.512507	0.218848	0.514252	0.522258	0.522177	0.522309	0.525341	0.522403	0.519618	0.518628	0.532804	0.521955	0.520967	0.520072	0.536048	0.524845	0.522015	0.500701	0.522769	0.524728	0.52709	0.517653	0.522877	0.519086	0.522518	0.508428	0.52219	0.480052	0.533195
	0.240807	0.240851	0.210384	0.235815	0.251709	0.238486	0.245873	0.239885	0.240986	0.243409	0.242842	0.244124	0.246764	0.235761	0.23865	0.241145	0.241952	0.252571	0.243213	0.239979	0.243029	0.134503	0.243333	0.24084	0.240759	0.240066	0.237335	0.24076	0.238597	0.244023	0.217635	0.240838	0.241762	0.243008	0.229672	0.237652	0.240837	0.255514	0.240678	0.238793	0.239277	0.242108	0.239724	0.241762	0.240411	0.248739	0.239069	0.242994	0.232147
	0.286325	0.287076	0.273144	0.247368	0.225078	0.288927	0.306853	0.285024	0.294929	0.290841	0.296185	0.282572	0.314104	0.25329	0.291049	0.288121	0.283029	0.306496	0.297282	0.291155	0.301174	0.0432181	0.323565	0.283367	0.286969	0.283105	0.265707	0.279575	0.290887	0.298141	0.273197	0.288442	0.291515	0.287928	0.27156	0.329396	0.287291	0.348588	0.278975	0.284376	0.282797	0.290003	0.28318	0.293517	0.288894	0.328149	0.279355	0.389793	0.27621
	0.181814	0.181513	0.175018	0.174007	0.169565	0.176288	0.186393	0.182884	0.178308	0.181557	0.181169	0.182349	0.180286	0.18664	0.175446	0.182297	0.184759	0.176307	0.187866	0.17966	0.163767	0.0303549	0.164095	0.183294	0.181331	0.181061	0.179666	0.184727	0.171337	0.189736	0.14829	0.180771	0.181932	0.181623	0.185322	0.162085	0.181323	0.218556	0.184672	0.181698	0.190001	0.179391	0.182942	0.175768	0.180525	0.186512	0.181996	0.119565	0.18257
	0.314679	0.314262	0.33479	0.360528	0.415518	0.31161	0.27187	0.315854	0.306503	0.313462	0.308263	0.317788	0.2914	0.365333	0.315644	0.312925	0.313583	0.299361	0.299956	0.311638	0.314785	0.38851	0.286905	0.315993	0.314448	0.313671	0.335597	0.316942	0.320062	0.299999	0.337359	0.313122	0.3099	0.31327	0.32562	0.279458	0.314006	0.208494	0.317944	0.316656	0.322842	0.30596	0.318088	0.305164	0.313181	0.259474	0.311008	0.231747	0.324037
	0.046848	0.0467858	0.0498419	0.0536746	0.0618619	0.0463909	0.0404741	0.0470228	0.0456306	0.0466666	0.0458927	0.0473109	0.0433817	0.0543898	0.0469916	0.0465867	0.0466847	0.0445673	0.0446558	0.0463952	0.0468638	0.057844	0.0427126	0.0470436	0.0468136	0.0466978	0.0499624	0.0471849	0.0476494	0.0446621	0.0502247	0.0466162	0.0461363	0.0466382	0.0484769	0.0416038	0.0467477	0.0310379	0.047334	0.0471422	0.0480634	0.0455497	0.0473555	0.0454312	0.0466249	0.0386283	0.0463014	0.0345002	0.0482412
	0.0027299	0.00272851	0.00258492	0.00265505	0.00226533	0.00282616	0.00302601	0.00272148	0.00278751	0.00272355	0.00268845	0.00273257	0.00277869	0.00236134	0.0027526	0.00272594	0.00275841	0.00259844	0.00274213	0.00272446	0.00278354	0.0028977	0.0029258	0.0027341	0.00273077	0.00278671	0.00269036	0.00274425	0.00275047	0.00268816	0.00312508	0.0027443	0.00273623	0.00265058	0.00295076	0.00286965	0.00273345	0.00308581	0.00274344	0.00275856	0.00252102	0.00284136	0.00270818	0.00285274	0.00272689	0.00295461	0.00285051	0.00408197	0.00286947
	0.0488796	0.0489891	0.039499	0.0419954	0.0549458	0.0482158	0.0567535	0.0485687	0.050453	0.0537373	0.049622	0.0505065	0.0606039	0.0437335	0.0492325	0.0493325	0.0507985	0.0561558	0.0525333	0.0478856	0.0515382	0.0111599	0.0569625	0.0486392	0.0489288	0.0485203	0.0427176	0.0485007	0.0492066	0.0520769	0.042461	0.0492618	0.0503257	0.0491248	0.0433192	0.047147	0.0490242	0.0797756	0.0481979	0.0478764	0.0452639	0.0502116	0.0480819	0.0500948	0.0483983	0.0632546	0.0474558	0.0715539	0.0445654
	0.294747	0.294787	0.314528	0.289507	0.293699	0.294874	0.295334	0.295769	0.294639	0.295318	0.293353	0.292132	0.298002	0.300544	0.296201	0.294774	0.29369	0.29086	0.297355	0.293947	0.291246	0.0941223	0.295989	0.294725	0.294775	0.293067	0.291504	0.29444	0.295313	0.295895	0.298044	0.295539	0.295476	0.293609	0.297882	0.292019	0.29475	0.303794	0.295126	0.295388	0.295088	0.292857	0.295654	0.293818	0.294431	0.298038	0.291123	0.28733	0.297414
	0.0345197	0.03452	0.0362312	0.0339755	0.0357542	0.0342049	0.0337926	0.034666	0.0343119	0.0346634	0.0345147	0.0342801	0.0347813	0.0363674	0.0345323	0.0345473	0.0343744	0.0340002	0.0348744	0.0344179	0.0338205	0.00948502	0.0339447	0.0345297	0.0345127	0.0341439	0.0341818	0.0344545	0.0344128	0.034909	0.0334754	0.0345486	0.0345921	0.0344148	0.0348743	0.033511	0.0345035	0.0348644	0.0345316	0.0345808	0.0353398	0.0339827	0.0346826	0.033986	0.0344717	0.0342909	0.0337605	0.0312551	0.0348059
	0.239967	0.239309	0.239297	0.263161	0.268393	0.235066	0.227375	0.241116	0.232434	0.235454	0.234492	0.24278	0.219192	0.263061	0.232743	0.239098	0.243231	0.224538	0.235243	0.236607	0.220681	0.384766	0.206387	0.242623	0.239281	0.241878	0.254207	0.245772	0.230551	0.236656	0.224536	0.237698	0.236375	0.239284	0.251563	0.20655	0.239064	0.209655	0.245953	0.241125	0.24859	0.236319	0.242436	0.231828	0.238029	0.213984	0.245514	0.147537	0.24684
	0.330055	0.330507	0.324525	0.328249	0.312577	0.335946	0.326074	0.328244	0.335139	0.329043	0.334537	0.328975	0.331686	0.312962	0.336429	0.329998	0.325764	0.339931	0.324785	0.334664	0.352664	0.489645	0.351892	0.327815	0.33067	0.330518	0.329417	0.325328	0.340847	0.32471	0.358507	0.331013	0.330502	0.331336	0.322544	0.363266	0.330743	0.290133	0.324934	0.329629	0.323938	0.333455	0.327906	0.337401	0.332548	0.326732	0.329688	0.405058	0.32643
	0.149177	0.14913	0.145987	0.149825	0.155836	0.148976	0.147034	0.149418	0.148882	0.150151	0.148908	0.149457	0.150109	0.152475	0.149539	0.149181	0.149255	0.144508	0.149476	0.148723	0.149371	0.114135	0.149034	0.149292	0.149157	0.148565	0.148798	0.149046	0.149839	0.149271	0.150588	0.149238	0.149247	0.147012	0.15493	0.145915	0.149146	0.148667	0.149218	0.149979	0.149649	0.148495	0.149413	0.148351	0.148931	0.147964	0.147857	0.157523	0.153117
	0.407302	0.407073	0.363805	0.418352	0.449875	0.40481	0.39316	0.408017	0.405103	0.409318	0.408172	0.412428	0.405179	0.421101	0.409393	0.407154	0.408343	0.387579	0.405617	0.406132	0.413131	0.481495	0.401901	0.407558	0.407225	0.40533	0.411938	0.407112	0.412292	0.406697	0.410849	0.406873	0.406659	0.396342	0.433824	0.390906	0.407164	0.392014	0.407318	0.410784	0.411389	0.405477	0.408844	0.403631	0.406709	0.394992	0.403161	0.458598	0.424793
	0.355885	0.356236	0.31303	0.337143	0.342081	0.356598	0.383431	0.354358	0.359966	0.365784	0.349395	0.353235	0.384714	0.386762	0.351832	0.356729	0.354579	0.371342	0.367304	0.354735	0.340709	0.121835	0.376694	0.35518	0.356065	0.357854	0.335859	0.355029	0.346174	0.366582	0.346097	0.358038	0.35913	0.359088	0.341221	0.379072	0.356319	0.414039	0.355728	0.353447	0.346252	0.360998	0.351275	0.357959	0.355334	0.378204	0.355619	0.334947	0.344546
	0.0526722	0.0526289	0.0595837	0.0552746	0.0449224	0.0535231	0.0499488	0.0529258	0.0519768	0.0499479	0.051536	0.049934	0.0476214	0.0584732	0.0522553	0.0524241	0.050847	0.0484996	0.0513468	0.0532996	0.0491633	0.0268658	0.0491289	0.0527943	0.0526568	0.0528663	0.0551582	0.0528611	0.0516681	0.0510508	0.0578861	0.0526313	0.0520035	0.0528806	0.0565321	0.0559144	0.0525975	0.0428568	0.0531695	0.0533595	0.0546334	0.0515641	0.0530423	0.0519883	0.053015	0.0469848	0.053444	0.0387122	0.055725
	0.21971	0.219671	0.230777	0.210585	0.188092	0.222093	0.218252	0.220118	0.220467	0.215268	0.223852	0.207001	0.211655	0.167281	0.220556	0.219926	0.21655	0.217068	0.217858	0.220548	0.226999	0.128515	0.216113	0.219937	0.219673	0.21905	0.217878	0.219894	0.222553	0.212364	0.219345	0.218904	0.219756	0.222196	0.223597	0.212942	0.219524	0.226005	0.218805	0.220643	0.220222	0.213062	0.22134	0.221235	0.220128	0.232552	0.221562	0.225354	0.2242
	0.159094	0.159027	0.16859	0.160892	0.158041	0.158988	0.153197	0.159286	0.158433	0.157282	0.161152	0.158806	0.152808	0.136477	0.160161	0.158986	0.159322	0.15616	0.156601	0.159293	0.164205	0.176816	0.154776	0.159291	0.15906	0.158651	0.162564	0.15925	0.162	0.156122	0.160112	0.158519	0.158516	0.158641	0.162054	0.152536	0.158998	0.146966	0.158891	0.15962	0.160864	0.157254	0.160118	0.158796	0.159171	0.155691	0.15892	0.167717	0.161572
	0.0656419	0.0659508	0.0648369	0.0714486	0.0689227	0.0649153	0.0608292	0.0657504	0.0648824	0.0655344	0.0663219	0.0661889	0.0650195	0.0622322	0.0657577	0.0670472	0.0659022	0.0610323	0.0623962	0.0665144	0.0665371	0.262954	0.0654086	0.0655851	0.0657152	0.0652956	0.0662428	0.0661817	0.0660706	0.0798533	0.0623823	0.0649216	0.0658522	0.0657026	0.0709096	0.0706521	0.0656757	0.138081	0.0653398	0.0663012	0.0609817	0.0662154	0.0659028	0.0649525	0.0660933	0.0541079	0.0654896	0.0479236	0.0683118
	0.269171	0.268977	0.269929	0.251916	0.271776	0.269344	0.252	0.269181	0.27009	0.269333	0.268913	0.268934	0.268793	0.264735	0.2691	0.267583	0.269121	0.284964	0.285491	0.267902	0.26893	0.00443719	0.267349	0.269157	0.269048	0.269194	0.269066	0.269215	0.269045	0.231602	0.270377	0.27099	0.269136	0.269128	0.254702	0.2715	0.26917	0.210046	0.269685	0.267082	0.268665	0.269976	0.269214	0.269504	0.268953	0.289617	0.269352	0.316079	0.260485
	0.0218274	0.0217835	0.0222351	0.0233899	0.0206077	0.0218645	0.0212738	0.0218281	0.0221052	0.0218044	0.0218069	0.0217246	0.0218118	0.0204143	0.0217717	0.0217271	0.0217707	0.0221727	0.0233321	0.0219354	0.0215105	6.46473e-05	0.0215986	0.0218698	0.0218221	0.0219469	0.0214182	0.021744	0.0217213	0.0180798	0.0218312	0.0210697	0.0217615	0.0218107	0.0212402	0.022508	0.0218267	0.00936947	0.0218623	0.0217743	0.0212631	0.0218949	0.0218193	0.0218818	0.021566	0.0254435	0.0218587	0.0237661	0.0215844
	0.110017	0.109761	0.110712	0.115161	0.107758	0.109912	0.117802	0.110014	0.110216	0.109903	0.11004	0.110133	0.109799	0.10638	0.109944	0.110027	0.110033	0.11204	0.118036	0.109774	0.109442	0.000204901	0.109917	0.110088	0.109963	0.110127	0.108835	0.109862	0.109907	0.0905737	0.109073	0.109141	0.109845	0.109994	0.106702	0.112072	0.110015	0.0340225	0.109583	0.109714	0.108368	0.11013	0.109987	0.109908	0.10987	0.115789	0.110033	0.120857	0.108681
	0.246449	0.246091	0.245796	0.242709	0.247764	0.246564	0.237576	0.246452	0.246285	0.24656	0.246426	0.246322	0.246679	0.249232	0.24652	0.246438	0.246436	0.250653	0.260083	0.246693	0.246949	0.00160878	0.246401	0.246395	0.246421	0.246355	0.24759	0.246598	0.246554	0.218239	0.247419	0.247027	0.246584	0.246471	0.240246	0.244572	0.24645	0.166405	0.246891	0.245751	0.247861	0.246359	0.246478	0.246574	0.246528	0.246313	0.246433	0.268611	0.243364
	0.0323159	0.0322612	0.0323826	0.0326128	0.0321119	0.032319	0.0317884	0.0323162	0.0323637	0.0323158	0.0323128	0.0322979	0.0323344	0.0321613	0.0323073	0.032295	0.0323071	0.0326915	0.0343325	0.0323342	0.0322667	0.000164305	0.0322611	0.0323247	0.0323147	0.0323132	0.0322526	0.0322986	0.0322998	0.0284879	0.0323112	0.032455	0.0323065	0.0323139	0.0316041	0.0323942	0.0323157	0.0198974	0.0323251	0.0322474	0.0323199	0.0323177	0.0323154	0.0323206	0.0323622	0.033073	0.0323179	0.0346628	0.032002
	0.158254	0.158487	0.15149	0.151946	0.132608	0.162249	0.18273	0.156582	0.160779	0.160062	0.153004	0.153409	0.167527	0.195545	0.157361	0.158102	0.153323	0.161255	0.149265	0.16026	0.150506	0.0248499	0.171574	0.157514	0.158499	0.160184	0.151223	0.155932	0.15501	0.175298	0.172194	0.159898	0.158971	0.160663	0.154104	0.179031	0.158583	0.153029	0.157204	0.158024	0.161344	0.15846	0.154918	0.159546	0.159377	0.161337	0.156035	0.156517	0.156214
	0.153671	0.154536	0.148072	0.150386	0.145738	0.153622	0.136591	0.153873	0.154298	0.153934	0.152206	0.151575	0.154462	0.156291	0.152307	0.153996	0.153521	0.149447	0.426345	0.153356	0.146848	0.605034	0.153484	0.153955	0.153763	0.153604	0.151214	0.154868	0.150813	0.146616	0.151755	0.153827	0.154264	0.154889	0.161559	0.177828	0.153754	0.388186	0.154525	0.154477	0.144107	0.155114	0.153809	0.152848	0.153609	0.152691	0.154266	0.135624	0.156965
	0.144853	0.144424	0.143059	0.146447	0.154469	0.141719	0.14107	0.145892	0.142222	0.144074	0.145278	0.143322	0.139282	0.116269	0.142132	0.144963	0.146918	0.141833	0.0833265	0.142581	0.139593	0.051724	0.130473	0.145848	0.144522	0.144747	0.146385	0.147851	0.141727	0.139083	0.128142	0.143643	0.144271	0.144792	0.146438	0.121789	0.144435	0.101847	0.147203	0.144862	0.146265	0.142049	0.146883	0.142213	0.143568	0.145995	0.147895	0.104526	0.14594
	0.164031	0.163382	0.162447	0.166342	0.177623	0.16003	0.160569	0.165371	0.160332	0.162785	0.164645	0.162307	0.15636	0.126664	0.160278	0.164115	0.166655	0.15965	0.0873198	0.160834	0.157816	0.0648811	0.14507	0.165647	0.163523	0.163796	0.166478	0.167702	0.159769	0.156597	0.142185	0.162299	0.16312	0.163658	0.166616	0.13031	0.163403	0.108667	0.166845	0.164038	0.166752	0.160196	0.166499	0.160597	0.162218	0.165805	0.168045	0.113011	0.165716
	0.15146	0.151501	0.148408	0.138604	0.138161	0.153697	0.155044	0.151128	0.15543	0.15287	0.157829	0.1475	0.159643	0.100751	0.155798	0.152089	0.149728	0.16267	0.0809472	0.152794	0.169916	0.0534745	0.167367	0.150176	0.151726	0.150162	0.144376	0.148857	0.158887	0.14435	0.152982	0.151815	0.153241	0.152123	0.143181	0.154857	0.151791	0.101746	0.147815	0.150525	0.145641	0.151813	0.151131	0.157157	0.152192	0.171079	0.151264	0.214253	0.146995
	0.0859707	0.085912	0.0926051	0.0920698	0.0919321	0.0866737	0.0812636	0.0856588	0.0859221	0.0854982	0.0852297	0.0913592	0.0847136	0.123404	0.0876514	0.0855826	0.0865635	0.0857141	0.0448225	0.0870802	0.0879628	0.0509453	0.0890948	0.0856265	0.0861026	0.0859674	0.0903974	0.0846516	0.0880497	0.0834119	0.0978441	0.0864113	0.0854799	0.0846256	0.0862001	0.0957768	0.0861249	0.0426557	0.0853873	0.0861348	0.0867283	0.0884168	0.0853741	0.0860038	0.0865726	0.0771045	0.0837196	0.0967062	0.0863101
	0.115236	0.115248	0.112745	0.105045	0.108511	0.117121	0.113089	0.114495	0.12001	0.116432	0.119617	0.114913	0.122623	0.0941785	0.119449	0.115728	0.114136	0.123079	0.109306	0.116218	0.130382	0.059789	0.135672	0.113653	0.115275	0.112201	0.109488	0.112821	0.121845	0.11678	0.122842	0.115721	0.116969	0.115308	0.109334	0.160701	0.115235	0.106133	0.11208	0.114377	0.124757	0.11817	0.113999	0.118981	0.115657	0.143345	0.111675	0.187658	0.111706
	0.193145	0.192345	0.190994	0.195111	0.215958	0.188722	0.181253	0.193895	0.19158	0.19187	0.193113	0.195699	0.185844	0.183152	0.190162	0.193267	0.196612	0.186924	0.182253	0.189311	0.187401	0.112396	0.18195	0.194028	0.192272	0.189401	0.195399	0.196716	0.189596	0.19605	0.176639	0.191453	0.192689	0.19198	0.196918	0.209052	0.19198	0.175248	0.195791	0.192902	0.221119	0.192968	0.194366	0.188158	0.190778	0.215047	0.192012	0.153058	0.194905
	0.162466	0.16292	0.163372	0.165339	0.164663	0.161949	0.151027	0.163105	0.161499	0.162789	0.162223	0.162393	0.161443	0.16589	0.161634	0.162789	0.162426	0.162287	0.176093	0.162782	0.15889	0.0526167	0.156511	0.163234	0.162831	0.163093	0.163583	0.162881	0.160903	0.156169	0.157277	0.162668	0.16244	0.162898	0.162941	0.147199	0.162929	0.183143	0.162998	0.162836	0.14828	0.16118	0.163209	0.161415	0.162861	0.143522	0.163076	0.145018	0.162752
	0.219021	0.219649	0.220159	0.222893	0.221792	0.218335	0.203123	0.219853	0.217836	0.219458	0.21863	0.218949	0.217719	0.22444	0.217954	0.219479	0.218961	0.218849	0.237779	0.219462	0.214134	0.0688537	0.211154	0.220006	0.219526	0.219802	0.22047	0.219574	0.216973	0.210344	0.212275	0.219319	0.219009	0.219645	0.21962	0.196787	0.219658	0.247368	0.219735	0.219524	0.199721	0.217186	0.219989	0.217598	0.219566	0.19331	0.219797	0.195349	0.219381
	0.239618	0.239477	0.24222	0.240196	0.22662	0.240201	0.277197	0.238708	0.23606	0.240489	0.236272	0.236975	0.243651	0.279281	0.238756	0.238464	0.236569	0.237026	0.229899	0.241867	0.232026	0.0587812	0.236019	0.238789	0.239663	0.243851	0.23949	0.236838	0.237562	0.253009	0.243712	0.240254	0.238499	0.239855	0.241445	0.191395	0.239779	0.226503	0.238746	0.240013	0.23565	0.235349	0.238674	0.238701	0.240763	0.220851	0.238797	0.20773	0.24118
	0.0283387	0.0283979	0.0270559	0.017886	0.0369132	0.0280994	0.0308163	0.0283474	0.0278097	0.0290421	0.0282844	0.0289307	0.0286914	0.0323767	0.0288505	0.0296137	0.0289315	0.0281012	0.0272511	0.0289051	0.0299001	0.0458771	0.0293852	0.028317	0.0283534	0.0273703	0.0287122	0.028461	0.0292061	0.031695	0.028673	0.0318927	0.028517	0.028378	0.0286958	0.0258954	0.0283432	0.0410708	0.0277257	0.0283645	0.0245798	0.0281044	0.0283958	0.0281674	0.0322531	0.0260086	0.0275842	0.0261945	0.0284453
	0.128762	0.12897	0.132022	0.0958331	0.147238	0.12875	0.126385	0.128715	0.132534	0.131259	0.127573	0.12925	0.129145	0.130708	0.129222	0.131887	0.128437	0.122281	0.12441	0.136634	0.131199	0.050936	0.131671	0.128799	0.128953	0.130821	0.124184	0.127638	0.129668	0.139719	0.13208	0.121283	0.128707	0.128247	0.134581	0.126062	0.128816	0.130437	0.126149	0.129677	0.105933	0.128295	0.128584	0.128755	0.127528	0.144574	0.127102	0.109475	0.132266
	0.212257	0.212234	0.210959	0.220094	0.218077	0.210306	0.199523	0.21244	0.21248	0.215762	0.214932	0.211436	0.221514	0.216104	0.213277	0.208231	0.210715	0.222391	0.219188	0.20576	0.214126	0.00146231	0.215278	0.211592	0.212294	0.210148	0.207405	0.210143	0.213775	0.201562	0.202588	0.206455	0.213441	0.212398	0.202563	0.213449	0.212362	0.180124	0.212374	0.210975	0.232211	0.209516	0.212324	0.210082	0.201576	0.21581	0.205816	0.236373	0.206653
	0.239599	0.239575	0.237904	0.248604	0.245722	0.237469	0.225688	0.23982	0.23985	0.24337	0.242644	0.238587	0.249616	0.244232	0.240729	0.235184	0.237893	0.250941	0.247283	0.232266	0.241655	0.00184212	0.242959	0.238849	0.239638	0.237068	0.234306	0.237273	0.241256	0.227786	0.228744	0.233206	0.240934	0.239792	0.22876	0.24079	0.239715	0.204664	0.239661	0.238162	0.261529	0.236557	0.239692	0.237258	0.227871	0.243665	0.232442	0.266466	0.233324
	0.212846	0.212351	0.215482	0.244076	0.204071	0.217083	0.214765	0.212518	0.212556	0.209322	0.206802	0.214252	0.203805	0.199637	0.211304	0.207421	0.215634	0.213405	0.211913	0.204238	0.208822	0.0288098	0.206638	0.214142	0.212574	0.219298	0.221626	0.217049	0.210938	0.191672	0.237514	0.206615	0.210704	0.212359	0.211202	0.207028	0.212666	0.171857	0.218968	0.212569	0.215567	0.218502	0.21273	0.217921	0.201396	0.20963	0.22506	0.233824	0.212115
	0.000901463	0.000903492	0.000854563	0.00135344	0.000886451	0.000902177	0.00113341	0.000900021	0.000838771	0.000882231	0.000896646	0.00092748	0.000880473	0.000894637	0.000904035	0.000987614	0.000931539	0.000800644	0.00080332	0.000990695	0.000906	0.0345692	0.000899355	0.000902519	0.000900694	0.000905293	0.000969	0.00092945	0.000907117	0.00114162	0.000918235	0.000838978	0.000897058	0.000904531	0.00101274	0.000884981	0.000900436	0.00205606	0.000896811	0.000914352	0.000809934	0.000919381	0.000900911	0.000905764	0.000923287	0.000596517	0.000936859	0.000626277	0.000960212
	0.0561519	0.0562392	0.0581243	0.102501	0.0495778	0.0564257	0.0639946	0.0560542	0.0553185	0.0549203	0.0554606	0.0567259	0.0549059	0.0504607	0.0554253	0.0597328	0.0564366	0.0484184	0.0522028	0.063812	0.0543069	0.667407	0.055139	0.0562649	0.0561715	0.0565081	0.0567485	0.0568343	0.0551226	0.0670176	0.0568649	0.0633609	0.0555713	0.0560381	0.0642979	0.0598415	0.0561132	0.0814154	0.055852	0.0572311	0.0488595	0.0572043	0.0559509	0.0563594	0.0680356	0.0487826	0.0587632	0.0357693	0.060844
	0.104972	0.105017	0.105091	0.110273	0.127329	0.104665	0.106722	0.104955	0.104813	0.108157	0.103831	0.107124	0.107138	0.108908	0.105919	0.104897	0.105755	0.0904986	0.0947041	0.103635	0.1088	0.51892	0.106842	0.104953	0.105015	0.104732	0.104845	0.105021	0.106857	0.10859	0.108319	0.105403	0.105387	0.104657	0.117799	0.0996898	0.105003	0.0510742	0.105305	0.106982	0.103952	0.104777	0.104931	0.104966	0.104346	0.0976366	0.103632	0.111796	0.113673
	0.0740859	0.0741578	0.0735654	0.0722661	0.0763374	0.0739939	0.0708961	0.0740892	0.074159	0.0744979	0.0740958	0.0738312	0.0762978	0.0752918	0.0741391	0.0740796	0.0740466	0.0425804	0.0833352	0.0741083	0.0741987	0.000435896	0.0751812	0.0740642	0.0740605	0.0740634	0.073161	0.0740066	0.0742026	0.0740326	0.0739336	0.0740205	0.0740451	0.0741106	0.0117394	0.0733381	0.0740798	0.139914	0.0739671	0.0678928	0.073159	0.0738621	0.0740795	0.0739227	0.0740985	0.0783716	0.0740099	0.0318384	0.0517181
	0.102442	0.102476	0.101858	0.100077	0.10524	0.102313	0.0985183	0.102446	0.102517	0.102885	0.102478	0.102151	0.105029	0.104001	0.102505	0.102438	0.102399	0.114212	0.105601	0.10247	0.102624	0.00434025	0.103715	0.102429	0.102457	0.102412	0.101352	0.102325	0.102583	0.103965	0.101998	0.102369	0.102407	0.102468	0.105167	0.10166	0.102435	0.110731	0.102305	0.102391	0.101555	0.102136	0.102439	0.102218	0.102456	0.107177	0.102348	0.110152	0.101592
	0.0746207	0.0746562	0.0744632	0.0724148	0.0767632	0.0742326	0.0719509	0.07463	0.0746078	0.0748567	0.0749699	0.0745305	0.0761476	0.0762813	0.0747228	0.0746726	0.0745272	0.0837066	0.077166	0.0746865	0.0751405	0.00257671	0.0753586	0.0746612	0.0746381	0.0744399	0.0737954	0.0742401	0.0748084	0.0759922	0.0726777	0.0745944	0.0747454	0.0746341	0.0764677	0.0748657	0.0746233	0.0811362	0.0743726	0.0745574	0.0752493	0.0740274	0.0746367	0.0740811	0.0746551	0.0772219	0.074111	0.0804485	0.0738685
	0.256543	0.256436	0.256496	0.25975	0.254123	0.257067	0.25886	0.256533	0.256595	0.256325	0.256054	0.256589	0.255347	0.254082	0.256425	0.256476	0.256642	0.282005	0.259166	0.25647	0.255704	0.0239016	0.256028	0.256379	0.256521	0.256747	0.257364	0.25707	0.256332	0.250828	0.260775	0.256566	0.256299	0.256533	0.27159	0.255544	0.256538	0.2693	0.256824	0.257407	0.253862	0.257397	0.256524	0.257267	0.256505	0.258384	0.257125	0.276103	0.258348
	0.281151	0.28107	0.281148	0.281363	0.281018	0.28116	0.281313	0.281151	0.281153	0.281149	0.281143	0.281151	0.281125	0.281042	0.28115	0.28115	0.281152	0.299511	0.283242	0.281151	0.281129	0.0285398	0.281141	0.281143	0.281138	0.281152	0.281166	0.281161	0.281148	0.274262	0.281346	0.281152	0.281145	0.281151	0.292531	0.281113	0.281151	0.290901	0.281154	0.281848	0.281023	0.281172	0.281151	0.281164	0.281151	0.2814	0.281155	0.296939	0.282596
	0.11889	0.118775	0.118551	0.127262	0.118197	0.120794	0.124758	0.118837	0.118527	0.11607	0.115715	0.121749	0.111352	0.112139	0.118121	0.118659	0.121662	0.115163	0.115917	0.117388	0.116956	0.468672	0.114131	0.11952	0.11879	0.133314	0.125098	0.12105	0.118182	0.118107	0.131437	0.119331	0.118614	0.118791	0.122343	0.116291	0.118851	0.110553	0.121899	0.11928	0.116211	0.121826	0.119127	0.1209	0.117883	0.11519	0.125015	0.116222	0.120777
	0.130785	0.131015	0.126412	0.12585	0.143017	0.128583	0.123503	0.131173	0.130536	0.131932	0.133119	0.133755	0.133301	0.134936	0.131759	0.131815	0.131768	0.13253	0.132227	0.130051	0.132735	0.0296	0.130555	0.130127	0.130888	0.143235	0.129463	0.128872	0.132639	0.140397	0.122147	0.132175	0.133363	0.131221	0.129394	0.132314	0.130976	0.126451	0.130563	0.130566	0.140944	0.128385	0.131396	0.127844	0.130089	0.129991	0.124801	0.128293	0.12965
	0.29163	0.291852	0.288333	0.284304	0.300772	0.289107	0.29405	0.291951	0.291784	0.29382	0.294836	0.292694	0.296873	0.297191	0.292674	0.292494	0.29117	0.294588	0.294516	0.291776	0.293924	0.0678585	0.293592	0.290841	0.291745	0.308301	0.287834	0.289301	0.293342	0.298633	0.279242	0.292335	0.293725	0.291988	0.289043	0.294281	0.291785	0.292099	0.290217	0.29128	0.299716	0.288477	0.292008	0.288476	0.29138	0.293563	0.284207	0.290851	0.289912
	0.0293671	0.029358	0.029742	0.029034	0.0284607	0.0293725	0.031574	0.0293411	0.029457	0.0295457	0.0294746	0.0288912	0.0298504	0.0295403	0.0293515	0.0293011	0.0290399	0.0295618	0.0296114	0.0295731	0.0293775	0.00713326	0.0298289	0.0293602	0.0293662	0.029858	0.0288997	0.0293423	0.0292814	0.0286098	0.0288873	0.029185	0.0291917	0.0293375	0.0291649	0.0295448	0.0293537	0.0305218	0.0291292	0.0293471	0.0287043	0.0292889	0.0292999	0.0294206	0.0294824	0.0299602	0.0292732	0.0298048	0.0292831
	0.0946602	0.09463	0.0957939	0.0936181	0.0918653	0.0946736	0.0990055	0.0945766	0.0949182	0.0952009	0.0949802	0.0932005	0.0961468	0.0953092	0.0946155	0.0944561	0.093645	0.0952463	0.0952914	0.0952917	0.0946893	0.0243263	0.096075	0.0946327	0.0946557	0.0957267	0.0932363	0.0945679	0.0944003	0.0924515	0.0932136	0.0941112	0.0941262	0.0945697	0.0940469	0.0951181	0.0946178	0.0980009	0.0939273	0.0945984	0.0927405	0.0944108	0.0944504	0.094816	0.0950221	0.0964803	0.0943543	0.0959551	0.0944068
	0.154243	0.154149	0.155871	0.15453	0.149354	0.154781	0.115045	0.154047	0.154118	0.154147	0.153699	0.152635	0.154507	0.155223	0.15404	0.153873	0.153427	0.154028	0.152584	0.154693	0.153766	0.074517	0.155071	0.154336	0.154206	0.133997	0.153871	0.154424	0.153687	0.151951	0.156004	0.153846	0.153294	0.154098	0.154322	0.152885	0.154164	0.154929	0.153781	0.154271	0.15209	0.154627	0.15391	0.155002	0.154784	0.154602	0.155482	0.155155	0.154452
	0.145254	0.145139	0.148995	0.146813	0.136433	0.146455	0.171066	0.145018	0.145473	0.14507	0.144354	0.142057	0.145226	0.143238	0.144718	0.144566	0.143755	0.145045	0.145669	0.146198	0.144364	0.0675237	0.146628	0.145687	0.14523	0.118027	0.144624	0.146213	0.143969	0.137409	0.148396	0.144148	0.143266	0.144966	0.145326	0.145339	0.145143	0.15306	0.144531	0.145337	0.137714	0.146455	0.144745	0.147068	0.146257	0.145539	0.148524	0.148497	0.145597
	0.348566	0.348098	0.349434	0.415569	0.340232	0.344052	0.375933	0.34727	0.313865	0.374344	0.35128	0.355402	0.454081	0.323716	0.348373	0.353091	0.349809	0.329349	0.320191	0.343372	0.348104	0.0568279	0.362497	0.346853	0.347961	0.341634	0.357469	0.354438	0.347425	0.351975	0.335074	0.343223	0.34311	0.348232	0.363633	0.375562	0.348033	0.257031	0.3524	0.35068	0.420341	0.351825	0.34571	0.344601	0.347412	0.153613	0.354391	0.339846	0.358772
	0.00574553	0.00574732	0.00567667	0.00546021	0.00565234	0.00578863	0.0052312	0.00576745	0.00616959	0.00537912	0.00575048	0.00562796	0.00445929	0.00606147	0.00575275	0.0055632	0.00571019	0.00622349	0.00626638	0.00558551	0.00573453	7.71032e-06	0.00557186	0.00576062	0.00575139	0.00579519	0.00564413	0.00566267	0.0057668	0.00528298	0.00580629	0.00588886	0.00582865	0.0057602	0.00531841	0.00543054	0.00575367	0.00579597	0.00573828	0.00568734	0.00538414	0.00568325	0.00578855	0.00577731	0.00565644	0.00823127	0.00562561	0.00651545	0.00548184
	0.404444	0.40435	0.40627	0.36446	0.388303	0.408807	0.355257	0.405632	0.439545	0.380828	0.402791	0.39553	0.304783	0.425067	0.403453	0.38562	0.400899	0.444278	0.450657	0.387367	0.40039	0.000120465	0.383711	0.406092	0.404783	0.410738	0.396101	0.397943	0.40356	0.360079	0.411885	0.415773	0.409968	0.404702	0.36851	0.382945	0.404916	0.395272	0.405715	0.399459	0.378546	0.400458	0.407278	0.407795	0.393732	0.626602	0.399629	0.468109	0.38236
	0.0459906	0.0461843	0.0434611	0.0535039	0.0449938	0.0456578	0.0498311	0.0461141	0.046735	0.0431094	0.0468095	0.0459565	0.0350308	0.0510526	0.0462962	0.0490844	0.0464672	0.0449072	0.0461199	0.0502448	0.046535	0.000263653	0.0445802	0.0459702	0.0460473	0.0456517	0.0464765	0.0457397	0.0465283	0.0570357	0.0428889	0.0453326	0.0468486	0.0462577	0.0472535	0.0439484	0.0460284	0.125583	0.0446545	0.0461083	0.038174	0.0452592	0.0463064	0.0455348	0.048321	0.0488307	0.0447908	0.0338539	0.0463663
	0.0747259	0.0757372	0.0783171	0.0831292	0.0687383	0.0763174	0.0810371	0.0762508	0.0735258	0.0861586	0.0749649	0.0776684	0.109268	0.0668618	0.0745263	0.0758951	0.0728297	0.0702038	0.071986	0.0761808	0.0748384	0.0302199	0.0615255	0.0756365	0.0757439	0.0760013	0.0845616	0.0725715	0.0743249	0.0773239	0.0765406	0.0757432	0.0753051	0.0755679	0.0806032	0.0846211	0.0757663	0.0557472	0.0730817	0.0764843	0.0815518	0.0772462	0.0766382	0.0757284	0.0759334	0.0510146	0.0796677	0.0707421	0.0787881
	0.288768	0.293265	0.290591	0.286487	0.300655	0.292381	0.290526	0.291756	0.291343	0.282306	0.294037	0.291388	0.259521	0.300804	0.295213	0.293592	0.279388	0.299146	0.294897	0.292071	0.294326	0.0106007	0.279373	0.293382	0.293257	0.293031	0.280766	0.277683	0.295043	0.291804	0.293397	0.292331	0.292875	0.293503	0.288009	0.285073	0.293219	0.318436	0.274156	0.292507	0.29158	0.292177	0.290587	0.293611	0.29267	0.231404	0.289765	0.303767	0.290135
	0.128449	0.13046	0.129328	0.12735	0.133711	0.130075	0.12924	0.129781	0.129558	0.125645	0.130791	0.129652	0.115477	0.133766	0.131319	0.130601	0.124267	0.133067	0.13118	0.12991	0.130919	0.00474044	0.124188	0.130523	0.130457	0.130357	0.124887	0.123494	0.131231	0.129798	0.130534	0.130053	0.130274	0.130559	0.128132	0.126863	0.13044	0.141641	0.121921	0.130125	0.129766	0.129988	0.12926	0.130626	0.130186	0.10267	0.128915	0.135116	0.129075
	0.213521	0.210793	0.205641	0.191735	0.22013	0.207974	0.19561	0.211908	0.221361	0.207518	0.215465	0.20719	0.196681	0.227381	0.211678	0.210116	0.217179	0.220532	0.222584	0.213077	0.214368	0.00172797	0.228772	0.209476	0.210721	0.206314	0.204333	0.215721	0.212894	0.215363	0.193144	0.213232	0.214539	0.211097	0.201562	0.207453	0.21074	0.229583	0.218165	0.209247	0.202622	0.204361	0.212698	0.206765	0.21187	0.317987	0.197144	0.213584	0.20477
	0.154393	0.152081	0.15164	0.153197	0.14886	0.154741	0.151449	0.152847	0.159676	0.145305	0.14947	0.151456	0.130757	0.151249	0.15124	0.15082	0.160232	0.152667	0.15528	0.152508	0.150788	0.0215507	0.158382	0.152869	0.152149	0.155364	0.157294	0.160615	0.151518	0.147472	0.163229	0.153753	0.152717	0.152164	0.151457	0.145204	0.152179	0.156712	0.162257	0.152015	0.136003	0.153639	0.153651	0.154567	0.152374	0.222678	0.155354	0.152592	0.151518
	0.267883	0.267413	0.274419	0.201134	0.341786	0.270209	0.264881	0.267277	0.265938	0.287912	0.262286	0.271858	0.348874	0.251532	0.272225	0.263437	0.269099	0.260066	0.247546	0.261535	0.280475	0.904679	0.298643	0.267262	0.268078	0.267585	0.258768	0.267911	0.275119	0.23844	0.305602	0.269356	0.264168	0.26666	0.273779	0.26124	0.268114	0.100432	0.269622	0.269405	0.264499	0.271457	0.265885	0.272632	0.264393	0.217698	0.264534	0.347165	0.273728
	0.0216968	0.0217289	0.0210848	0.0232337	0.0234978	0.021226	0.0209456	0.0217627	0.0217482	0.0217972	0.0220589	0.0217635	0.0199643	0.0243126	0.0218142	0.0219348	0.0217378	0.0223641	0.0225323	0.0217341	0.0218057	5.49679e-05	0.021147	0.0216453	0.0217029	0.0212714	0.0213052	0.0214689	0.0219287	0.0228514	0.0196039	0.0217308	0.0219723	0.0217272	0.0210807	0.0203278	0.021701	0.0262242	0.0214247	0.0215947	0.0220757	0.021063	0.0218099	0.0211185	0.0217323	0.022785	0.020636	0.0194381	0.0212581
	0.0447827	0.0448485	0.0435233	0.0478762	0.0486331	0.043606	0.0428446	0.0449562	0.0447659	0.0450151	0.0456405	0.0448708	0.0412624	0.0507965	0.0449055	0.0452877	0.044806	0.0461326	0.0467229	0.0448703	0.0446821	9.40542e-05	0.0432321	0.0446826	0.0447883	0.0437765	0.0439105	0.0442962	0.0450643	0.0475325	0.0394522	0.0448104	0.0453746	0.0448448	0.0435121	0.0418046	0.0447798	0.0550337	0.0442162	0.0445624	0.046145	0.0432833	0.0450647	0.0433162	0.0448547	0.0471583	0.04241	0.0386448	0.0438627
	0.253334	0.253135	0.250993	0.297064	0.26041	0.248507	0.248959	0.254632	0.249541	0.247019	0.250467	0.25516	0.215725	0.278867	0.247953	0.254682	0.257045	0.249184	0.260324	0.251546	0.237628	0.000623471	0.224054	0.255286	0.252822	0.254324	0.262691	0.257618	0.245868	0.263517	0.230526	0.251775	0.253304	0.252911	0.255825	0.225034	0.252691	0.315763	0.257202	0.253032	0.256078	0.24952	0.255903	0.246217	0.252351	0.2616	0.256405	0.178728	0.253536
	0.267044	0.267566	0.264098	0.294647	0.226197	0.269718	0.270619	0.266381	0.271562	0.25978	0.271399	0.264332	0.239869	0.259638	0.268585	0.268914	0.264154	0.281896	0.277608	0.271729	0.274481	0.000304018	0.271009	0.266291	0.267287	0.267193	0.266642	0.264338	0.268769	0.281159	0.264904	0.267226	0.270185	0.267907	0.25598	0.292491	0.267329	0.357698	0.263605	0.265343	0.263048	0.26874	0.26629	0.27004	0.269663	0.307666	0.268357	0.283377	0.259319
	0.231031	0.226597	0.230975	0.230694	0.24116	0.230992	0.230151	0.23103	0.231004	0.231327	0.230841	0.231159	0.231988	0.23255	0.231097	0.231016	0.23106	0.186124	0.327491	0.230957	0.231597	0.990581	0.231783	0.231009	0.232473	0.231017	0.230934	0.231035	0.231163	0.201884	0.231813	0.231059	0.231126	0.231007	0.307263	0.2299	0.231034	0.260557	0.23104	0.243186	0.229024	0.230971	0.231027	0.231008	0.231004	0.231979	0.230961	0.340769	0.283806
	0.145538	0.146382	0.145543	0.146919	0.143127	0.145542	0.145908	0.145538	0.145543	0.145526	0.145559	0.145533	0.14542	0.145129	0.145535	0.14554	0.145538	0.155455	0.127741	0.14554	0.145465	0.000462487	0.145417	0.145539	0.145269	0.145539	0.145537	0.145539	0.145533	0.154353	0.145474	0.145537	0.14552	0.145539	0.130013	0.145727	0.145538	0.138722	0.145538	0.143059	0.146181	0.145551	0.145538	0.145543	0.145538	0.145231	0.14554	0.127737	0.134831
	0.244271	0.245632	0.244341	0.245642	0.243904	0.244279	0.243702	0.24427	0.244275	0.244278	0.244272	0.244228	0.244341	0.244304	0.244268	0.244265	0.244257	0.260393	0.214179	0.244285	0.244263	0.000817414	0.244371	0.244273	0.243814	0.244271	0.244233	0.244271	0.244256	0.253215	0.244232	0.244254	0.244208	0.244268	0.218498	0.244249	0.244268	0.236415	0.244258	0.240195	0.244117	0.244272	0.244265	0.244289	0.244277	0.244413	0.244273	0.214586	0.226651
	0.0666188	0.0670192	0.0674587	0.129356	0.0697663	0.0668336	0.0682103	0.066614	0.0668259	0.066952	0.0660934	0.0668085	0.068238	0.0620437	0.0665255	0.0669093	0.0666506	0.06679	0.0564515	0.0673004	0.0659569	0.00246215	0.0671802	0.0665503	0.0665209	0.0668314	0.0658627	0.0668177	0.0665583	0.0703003	0.0690566	0.0666482	0.0664024	0.0665438	0.0628587	0.0670057	0.0666193	0.0603315	0.0668591	0.0660213	0.0647442	0.067212	0.0665762	0.0670013	0.0669234	0.0653978	0.0669524	0.051423	0.0638338
	0.242911	0.244376	0.242011	0.182765	0.240103	0.242691	0.24203	0.242918	0.242704	0.242573	0.243429	0.242765	0.241249	0.247267	0.243007	0.24263	0.242894	0.260967	0.211979	0.242219	0.243563	0.00126388	0.242262	0.242975	0.242437	0.2427	0.243694	0.242715	0.242986	0.247843	0.240586	0.2429	0.243183	0.242988	0.215588	0.242556	0.242913	0.233625	0.242686	0.238525	0.244883	0.242329	0.24296	0.242517	0.242602	0.243997	0.242578	0.214469	0.22406
	0.0944026	0.0946524	0.101996	0.0970194	0.113821	0.0942602	0.096582	0.0951532	0.094998	0.0933105	0.0987729	0.101373	0.0911501	0.0901881	0.0998707	0.0950597	0.0966897	0.0953679	0.0914136	0.0945675	0.108678	0.0269503	0.0977044	0.0933721	0.0946392	0.0922879	0.0989121	0.0920275	0.103564	0.0986755	0.107032	0.0957376	0.0960116	0.0930073	0.0939199	0.100027	0.0947338	0.0662719	0.0931722	0.0945039	0.101185	0.0953096	0.0957613	0.0943684	0.0944455	0.0865123	0.090571	0.138717	0.0941878
	0.0703162	0.0706176	0.0671653	0.0639154	0.0633865	0.0717751	0.0816801	0.0702627	0.0722816	0.0708465	0.0711162	0.0689931	0.0737771	0.0646936	0.0725752	0.0710513	0.0691367	0.0735705	0.0712389	0.0706795	0.0741191	0.00320499	0.0780874	0.0694861	0.0705584	0.0697093	0.0665836	0.0684017	0.0735674	0.0743092	0.0790959	0.0718469	0.0723917	0.0715717	0.0680814	0.0852979	0.0706435	0.0655998	0.0693383	0.0702118	0.0727522	0.0700299	0.0700586	0.0708894	0.070516	0.0737722	0.0679676	0.0807097	0.0692165
	0.165186	0.165191	0.159673	0.166324	0.176579	0.162143	0.183325	0.166744	0.161785	0.163709	0.160967	0.164645	0.15691	0.176136	0.161971	0.166298	0.166883	0.156693	0.166495	0.161417	0.149505	0.00897007	0.147053	0.16625	0.164953	0.164951	0.166446	0.167134	0.160505	0.174742	0.15948	0.166581	0.167132	0.166978	0.171798	0.15569	0.16496	0.152081	0.169699	0.165965	0.180486	0.160337	0.167377	0.15722	0.163061	0.155274	0.163822	0.0931352	0.169235
	0.115309	0.11499	0.123702	0.110082	0.0967504	0.114876	0.080505	0.115246	0.114712	0.118416	0.113314	0.103351	0.122264	0.135057	0.112633	0.113902	0.108396	0.113381	0.118727	0.118521	0.103824	0.00050891	0.114871	0.115871	0.11513	0.114917	0.105901	0.115801	0.109805	0.105479	0.107973	0.11194	0.111473	0.115737	0.115635	0.104144	0.114839	0.13544	0.112345	0.115525	0.107199	0.110546	0.114589	0.112595	0.117119	0.120183	0.114604	0.0730982	0.116718
	0.0695694	0.0693829	0.0746216	0.0664426	0.0585534	0.0693169	0.0490772	0.0695225	0.0692353	0.0714468	0.0683882	0.0624874	0.0737433	0.0811724	0.0679861	0.0687437	0.0654798	0.0684191	0.0716023	0.0714652	0.0627957	0.000803094	0.0693584	0.0698982	0.0694649	0.0693496	0.0639506	0.0698575	0.0663264	0.0637804	0.0652455	0.0675798	0.0673145	0.0698083	0.0697741	0.0630047	0.069294	0.0815133	0.0678103	0.0697002	0.0647595	0.0667582	0.0691319	0.0679657	0.0706405	0.0724905	0.0691608	0.0446765	0.0704113
	0.129867	0.129789	0.105405	0.108511	0.12365	0.127514	0.106018	0.128529	0.133397	0.146352	0.130252	0.121649	0.168754	0.133233	0.127182	0.129502	0.127451	0.148675	0.142403	0.131035	0.125043	0.00106779	0.150045	0.129851	0.129787	0.129195	0.105517	0.129518	0.124408	0.126414	0.10438	0.126787	0.129051	0.131489	0.114214	0.114366	0.129729	0.240647	0.124668	0.12716	0.111973	0.128764	0.126588	0.130321	0.130698	0.172991	0.126758	0.12471	0.118756
	0.176882	0.17682	0.17067	0.184495	0.164015	0.176781	0.207268	0.174983	0.174474	0.165433	0.177642	0.182951	0.155601	0.162814	0.170708	0.177008	0.179171	0.171132	0.171738	0.175341	0.174909	0.0847501	0.165991	0.177192	0.176795	0.178154	0.192772	0.178325	0.168324	0.179613	0.138979	0.178903	0.177833	0.17618	0.182177	0.194037	0.176923	0.142944	0.181843	0.177442	0.183365	0.180812	0.17544	0.182181	0.175947	0.16133	0.18093	0.181873	0.179344
	0.0133162	0.013358	0.0118173	0.0135075	0.0169011	0.0131715	0.0181483	0.0134513	0.0130855	0.0130359	0.0132927	0.0145299	0.012262	0.0126965	0.0134229	0.0135365	0.0142129	0.0129257	0.0130136	0.0129326	0.0134849	0.05011	0.0120767	0.0132972	0.0133228	0.013152	0.0146619	0.0134362	0.0136435	0.0156321	0.0136328	0.0142009	0.0139447	0.0134276	0.0137497	0.0134234	0.0133528	0.0125524	0.014341	0.0133458	0.0157396	0.0134154	0.0135677	0.0130756	0.0130782	0.012079	0.0132199	0.0119511	0.0134363
	0.117398	0.117699	0.108391	0.123326	0.143229	0.115457	0.179851	0.118389	0.116254	0.113971	0.117008	0.129018	0.107171	0.107101	0.117713	0.119561	0.125239	0.114363	0.116093	0.11115	0.117774	0.176724	0.107174	0.117434	0.117435	0.117733	0.124742	0.117597	0.11937	0.1316	0.117935	0.119663	0.122053	0.118042	0.120526	0.124383	0.117697	0.0703938	0.120781	0.117651	0.134138	0.118333	0.119282	0.114278	0.11345	0.108202	0.116222	0.10678	0.118379
	0.185401	0.185333	0.191444	0.186156	0.176356	0.184854	0.183578	0.185084	0.18667	0.185919	0.186234	0.183046	0.188253	0.183963	0.184894	0.185313	0.183334	0.187302	0.187751	0.183771	0.184537	0.0123294	0.189364	0.185262	0.185421	0.186208	0.17856	0.184116	0.184166	0.177992	0.179839	0.180082	0.183896	0.18502	0.183347	0.190276	0.185362	0.124075	0.179211	0.185272	0.179212	0.184626	0.184628	0.184846	0.184008	0.18996	0.184114	0.189512	0.184698
	0.219769	0.219672	0.22844	0.222105	0.207908	0.218959	0.222769	0.219365	0.221496	0.219863	0.220664	0.216818	0.22252	0.216148	0.218879	0.219735	0.216624	0.222122	0.223005	0.216935	0.218376	0.0114817	0.224522	0.219661	0.219789	0.221545	0.210724	0.218043	0.217754	0.209352	0.212433	0.211852	0.217745	0.21921	0.217157	0.227654	0.219724	0.129295	0.210939	0.21962	0.211406	0.218917	0.218725	0.218845	0.217689	0.225677	0.218543	0.225041	0.218929
	0.374955	0.374935	0.370894	0.359989	0.371344	0.375503	0.31212	0.374715	0.373828	0.379804	0.376729	0.367819	0.385965	0.3944	0.376611	0.373517	0.370091	0.377556	0.374371	0.385115	0.378466	0.0615596	0.380728	0.374615	0.37497	0.369912	0.375472	0.374798	0.376901	0.378979	0.372512	0.382709	0.37434	0.375256	0.372797	0.36088	0.37481	0.562537	0.380711	0.374575	0.37546	0.372412	0.374702	0.376174	0.382101	0.377688	0.37117	0.378535	0.373546
	0.226168	0.226235	0.236545	0.248961	0.213174	0.224529	0.217875	0.226431	0.234319	0.228453	0.228527	0.222531	0.232068	0.215583	0.224986	0.222672	0.220642	0.216853	0.2363	0.231747	0.221913	0.0499762	0.226406	0.225692	0.226294	0.222426	0.212387	0.221386	0.223848	0.219813	0.21317	0.257037	0.226679	0.225783	0.230813	0.241718	0.226321	0.0926973	0.224175	0.227318	0.227292	0.223373	0.225962	0.223808	0.248441	0.269124	0.219142	0.169549	0.230024
	0.156637	0.157013	0.14958	0.135827	0.173025	0.153947	0.193797	0.156726	0.152511	0.158032	0.159496	0.158419	0.159931	0.165487	0.15841	0.159293	0.157794	0.15033	0.157805	0.154366	0.161324	0.241451	0.159771	0.156271	0.156348	0.154908	0.156011	0.155722	0.159597	0.16614	0.144838	0.142171	0.158737	0.157123	0.15825	0.155922	0.156695	1.43672e-05	0.154052	0.156914	0.165675	0.153997	0.156983	0.153487	0.144107	0.127524	0.150917	0.0829668	0.157292
	0.260992	0.26096	0.25663	0.248936	0.262746	0.259187	0.239839	0.260994	0.258322	0.262274	0.26297	0.261166	0.265463	0.270137	0.262312	0.262755	0.261551	0.26607	0.259459	0.260196	0.264745	0.0376019	0.26369	0.260688	0.2611	0.260959	0.261654	0.260217	0.263112	0.263624	0.25543	0.2429	0.261318	0.261246	0.257799	0.256723	0.260983	0.313443	0.259347	0.260452	0.264292	0.258915	0.261166	0.258773	0.24959	0.258192	0.257239	0.28807	0.258941
	0.00291833	0.00291796	0.00287011	0.00278454	0.00293751	0.0028983	0.0026812	0.00291833	0.00288879	0.00293255	0.00294026	0.00292019	0.00296804	0.00301983	0.00293294	0.00293787	0.00292446	0.00297563	0.002901	0.00290966	0.00296002	0.000419599	0.00294834	0.00291495	0.00291954	0.00291837	0.0029256	0.00290967	0.00294181	0.00294774	0.00285666	0.00271531	0.00292188	0.00292112	0.00288234	0.00287088	0.00291823	0.00351059	0.00290006	0.00291224	0.00295469	0.00289524	0.00292024	0.00289368	0.00279026	0.00288779	0.00287677	0.0032251	0.00289521
	0.145735	0.1457	0.144379	0.136383	0.156698	0.147004	0.134072	0.145639	0.144202	0.144855	0.143944	0.146602	0.143671	0.151782	0.145573	0.145953	0.147061	0.166974	0.140276	0.144513	0.146879	0.0114472	0.146009	0.146029	0.14597	0.146993	0.150583	0.147568	0.145622	0.15149	0.151847	0.144084	0.145192	0.145681	0.133745	0.139644	0.14568	0.426634	0.147288	0.143565	0.14362	0.147001	0.14567	0.147316	0.145584	0.131302	0.149954	0.267797	0.137629
	0.462015	0.462042	0.462046	0.452952	0.438239	0.46205	0.4599	0.462024	0.461722	0.458864	0.463317	0.460577	0.457709	0.460575	0.461378	0.46227	0.461599	0.465963	0.461265	0.462934	0.459446	0.07625	0.459606	0.462138	0.462087	0.462064	0.463353	0.461856	0.460671	0.466521	0.456463	0.461074	0.461892	0.462273	0.458814	0.466706	0.462	0.491428	0.461672	0.461506	0.465892	0.461852	0.462079	0.461753	0.46238	0.45664	0.462637	0.469451	0.459953
	0.357525	0.35759	0.356346	0.358884	0.403956	0.35688	0.351928	0.357508	0.357332	0.363087	0.355916	0.360057	0.365737	0.367088	0.359045	0.357448	0.358607	0.3669	0.356238	0.35564	0.363578	0.0628367	0.363015	0.357395	0.357641	0.357111	0.355662	0.357478	0.360558	0.358248	0.362953	0.357821	0.358051	0.357138	0.349711	0.347984	0.357559	0.373496	0.357699	0.356328	0.353752	0.356764	0.357454	0.357154	0.356637	0.353518	0.355367	0.388603	0.352551
	0.112036	0.112035	0.112308	0.10987	0.103719	0.112122	0.111895	0.112046	0.111937	0.110679	0.112368	0.111446	0.110643	0.110982	0.111534	0.11205	0.111478	0.112808	0.111875	0.112649	0.11098	0.0183818	0.111198	0.112035	0.112046	0.112186	0.112506	0.11202	0.111083	0.113189	0.110305	0.11194	0.11198	0.11212	0.111401	0.113969	0.112025	0.119603	0.111982	0.111929	0.113039	0.112058	0.112047	0.111998	0.112411	0.110896	0.112855	0.113108	0.111624
	0.449262	0.449053	0.449717	0.450508	0.44868	0.449382	0.443075	0.449279	0.449927	0.449247	0.449325	0.448534	0.450342	0.447955	0.449164	0.445824	0.448948	0.449698	0.453203	0.445074	0.44859	0.0961093	0.44849	0.449293	0.449106	0.449131	0.449087	0.449014	0.449062	0.432708	0.450083	0.451232	0.44932	0.44928	0.447588	0.449286	0.449271	0.399669	0.45027	0.44915	0.457725	0.449149	0.449329	0.449359	0.447352	0.460887	0.448987	0.459806	0.44867
	0.247831	0.247861	0.246792	0.260617	0.243789	0.247474	0.247714	0.247854	0.246834	0.247647	0.24852	0.247688	0.248809	0.24868	0.247909	0.247019	0.247747	0.252459	0.249063	0.245755	0.247823	0.0145715	0.247917	0.247726	0.247856	0.247246	0.248392	0.247798	0.247953	0.249212	0.244814	0.248451	0.24802	0.247957	0.243886	0.248702	0.247833	0.264121	0.248133	0.247222	0.25535	0.247428	0.247886	0.247355	0.246846	0.237955	0.247264	0.254584	0.245348
	0.212901	0.212919	0.211433	0.221367	0.209181	0.212498	0.214348	0.212948	0.211451	0.212843	0.2137	0.213007	0.213887	0.2134	0.212994	0.213036	0.212851	0.215498	0.213385	0.211328	0.212773	0.0245467	0.212875	0.212743	0.212914	0.211865	0.21343	0.213003	0.212976	0.214575	0.209888	0.213077	0.213094	0.213081	0.210723	0.21392	0.212898	0.224696	0.213272	0.21255	0.217639	0.21266	0.212928	0.212506	0.212115	0.205374	0.212342	0.216166	0.211504
	0.0885661	0.0887248	0.0906311	0.0658884	0.0967329	0.0892081	0.0933643	0.0884782	0.0903613	0.0888154	0.0870166	0.0893215	0.0855032	0.0884875	0.088489	0.0926553	0.089008	0.0811012	0.0829819	0.0963718	0.0893556	0.68285	0.0892545	0.0887983	0.0886857	0.0903189	0.0876443	0.0887402	0.0885609	0.102085	0.0937633	0.08581	0.0881227	0.0882409	0.0961702	0.0866815	0.088557	0.111412	0.0868928	0.0896098	0.0679122	0.0893231	0.0884168	0.0893406	0.0922272	0.0944742	0.089969	0.068408	0.0929246
	0.145869	0.146014	0.145876	0.142895	0.151975	0.144898	0.141639	0.145888	0.145751	0.146303	0.146739	0.14579	0.148341	0.150439	0.146096	0.146011	0.145684	0.13374	0.142556	0.146009	0.147445	0.0426454	0.147093	0.146126	0.145653	0.145484	0.14433	0.144906	0.146277	0.14585	0.139133	0.145817	0.146308	0.145887	0.155911	0.14723	0.14588	0.0120516	0.145335	0.147377	0.149339	0.144306	0.145904	0.144527	0.145941	0.144317	0.144769	0.118398	0.151915
	0.155113	0.155139	0.155164	0.151425	0.153742	0.155069	0.154005	0.155113	0.155134	0.155101	0.155183	0.155097	0.155115	0.155217	0.155114	0.155099	0.155109	0.163326	0.158195	0.155112	0.155136	0.000473064	0.154974	0.155163	0.155234	0.155107	0.155013	0.155055	0.155115	0.161504	0.154051	0.155119	0.155118	0.155114	0.147767	0.155564	0.155111	0.194678	0.155104	0.154028	0.156219	0.155019	0.155115	0.155048	0.155112	0.156924	0.155095	0.1696	0.150642
	0.281431	0.281414	0.281485	0.281659	0.281229	0.28142	0.282434	0.281431	0.281442	0.281421	0.281435	0.281444	0.281408	0.281142	0.281425	0.281434	0.281433	0.296748	0.28805	0.281408	0.281388	0.000734757	0.281435	0.281437	0.281644	0.281439	0.281328	0.281418	0.281423	0.284461	0.281278	0.281366	0.281418	0.281429	0.267632	0.281625	0.281431	0.326786	0.281391	0.279432	0.281341	0.281437	0.281428	0.281418	0.28142	0.281666	0.281432	0.309256	0.273217
	0.186611	0.186542	0.186558	0.186237	0.186698	0.186624	0.185653	0.186612	0.186601	0.18662	0.186606	0.186599	0.186626	0.186858	0.186616	0.186608	0.18661	0.197748	0.191496	0.186634	0.186648	0.000579347	0.186599	0.186605	0.186839	0.186603	0.186715	0.186626	0.186618	0.187871	0.186763	0.186676	0.186622	0.186613	0.176963	0.186427	0.186611	0.400898	0.186651	0.185198	0.18673	0.186609	0.186614	0.186627	0.186622	0.186569	0.186611	0.205634	0.180852
	0.100902	0.100985	0.101998	0.105484	0.0993087	0.100613	0.0973944	0.100912	0.101586	0.101019	0.101156	0.10063	0.101881	0.0991152	0.100837	0.100635	0.100712	0.0901142	0.099344	0.101199	0.100576	0.0598666	0.100544	0.101136	0.100683	0.10075	0.0992278	0.100312	0.100782	0.0990966	0.0979437	0.102864	0.100886	0.100875	0.110446	0.103163	0.100903	0.0278188	0.100828	0.102322	0.101606	0.100432	0.100902	0.100511	0.10163	0.110902	0.100595	0.0813088	0.106709
	0.0593698	0.0595567	0.0584402	0.0549347	0.0618944	0.0593208	0.0604378	0.0593659	0.058739	0.0593862	0.0594303	0.0595909	0.0592965	0.0618926	0.0594976	0.0596495	0.0594962	0.0511657	0.0541149	0.059133	0.0601119	0.164334	0.059892	0.059287	0.0591203	0.0593962	0.0603164	0.0595805	0.059603	0.0621041	0.0592135	0.0575724	0.0594966	0.0593999	0.0670139	0.0581347	0.0593704	0.00309022	0.0592796	0.0604037	0.0602327	0.0592763	0.0593805	0.0592948	0.0586886	0.0536514	0.0593267	0.0472762	0.0635892
	0.263426	0.263419	0.263276	0.260336	0.264621	0.263422	0.263646	0.263426	0.263328	0.263428	0.263429	0.263449	0.263372	0.264649	0.263439	0.263458	0.263431	0.275412	0.268547	0.263409	0.263598	0.000653248	0.26366	0.263395	0.263654	0.26343	0.263618	0.263463	0.26345	0.270529	0.263522	0.263217	0.263476	0.263428	0.25233	0.263049	0.263427	0.322505	0.263416	0.261825	0.263688	0.263406	0.263426	0.263416	0.263398	0.258094	0.263424	0.279097	0.256808
	0.179994	0.179863	0.180893	0.186786	0.175993	0.18008	0.177955	0.179996	0.180613	0.179944	0.17996	0.179762	0.180019	0.17625	0.179877	0.179807	0.179881	0.184348	0.183694	0.180241	0.179231	0.000272381	0.179383	0.180115	0.180198	0.180235	0.179078	0.179802	0.179767	0.178342	0.180002	0.178324	0.179811	0.17996	0.175043	0.181485	0.179991	0.192602	0.180081	0.179386	0.178819	0.180121	0.179978	0.180119	0.179482	0.190173	0.180054	0.184405	0.177427
	0.206526	0.206529	0.205641	0.20023	0.210271	0.206446	0.208577	0.206525	0.205918	0.206575	0.206556	0.206755	0.206491	0.210056	0.206642	0.206711	0.206639	0.218927	0.210002	0.206281	0.207261	0.000909242	0.207109	0.206405	0.206707	0.206287	0.207431	0.20672	0.206749	0.207867	0.206606	0.208175	0.206699	0.20656	0.196013	0.205059	0.206529	0.29579	0.206441	0.204933	0.207609	0.206412	0.206542	0.206409	0.207036	0.197178	0.206469	0.226685	0.200037
	0.253954	0.2538	0.261809	0.25837	0.231052	0.254818	0.214242	0.253711	0.253978	0.254943	0.255089	0.244992	0.262911	0.261204	0.253533	0.251141	0.250906	0.256998	0.25621	0.254687	0.253295	0.00174297	0.261936	0.254007	0.253924	0.25357	0.248938	0.253558	0.251469	0.244093	0.249341	0.251638	0.250344	0.253628	0.250527	0.251711	0.253728	0.25382	0.251247	0.253578	0.250707	0.252772	0.252792	0.255811	0.254381	0.261978	0.253785	0.262913	0.252361
	0.027972	0.0278662	0.0292363	0.030052	0.0234363	0.0280956	0.0198773	0.0279362	0.0279421	0.0281111	0.0281654	0.0266544	0.0294291	0.0295627	0.0279102	0.027574	0.0275316	0.0301694	0.0293723	0.028092	0.0279075	2.40325e-06	0.0294687	0.0279951	0.0279421	0.027911	0.0272259	0.0279153	0.0275993	0.0223217	0.0268533	0.0276104	0.027231	0.0279242	0.0257991	0.0276009	0.0279316	0.0324181	0.0275662	0.0277176	0.0274563	0.0277763	0.0278002	0.0282485	0.0280404	0.0285402	0.0279417	0.0342452	0.0269433
	0.281807	0.281053	0.293577	0.29834	0.240899	0.283076	0.211392	0.281061	0.281631	0.284456	0.28396	0.267439	0.297109	0.295669	0.281259	0.277336	0.274062	0.297752	0.291969	0.28335	0.280835	0.000615936	0.295917	0.281717	0.281605	0.280619	0.272877	0.281043	0.278454	0.240452	0.27196	0.278289	0.275461	0.281273	0.26595	0.278126	0.281436	0.314305	0.276661	0.279972	0.27713	0.279743	0.279695	0.284486	0.283147	0.287147	0.281263	0.326948	0.274327
	0.22863	0.228979	0.214237	0.250297	0.251584	0.226414	0.285608	0.229321	0.225665	0.226268	0.229134	0.240919	0.218996	0.216808	0.229322	0.227916	0.234135	0.22764	0.228375	0.217489	0.228462	0.0187469	0.215177	0.228269	0.228626	0.226708	0.238001	0.229141	0.231967	0.242221	0.228733	0.235496	0.235009	0.229628	0.22951	0.234986	0.22898	0.191024	0.23539	0.228485	0.264617	0.229424	0.23067	0.224924	0.223019	0.210593	0.227042	0.221878	0.227953
	0.193412	0.193141	0.194304	0.203186	0.188136	0.193572	0.184301	0.193417	0.19446	0.193416	0.193484	0.192794	0.193796	0.192399	0.193276	0.190482	0.193192	0.201236	0.202566	0.191134	0.192912	0.00178766	0.192436	0.193648	0.193344	0.193612	0.193395	0.19304	0.193178	0.17741	0.193099	0.194973	0.193416	0.193368	0.185954	0.19397	0.193416	0.167663	0.194191	0.192437	0.20766	0.193069	0.193434	0.193504	0.192443	0.20287	0.193609	0.224899	0.189324
	0.0999486	0.100021	0.0992398	0.113999	0.0953051	0.0996011	0.0969379	0.0999547	0.0992876	0.0996675	0.100594	0.0997318	0.100968	0.100218	0.100021	0.0987214	0.0999211	0.107888	0.0963493	0.0985488	0.0999159	0.000376121	0.0997061	0.099943	0.0998593	0.0996686	0.100654	0.0997956	0.100121	0.0925433	0.0973942	0.100749	0.100107	0.10004	0.090977	0.100783	0.0999522	0.10828	0.10004	0.0986625	0.11119	0.0994331	0.100003	0.0994001	0.0995183	0.095984	0.0995419	0.112405	0.094446
	0.262066	0.262213	0.257807	0.297754	0.248304	0.26058	0.259497	0.262157	0.258062	0.261015	0.264975	0.261129	0.267095	0.262462	0.262414	0.257296	0.261771	0.270889	0.254724	0.252613	0.261238	0.00158175	0.261298	0.261574	0.261937	0.259508	0.264383	0.261891	0.262605	0.25489	0.252551	0.26576	0.262828	0.262656	0.250258	0.265475	0.26208	0.279342	0.26333	0.260439	0.294321	0.260647	0.262361	0.26009	0.258051	0.24779	0.259278	0.271303	0.254908
	0.281198	0.281815	0.284421	0.228313	0.295259	0.282489	0.292173	0.28112	0.284099	0.281981	0.278579	0.282296	0.27612	0.280186	0.280934	0.287163	0.281542	0.262981	0.25576	0.290339	0.281744	0.100997	0.282072	0.281412	0.281407	0.283205	0.278967	0.281657	0.28075	0.313138	0.29063	0.277063	0.280469	0.280735	0.294607	0.278143	0.281182	0.358005	0.279717	0.283196	0.238745	0.282932	0.28094	0.283028	0.284972	0.294204	0.283406	0.221461	0.288873
	0.167018	0.167135	0.166473	0.163543	0.179827	0.166585	0.165864	0.167017	0.166699	0.168265	0.166874	0.167609	0.169374	0.171422	0.167399	0.167092	0.167197	0.173664	0.16231	0.166617	0.169033	0.00082976	0.168768	0.167	0.166977	0.166823	0.166611	0.166826	0.167785	0.163019	0.16673	0.167546	0.167308	0.166947	0.15888	0.164683	0.167028	0.175447	0.1669	0.165891	0.167299	0.166401	0.167014	0.166509	0.166961	0.161932	0.166409	0.179001	0.162046
	0.0689358	0.069019	0.0679534	0.0716844	0.104631	0.0684845	0.0663093	0.0689186	0.0689839	0.0732691	0.0677378	0.070812	0.0748726	0.0757272	0.0704082	0.0688832	0.0702274	0.074702	0.0666792	0.0673279	0.0733809	0.000398523	0.0728566	0.0689113	0.0689609	0.0685023	0.0674521	0.0689251	0.0717269	0.0660564	0.0737068	0.0692253	0.0693042	0.068659	0.0631855	0.0615495	0.0689737	0.0691707	0.068973	0.0681116	0.0658344	0.0684905	0.0689181	0.0687945	0.0681876	0.0672025	0.0668625	0.0858757	0.0653528
	0.338769	0.338961	0.339593	0.329876	0.315624	0.339012	0.339448	0.338787	0.33851	0.334562	0.339929	0.33695	0.334199	0.336965	0.33734	0.338847	0.33745	0.348091	0.329635	0.340381	0.335492	0.00162867	0.336193	0.338853	0.338629	0.33918	0.340203	0.338649	0.336064	0.332371	0.33242	0.33866	0.338685	0.339037	0.325553	0.345032	0.338734	0.360436	0.338681	0.336978	0.342345	0.338724	0.338789	0.338612	0.339548	0.331023	0.340825	0.346591	0.33079
	0.123449	0.124038	0.122728	0.16341	0.11282	0.123014	0.140971	0.123453	0.121645	0.122639	0.124305	0.123523	0.123172	0.11727	0.123422	0.122047	0.12347	0.122172	0.136019	0.120563	0.121829	0.0131781	0.12612	0.123025	0.123006	0.123046	0.123101	0.123752	0.123465	0.115214	0.121141	0.12303	0.122943	0.123594	0.123298	0.126842	0.123442	0.00588056	0.12301	0.123379	0.136688	0.123707	0.123444	0.122901	0.122341	0.0979343	0.122979	0.106286	0.122942
	0.218725	0.218474	0.217412	0.238747	0.216971	0.218236	0.199652	0.21874	0.218511	0.218944	0.219576	0.218334	0.221127	0.227114	0.218945	0.218066	0.218637	0.224251	0.2178	0.218693	0.220752	0.00808185	0.216753	0.219096	0.218811	0.218414	0.220851	0.218125	0.21916	0.21362	0.212781	0.220483	0.219627	0.218797	0.213709	0.217687	0.21874	0.241318	0.21932	0.218042	0.235782	0.217029	0.21884	0.217844	0.218797	0.214508	0.218282	0.2355	0.215924
	0.175554	0.174685	0.181929	0.144092	0.173127	0.177535	0.148534	0.175575	0.182638	0.176273	0.173356	0.172976	0.174067	0.170081	0.174588	0.16425	0.173895	0.195626	0.185424	0.163951	0.172832	0.000671408	0.17177	0.176206	0.175638	0.177428	0.172393	0.174478	0.173831	0.139125	0.185035	0.180689	0.175103	0.175067	0.157239	0.174525	0.175574	0.118103	0.179505	0.173123	0.188706	0.17632	0.175563	0.177828	0.168853	0.230512	0.177331	0.255311	0.165494
	0.21608	0.215921	0.211604	0.22275	0.218819	0.214782	0.224	0.216065	0.211213	0.215665	0.217533	0.217977	0.217617	0.219986	0.216821	0.224626	0.21759	0.215159	0.205569	0.226134	0.217778	0.00811492	0.217053	0.21578	0.216297	0.214451	0.218403	0.216883	0.217264	0.234437	0.210583	0.212634	0.216445	0.216465	0.216966	0.216295	0.216058	0.380458	0.213087	0.216181	0.207379	0.215739	0.216072	0.214771	0.22219	0.196787	0.214669	0.204562	0.216626
	0.0737948	0.074159	0.0737324	0.0690867	0.0780315	0.0722869	0.0686003	0.0736197	0.0717495	0.0743659	0.0751612	0.0734499	0.0764789	0.0787606	0.0742666	0.0741694	0.0732246	0.075477	0.0803658	0.0735872	0.0755216	0.0111234	0.0786074	0.0735744	0.0736544	0.0730192	0.0706231	0.0731068	0.0742813	0.0785292	0.0674933	0.0733818	0.0738944	0.0737526	0.0719437	0.0744379	0.0737624	0.0134495	0.0728513	0.073439	0.0805346	0.072085	0.0732744	0.0720691	0.0735375	0.0643424	0.071482	0.0653761	0.0722817
	0.198504	0.197968	0.200607	0.194018	0.198242	0.197647	0.203134	0.198665	0.201193	0.198784	0.19949	0.198312	0.200647	0.198103	0.198195	0.198797	0.197598	0.200773	0.190356	0.196754	0.198852	0.0163064	0.195032	0.198637	0.198887	0.199019	0.196436	0.196622	0.198072	0.19588	0.192534	0.196	0.199212	0.198432	0.197074	0.203371	0.198606	0.293262	0.194283	0.198518	0.194635	0.197235	0.198759	0.19708	0.197155	0.218463	0.196713	0.2169	0.19847
	0.331374	0.330426	0.337227	0.323066	0.330578	0.330012	0.339967	0.331336	0.334884	0.33038	0.332045	0.331155	0.332937	0.330039	0.330327	0.331894	0.329919	0.335101	0.317574	0.326818	0.332093	0.0274086	0.325705	0.332038	0.331978	0.33467	0.328061	0.328654	0.329757	0.326939	0.322355	0.325687	0.331949	0.330938	0.328975	0.340288	0.331476	0.491203	0.32357	0.331365	0.324599	0.329487	0.331267	0.328882	0.32808	0.363327	0.33113	0.362334	0.331313
	0.0183526	0.0183087	0.0174891	0.0167139	0.0194587	0.018398	0.0145958	0.0183737	0.0182804	0.0186046	0.0184071	0.0182801	0.0188448	0.0199928	0.0185096	0.0182972	0.0184448	0.0184657	0.0172104	0.0190167	0.0187589	0.0169703	0.0179041	0.018383	0.0183842	0.0179613	0.0191942	0.0183843	0.0186408	0.0196121	0.0185335	0.0194122	0.0185696	0.0184127	0.0183708	0.0171109	0.0183528	0.108834	0.0192626	0.0183434	0.0189604	0.0181874	0.0184444	0.0184021	0.018788	0.0195993	0.0182089	0.0196947	0.0183507
	0.143537	0.146947	0.144123	0.138583	0.146068	0.145801	0.135528	0.146401	0.150925	0.147445	0.146987	0.145119	0.15055	0.151948	0.146108	0.1457	0.137612	0.149656	0.167867	0.14743	0.14803	0.0223548	0.123551	0.146164	0.145746	0.145382	0.14928	0.135037	0.146581	0.154735	0.141849	0.148547	0.147986	0.146236	0.14195	0.146404	0.146101	0.018565	0.135632	0.145204	0.144213	0.144073	0.146944	0.14504	0.146729	0.168449	0.143773	0.127546	0.142258
	0.10131	0.102829	0.102982	0.103575	0.105024	0.10227	0.105197	0.102783	0.100442	0.103406	0.103723	0.102965	0.103902	0.103069	0.103556	0.103368	0.0971138	0.103121	0.0968281	0.103006	0.103485	0.0360257	0.0973491	0.10261	0.103146	0.10243	0.0994214	0.0966984	0.10342	0.101865	0.101026	0.102384	0.102526	0.1031	0.103315	0.10368	0.103043	0.142582	0.095561	0.103177	0.107661	0.102731	0.102259	0.10249	0.103074	0.0674698	0.101657	0.111048	0.10365
	0.139881	0.142178	0.142928	0.14328	0.144602	0.141426	0.147307	0.14148	0.137096	0.14244	0.143351	0.142795	0.142651	0.141475	0.143374	0.143353	0.134235	0.142522	0.133651	0.141281	0.142429	0.0512359	0.134326	0.142311	0.142627	0.141432	0.136116	0.133849	0.142946	0.140849	0.140119	0.140492	0.14144	0.142493	0.142933	0.144194	0.142464	0.19826	0.131297	0.142681	0.149778	0.142569	0.140606	0.14218	0.141852	0.0893692	0.141545	0.153716	0.143385
	0.104871	0.10364	0.102551	0.0973693	0.107358	0.102016	0.100749	0.10417	0.105528	0.106058	0.106542	0.102973	0.109498	0.108416	0.104284	0.104092	0.105845	0.106562	0.102291	0.104443	0.105156	0.00842905	0.11165	0.103077	0.103935	0.100963	0.100359	0.105515	0.104623	0.105439	0.0935656	0.103824	0.105061	0.103939	0.101442	0.106436	0.103839	0.14509	0.105933	0.103511	0.105566	0.101164	0.104318	0.101575	0.104094	0.124376	0.0977487	0.109646	0.102626
	0.360906	0.355882	0.359926	0.370285	0.345519	0.361266	0.371322	0.357593	0.362247	0.353432	0.351774	0.358266	0.346443	0.34321	0.354628	0.355627	0.371684	0.351102	0.339635	0.355754	0.352023	0.500363	0.367902	0.358033	0.357177	0.361847	0.36765	0.373927	0.354391	0.343639	0.376356	0.356277	0.355936	0.356586	0.362791	0.354598	0.356883	0.471405	0.37497	0.357911	0.337267	0.361999	0.358645	0.361417	0.356283	0.414471	0.366659	0.37284	0.361422
	0.221957	0.221645	0.222095	0.225401	0.229641	0.221712	0.22441	0.221927	0.220621	0.222551	0.221639	0.222298	0.222966	0.222374	0.222163	0.221981	0.222003	0.222036	0.214095	0.221723	0.222784	0.292501	0.227169	0.221638	0.222063	0.221909	0.220365	0.222321	0.222231	0.218854	0.223208	0.22167	0.221474	0.221886	0.222193	0.220069	0.22194	0.259713	0.222028	0.222073	0.222836	0.222035	0.221768	0.221857	0.221882	0.204695	0.22176	0.232934	0.222568
	0.5238	0.523254	0.521891	0.52904	0.566183	0.523026	0.518511	0.523768	0.524404	0.533234	0.521344	0.528198	0.534248	0.534146	0.526571	0.523634	0.52612	0.526894	0.510111	0.520108	0.531878	0.441987	0.528557	0.523775	0.524076	0.523034	0.520873	0.523681	0.529303	0.517744	0.532862	0.524659	0.524583	0.523141	0.521538	0.50914	0.523865	0.609965	0.524247	0.523644	0.51762	0.523018	0.523717	0.523609	0.521927	0.529324	0.519548	0.549843	0.523229
	0.0910734	0.0909413	0.0920064	0.0859692	0.0607152	0.0915968	0.0936123	0.0910979	0.0913231	0.0859584	0.092685	0.0886803	0.0842268	0.0845113	0.0896128	0.0911744	0.0899719	0.0869136	0.0893695	0.09297	0.0860506	0.0585324	0.0859172	0.0912465	0.0910674	0.0914624	0.0932094	0.0909865	0.0882189	0.0922416	0.0852383	0.0907143	0.0907521	0.0914512	0.0950551	0.100444	0.0910441	0.112455	0.0908312	0.091672	0.095145	0.0915095	0.0911841	0.091244	0.0919818	0.0934093	0.0931891	0.0784116	0.0936902
	0.0743239	0.0748017	0.0739251	0.0769204	0.0966121	0.0741163	0.0725355	0.074319	0.0743356	0.0764556	0.0735633	0.0752686	0.0779945	0.0779478	0.0748828	0.0742647	0.0747124	0.0779884	0.0844123	0.073657	0.0767791	0.131593	0.0764631	0.0742648	0.0741856	0.0741829	0.0736347	0.0743255	0.0754417	0.0764434	0.0772119	0.0745137	0.0745793	0.0741731	0.0707186	0.0703181	0.0743393	0.00763503	0.0743951	0.0736641	0.0718147	0.0740957	0.0743043	0.0742433	0.0740266	0.0762072	0.0735901	0.0743905	0.0714112
	0.335456	0.335089	0.335428	0.335246	0.331634	0.335454	0.335818	0.335454	0.335451	0.335462	0.335499	0.335457	0.335121	0.335137	0.335517	0.335466	0.33555	0.334061	0.327266	0.335399	0.335323	0.297683	0.335414	0.335463	0.335582	0.33543	0.335418	0.335463	0.33555	0.333091	0.33536	0.335434	0.33541	0.335458	0.337029	0.335441	0.335456	0.388429	0.335442	0.335787	0.335803	0.335475	0.335457	0.335469	0.335422	0.334086	0.335342	0.340331	0.33696
	0.521312	0.520738	0.521451	0.521067	0.514812	0.521367	0.521963	0.521315	0.521251	0.520708	0.52141	0.52106	0.520649	0.520504	0.521087	0.521313	0.521082	0.51919	0.508613	0.521557	0.520791	0.460436	0.521113	0.52129	0.521502	0.521382	0.521479	0.52133	0.520884	0.517631	0.52088	0.521281	0.52125	0.521345	0.523701	0.52188	0.521307	0.60362	0.521311	0.521813	0.521681	0.521363	0.52131	0.521325	0.52144	0.519534	0.521653	0.528991	0.52361
	0.0124148	0.0123511	0.0121955	0.0130524	0.0148812	0.0121081	0.0124518	0.0124128	0.0123818	0.0124202	0.0124606	0.012611	0.0122938	0.0120217	0.0123632	0.0124254	0.0126496	0.0111275	0.0106383	0.0121592	0.0125101	0.0736849	0.0123443	0.0124161	0.0123274	0.0121352	0.0123676	0.012552	0.0124365	0.0128224	0.0116133	0.0122927	0.0124307	0.01232	0.0134625	0.0143153	0.0123204	0.00250791	0.0124951	0.0125047	0.0154574	0.0124118	0.0124473	0.0120958	0.012249	0.0148959	0.0121913	0.00918736	0.0130133
	0.191982	0.192269	0.191769	0.204917	0.212662	0.19074	0.190265	0.191979	0.191525	0.193927	0.192611	0.192407	0.197285	0.200187	0.19285	0.192405	0.191884	0.174416	0.188052	0.192054	0.195639	0.77969	0.195532	0.192112	0.19177	0.19187	0.189861	0.190661	0.193553	0.187449	0.187623	0.192008	0.192714	0.192033	0.207406	0.188479	0.192129	0.0160471	0.191161	0.194356	0.191139	0.190078	0.191977	0.190302	0.192032	0.18125	0.190359	0.152691	0.201296
	0.144023	0.144133	0.143861	0.133861	0.145226	0.142378	0.13813	0.14409	0.144164	0.145384	0.145756	0.143708	0.148031	0.148349	0.144622	0.144169	0.143316	0.151342	0.148454	0.144355	0.145989	0.00381344	0.145682	0.143986	0.144176	0.142909	0.140838	0.142191	0.144952	0.148286	0.135621	0.144109	0.144712	0.144111	0.13771	0.1454	0.144094	0.186724	0.142566	0.143135	0.147312	0.14175	0.144081	0.141835	0.144244	0.147049	0.140517	0.154512	0.140195
	0.127057	0.127189	0.126168	0.117346	0.12956	0.125286	0.120887	0.127202	0.127236	0.128986	0.129419	0.12652	0.132132	0.131889	0.127797	0.127415	0.125783	0.134173	0.131731	0.127657	0.128948	0.00197232	0.129409	0.126645	0.127214	0.1249	0.123261	0.125155	0.12807	0.131408	0.117391	0.127203	0.127958	0.127218	0.120948	0.128844	0.127144	0.166223	0.125225	0.126205	0.130731	0.124603	0.12713	0.124898	0.127468	0.129989	0.121811	0.136549	0.123347
	0.283805	0.283591	0.285318	0.287622	0.272549	0.287809	0.287262	0.283631	0.283921	0.28087	0.279377	0.284676	0.27443	0.272793	0.282516	0.282958	0.285821	0.288177	0.28534	0.282664	0.279837	0.0306007	0.27877	0.284446	0.283844	0.287291	0.290651	0.287578	0.281823	0.279084	0.301079	0.283917	0.282084	0.283585	0.279743	0.27975	0.28373	0.353243	0.287364	0.283159	0.272505	0.288814	0.283633	0.288932	0.28313	0.28205	0.292933	0.301868	0.281356
	0.212678	0.212521	0.212492	0.215985	0.205956	0.21384	0.221321	0.212644	0.212785	0.212369	0.211673	0.212689	0.21064	0.209937	0.212481	0.212537	0.212756	0.215765	0.210223	0.212593	0.210907	0.0220772	0.212069	0.21233	0.212749	0.212985	0.214213	0.213569	0.212244	0.211666	0.221545	0.212748	0.212204	0.212667	0.209871	0.208466	0.212673	0.258129	0.213091	0.212277	0.208731	0.214012	0.212584	0.214227	0.212633	0.213062	0.213491	0.225446	0.211081
	0.148436	0.144967	0.147875	0.153281	0.209332	0.147891	0.139703	0.148423	0.148258	0.1536	0.14638	0.15058	0.158773	0.159144	0.149678	0.14826	0.14916	0.114763	0.22996	0.146966	0.154986	0.926289	0.155516	0.148233	0.149578	0.148135	0.146401	0.14846	0.150904	0.12172	0.155395	0.148846	0.148769	0.148044	0.21133	0.13707	0.148459	0.182578	0.148591	0.158015	0.140078	0.147728	0.14835	0.148223	0.147798	0.14975	0.146871	0.247406	0.191436
	0.0892202	0.0893921	0.089333	0.105667	0.105991	0.0890713	0.0864492	0.089214	0.0891925	0.0914767	0.0881801	0.0902057	0.093774	0.0917134	0.0896403	0.089249	0.0894343	0.0914902	0.0846312	0.0890245	0.0916595	0.000393748	0.0920598	0.0891191	0.0891725	0.0892306	0.0881417	0.0893063	0.0901245	0.0895216	0.0926564	0.089412	0.0892613	0.0890205	0.0849277	0.085026	0.089227	0.0912542	0.0894014	0.0886283	0.0865637	0.0891346	0.0891591	0.0892508	0.0891931	0.0889354	0.0888729	0.0871036	0.0864767
	0.09718	0.0977474	0.100684	0.201565	0.106638	0.0977318	0.0988489	0.0970944	0.0976412	0.0989804	0.0950766	0.0985137	0.101595	0.0900033	0.0968276	0.0981911	0.097485	0.0998187	0.0826509	0.101782	0.0962489	0.000355886	0.0984383	0.0972408	0.0970484	0.0989096	0.0953003	0.0977926	0.0970889	0.103005	0.10439	0.097284	0.0966716	0.0967214	0.08874	0.0988029	0.0971756	0.0860246	0.0983777	0.0959482	0.093321	0.098783	0.096846	0.09802	0.0999118	0.0932914	0.0994344	0.0817281	0.0913684
	0.138709	0.139724	0.136941	0.105995	0.134572	0.138878	0.14314	0.138754	0.138643	0.137379	0.139176	0.138311	0.135912	0.141963	0.138626	0.138438	0.138606	0.155036	0.11702	0.13723	0.137962	5.50719e-05	0.138096	0.138698	0.138396	0.138178	0.140038	0.13875	0.138367	0.144749	0.138806	0.13873	0.139182	0.138941	0.115812	0.141116	0.13872	0.123892	0.138536	0.135125	0.139144	0.138934	0.138848	0.138768	0.137834	0.13795	0.138442	0.129157	0.123126
	0.249911	0.251841	0.247842	0.198515	0.226751	0.249716	0.261451	0.249965	0.249693	0.246661	0.251733	0.249133	0.242542	0.246594	0.249564	0.249667	0.249726	0.273454	0.205313	0.248519	0.247645	0.000476599	0.244819	0.249914	0.249344	0.249379	0.25225	0.249625	0.249142	0.264247	0.24385	0.249938	0.250715	0.250309	0.212824	0.253053	0.249938	0.201054	0.249518	0.244115	0.255883	0.249393	0.250201	0.249308	0.249031	0.251704	0.249599	0.216189	0.224336
	0.0920313	0.091677	0.0918404	0.0943574	0.0926532	0.0920344	0.0922926	0.0920209	0.0921664	0.0923016	0.0920371	0.0922032	0.0913136	0.0918862	0.0921779	0.0920867	0.09206	0.0795704	0.107127	0.0919649	0.0928247	0.00204879	0.0923234	0.0920296	0.09222	0.0919851	0.0918771	0.0919686	0.092313	0.0979498	0.0920992	0.0920533	0.0922086	0.0920081	0.109594	0.0919059	0.0920325	0.0777294	0.0919748	0.0944265	0.0922777	0.0920271	0.092005	0.0920571	0.0920048	0.0944158	0.0918845	0.0786203	0.102656
	0.335501	0.335787	0.334938	0.339691	0.340765	0.335524	0.334151	0.335476	0.335831	0.336297	0.335385	0.335976	0.334298	0.337234	0.335876	0.335627	0.335568	0.346355	0.32729	0.335312	0.337454	0.0015671	0.336693	0.335486	0.335396	0.335388	0.335051	0.335345	0.336212	0.333349	0.336455	0.335572	0.335946	0.33544	0.321044	0.335993	0.335508	0.354117	0.335368	0.333512	0.334115	0.335599	0.335427	0.335572	0.33543	0.33953	0.335125	0.348349	0.326632
	0.287885	0.288141	0.287409	0.293571	0.310471	0.287733	0.285581	0.287878	0.287921	0.289914	0.287088	0.288805	0.290991	0.291972	0.288408	0.287849	0.288141	0.299109	0.280587	0.287325	0.291027	0.00137985	0.290886	0.287868	0.287806	0.287765	0.2871	0.287834	0.288922	0.285221	0.291149	0.288071	0.288352	0.28773	0.27393	0.284893	0.287897	0.301722	0.287922	0.285933	0.284934	0.287832	0.287835	0.287837	0.287658	0.2914	0.287288	0.306346	0.279275
	0.191561	0.191727	0.191797	0.191979	0.180783	0.191722	0.191882	0.191564	0.191607	0.190035	0.192036	0.190869	0.189222	0.189877	0.191191	0.191608	0.191321	0.196619	0.186794	0.192036	0.190218	0.000880541	0.190478	0.191658	0.191483	0.191652	0.192087	0.191529	0.190805	0.190924	0.190014	0.191423	0.191552	0.19167	0.184159	0.194517	0.191552	0.203175	0.191492	0.190549	0.192311	0.191779	0.191579	0.191628	0.191768	0.193812	0.192052	0.193844	0.187025
	0.193522	0.19371	0.193429	0.195935	0.206778	0.193458	0.192634	0.193522	0.193485	0.194048	0.193221	0.193752	0.195032	0.195276	0.19364	0.1935	0.193578	0.134761	0.330466	0.19339	0.19442	0.743931	0.194611	0.193485	0.194046	0.193498	0.193341	0.193532	0.19376	0.184248	0.194767	0.193573	0.193657	0.193481	0.2605	0.191831	0.193527	0.208682	0.19354	0.203075	0.191327	0.193437	0.193516	0.193488	0.193473	0.194884	0.193395	0.136245	0.234105
	0.242495	0.242427	0.242492	0.242832	0.243648	0.242493	0.242471	0.242495	0.242493	0.242505	0.242482	0.242499	0.242568	0.242783	0.242497	0.242494	0.242495	0.273796	0.177759	0.242493	0.242528	4.43187e-05	0.242588	0.242496	0.242266	0.242495	0.242489	0.242494	0.242499	0.246932	0.242581	0.242496	0.242504	0.242494	0.207226	0.242433	0.242495	0.232602	0.242495	0.237468	0.24226	0.24249	0.242495	0.242493	0.242495	0.24224	0.242493	0.280331	0.221107
	0.181277	0.181204	0.181283	0.18154	0.181741	0.181213	0.180938	0.181278	0.181271	0.181303	0.181337	0.181272	0.181443	0.181574	0.181291	0.181285	0.181266	0.205462	0.12809	0.181286	0.181384	2.90347e-05	0.181349	0.181299	0.181116	0.181253	0.181172	0.181212	0.181303	0.185744	0.180725	0.181274	0.181306	0.181278	0.154111	0.181382	0.181278	0.168594	0.181244	0.177413	0.181594	0.181168	0.181279	0.181188	0.181282	0.181202	0.181209	0.208605	0.164855
	0.020039	0.0199909	0.0200746	0.0252389	0.0201546	0.0200915	0.0207052	0.0200378	0.0200465	0.0200217	0.0199831	0.0200465	0.0199619	0.01933	0.020025	0.0200384	0.0200499	0.0223206	0.0102734	0.0200393	0.0199548	2.79521e-06	0.0199589	0.0200177	0.0200203	0.020063	0.0201051	0.0200998	0.020019	0.0205963	0.0203855	0.0200414	0.0200019	0.0200356	0.0171103	0.0196908	0.0200382	0.0139415	0.020073	0.019646	0.019902	0.0201113	0.0200377	0.0201196	0.0200373	0.0199671	0.0201055	0.0221482	0.018342
	0.0297253	0.0297216	0.0300617	0.0547488	0.0306245	0.0298278	0.0300867	0.0297228	0.0298114	0.0298584	0.0295051	0.0297874	0.0303442	0.0281412	0.0296852	0.0298369	0.0297336	0.0316531	0.0221511	0.0300068	0.0294331	3.7142e-05	0.0299872	0.0296971	0.0297067	0.029814	0.0294349	0.0298119	0.0296896	0.0303633	0.0308467	0.0297319	0.0296265	0.0296953	0.0268218	0.0300423	0.0297251	0.0281911	0.02982	0.0293413	0.0288001	0.029999	0.0297044	0.0298978	0.0298525	0.0293292	0.0298671	0.0310463	0.0280146
	0.166233	0.16621	0.16586	0.138225	0.164876	0.166145	0.165647	0.166235	0.166148	0.166092	0.166443	0.166169	0.165542	0.168128	0.166272	0.166115	0.166225	0.186859	0.126929	0.165944	0.166492	3.51794e-05	0.165991	0.166258	0.166066	0.166145	0.166558	0.166154	0.166262	0.165268	0.165389	0.166227	0.166336	0.166265	0.142903	0.166152	0.166233	0.165041	0.166139	0.1629	0.166882	0.166006	0.166253	0.166075	0.166104	0.166824	0.166094	0.19291	0.15203
	0.188428	0.18898	0.174716	0.192142	0.224474	0.186187	0.254841	0.188951	0.187654	0.187664	0.188787	0.199332	0.178563	0.177586	0.189488	0.190461	0.19203	0.184023	0.18505	0.185268	0.189461	0.262695	0.175717	0.18754	0.188546	0.187082	0.195418	0.188175	0.192379	0.212997	0.191305	0.193059	0.195729	0.189124	0.193048	0.192684	0.188848	0.162868	0.191242	0.188795	0.212322	0.188737	0.190144	0.184557	0.187053	0.174647	0.184289	0.17204	0.189679
	0.109768	0.108895	0.11417	0.114248	0.0921469	0.10993	0.0920714	0.109541	0.110285	0.11066	0.1106	0.105285	0.113655	0.111887	0.109571	0.109196	0.107363	0.0988768	0.13279	0.111657	0.109104	0.0641098	0.113498	0.109791	0.10996	0.109532	0.105616	0.109116	0.108665	0.101113	0.105977	0.107837	0.107954	0.109552	0.128531	0.110593	0.109662	0.150946	0.107579	0.112506	0.106069	0.108986	0.109081	0.110283	0.110751	0.112634	0.10932	0.112633	0.122562
	0.137581	0.137657	0.141585	0.133949	0.132596	0.137551	0.124924	0.137422	0.137966	0.138586	0.138128	0.13361	0.142142	0.140763	0.137474	0.137001	0.135715	0.141488	0.134329	0.138757	0.137808	0.000551182	0.141711	0.137605	0.137535	0.137379	0.133448	0.136907	0.136652	0.133818	0.134953	0.135498	0.136246	0.137361	0.132055	0.137029	0.137493	0.129694	0.135462	0.136872	0.132236	0.136684	0.136968	0.13788	0.138151	0.14126	0.137099	0.14115	0.134347
	0.162009	0.162074	0.167036	0.159673	0.155456	0.161787	0.152694	0.161945	0.162423	0.162166	0.162446	0.159409	0.16564	0.163776	0.161716	0.161675	0.161387	0.166688	0.158555	0.161764	0.16187	0.000571559	0.16622	0.162253	0.161941	0.162289	0.157483	0.161287	0.160844	0.156153	0.158175	0.158908	0.160255	0.161794	0.155342	0.163614	0.161913	0.138024	0.159568	0.161167	0.155387	0.161309	0.161541	0.162073	0.161697	0.166606	0.161896	0.166558	0.158184
	0.332325	0.332528	0.333425	0.323512	0.326067	0.332626	0.295178	0.332334	0.331917	0.332838	0.3326	0.330854	0.336226	0.342007	0.33249	0.332034	0.332161	0.341495	0.323396	0.333514	0.333819	0.0015524	0.336846	0.332637	0.332203	0.33188	0.33297	0.332442	0.332225	0.326933	0.328202	0.334048	0.330139	0.332341	0.31937	0.32834	0.332212	0.353484	0.333712	0.330583	0.326596	0.33153	0.332311	0.332872	0.332926	0.338249	0.33222	0.339965	0.32451
	0.201248	0.201161	0.206391	0.216812	0.192868	0.198604	0.189456	0.2014	0.205251	0.203293	0.203761	0.199392	0.208044	0.195144	0.201271	0.199723	0.198954	0.19909	0.207545	0.203601	0.199707	0.027861	0.201594	0.201225	0.201379	0.19798	0.191011	0.197208	0.201146	0.191935	0.189695	0.224954	0.201696	0.201182	0.200756	0.211081	0.201321	0.142393	0.199248	0.201515	0.203219	0.198183	0.201321	0.197819	0.211177	0.237563	0.195355	0.187527	0.20187
	0.296367	0.296552	0.287793	0.256932	0.32188	0.293929	0.306693	0.29635	0.290198	0.297176	0.298521	0.298497	0.300091	0.32062	0.298045	0.299281	0.297602	0.289042	0.322031	0.294018	0.305342	0.907204	0.301632	0.296285	0.296626	0.295966	0.301404	0.296382	0.299465	0.353454	0.284306	0.280754	0.298285	0.296719	0.320754	0.288678	0.29638	0.412227	0.294624	0.298951	0.309325	0.292672	0.296559	0.29295	0.288794	0.251549	0.294283	0.294955	0.309154
	0.0666028	0.0666288	0.0658828	0.0631662	0.0683822	0.0664367	0.0656481	0.0665995	0.0660629	0.066632	0.0667666	0.0667436	0.0668888	0.0689397	0.0667097	0.0668451	0.0666177	0.0681446	0.0642934	0.0665154	0.0675514	0.000269166	0.0672037	0.0666017	0.0665751	0.0667722	0.0672116	0.0666255	0.0668075	0.0641638	0.0654116	0.0634916	0.0667026	0.0666148	0.0639575	0.0657676	0.066603	0.0667702	0.0664855	0.0662662	0.0675939	0.0662353	0.0666041	0.0663309	0.0656666	0.0639485	0.0665407	0.0678152	0.0650577
	0.184975	0.184928	0.192425	0.209001	0.168133	0.18747	0.176131	0.184929	0.190157	0.18375	0.182971	0.183055	0.180892	0.168659	0.183201	0.182736	0.182924	0.185877	0.172584	0.188607	0.179063	0.000243733	0.181939	0.185044	0.184913	0.190037	0.181824	0.185099	0.18187	0.164195	0.194048	0.166096	0.183614	0.184458	0.17711	0.190602	0.184975	0.138266	0.186414	0.184237	0.175223	0.187764	0.184607	0.188043	0.17241	0.20678	0.188221	0.184711	0.18098
	0.196119	0.196139	0.192794	0.194742	0.197366	0.197851	0.204348	0.196088	0.19387	0.195259	0.194469	0.197268	0.192	0.195325	0.196331	0.196832	0.198356	0.204971	0.18074	0.19329	0.194936	0.00057824	0.194468	0.19602	0.195872	0.194233	0.201778	0.198862	0.196387	0.176095	0.206096	0.206709	0.195528	0.196354	0.181809	0.190454	0.196067	0.194067	0.197618	0.194184	0.192623	0.198928	0.196228	0.198796	0.205153	0.18474	0.198658	0.212018	0.187572
	0.145464	0.145487	0.145221	0.147919	0.142028	0.146414	0.149757	0.145432	0.145599	0.14519	0.144593	0.145461	0.144793	0.149602	0.145309	0.145353	0.145617	0.153131	0.150461	0.145375	0.144627	0.000107044	0.146673	0.145679	0.14543	0.145864	0.146087	0.145712	0.145016	0.145995	0.150868	0.145547	0.145308	0.145484	0.13736	0.143955	0.145484	0.171971	0.145855	0.144297	0.139878	0.145917	0.145311	0.146458	0.145405	0.134036	0.146486	0.164654	0.140476
	0.163609	0.163585	0.164658	0.165399	0.16544	0.163449	0.168547	0.163666	0.163015	0.16344	0.163956	0.163549	0.16268	0.158462	0.163615	0.163535	0.163798	0.164875	0.166525	0.163541	0.164322	0.0010978	0.16099	0.163631	0.163612	0.16385	0.16452	0.163768	0.163931	0.164839	0.162094	0.163521	0.163342	0.163455	0.162331	0.149371	0.163639	0.171391	0.163812	0.163423	0.158718	0.162809	0.163911	0.163897	0.163577	0.152729	0.164276	0.165848	0.162834
	0.163138	0.163112	0.164772	0.164992	0.166788	0.162493	0.168973	0.163287	0.162117	0.162999	0.164025	0.163009	0.162019	0.154722	0.163189	0.163068	0.163429	0.164269	0.166125	0.163063	0.164398	0.0010338	0.158946	0.16314	0.16314	0.163387	0.164267	0.163257	0.163744	0.164798	0.1594	0.16294	0.162803	0.162881	0.161934	0.14284	0.163173	0.171743	0.163254	0.162962	0.157673	0.161988	0.163724	0.163144	0.163106	0.150558	0.163791	0.163961	0.16241
	0.197312	0.197452	0.19539	0.190273	0.200003	0.19574	0.193575	0.197274	0.198138	0.199253	0.199159	0.196924	0.204093	0.209925	0.198074	0.197812	0.195824	0.203396	0.203957	0.19804	0.199244	0.000849561	0.203162	0.197033	0.197407	0.195034	0.192484	0.194898	0.198044	0.202527	0.189526	0.197494	0.198505	0.197656	0.192025	0.205986	0.19739	0.209534	0.195166	0.196575	0.2013	0.193801	0.196861	0.194662	0.197752	0.19248	0.191398	0.205798	0.194082
	0.11587	0.115835	0.11571	0.116936	0.113709	0.116562	0.117299	0.115753	0.11621	0.115244	0.114709	0.116142	0.115103	0.11845	0.115615	0.115754	0.116354	0.116998	0.117756	0.11566	0.115316	0.00089527	0.11692	0.11624	0.115851	0.116719	0.116344	0.116075	0.115302	0.115889	0.119405	0.115868	0.11572	0.11591	0.114804	0.119322	0.115846	0.119714	0.116342	0.115696	0.114136	0.11603	0.115575	0.116208	0.115698	0.11136	0.117556	0.120174	0.115211
	0.193406	0.19363	0.195892	0.170355	0.162487	0.194129	0.184532	0.193861	0.192714	0.190973	0.194439	0.191493	0.19781	0.183893	0.192401	0.193272	0.192921	0.182895	0.203974	0.194685	0.185852	0.974368	0.187557	0.193756	0.193715	0.194243	0.194995	0.193702	0.191052	0.17761	0.18955	0.193599	0.191607	0.194092	0.202826	0.18889	0.193907	0.173228	0.193729	0.195267	0.178059	0.192864	0.193915	0.194086	0.194186	0.151877	0.19547	0.180976	0.199968
	0.221772	0.22238	0.221197	0.230562	0.228996	0.222514	0.2023	0.222254	0.222993	0.22295	0.222404	0.222306	0.219765	0.217818	0.222688	0.222462	0.222117	0.229884	0.245453	0.221967	0.225625	0.00167628	0.222948	0.222367	0.222198	0.221634	0.221313	0.221441	0.223014	0.211864	0.222569	0.222264	0.222737	0.222196	0.215477	0.220006	0.22235	0.273587	0.221493	0.221109	0.196881	0.221726	0.2221	0.222797	0.222093	0.203822	0.22198	0.242416	0.217604
	0.0132455	0.0132874	0.0131914	0.0138104	0.0138969	0.0132731	0.0116318	0.0132959	0.0133416	0.0133029	0.0133119	0.0133096	0.0130768	0.0126773	0.0132842	0.0133037	0.0133127	0.0138223	0.0149843	0.0132216	0.0134894	9.94419e-05	0.0132581	0.0133078	0.013273	0.0131828	0.0132413	0.0132685	0.0132963	0.0124889	0.0131494	0.0132658	0.0133131	0.0132717	0.0127942	0.0134526	0.0132816	0.0170655	0.0132532	0.013195	0.0116726	0.0132574	0.0132821	0.0132942	0.0132468	0.0120517	0.013285	0.0146778	0.0129433
	0.207875	0.207883	0.207954	0.213966	0.206159	0.209273	0.221006	0.20734	0.207675	0.208962	0.206713	0.207025	0.209318	0.221762	0.20856	0.207555	0.20687	0.215843	0.211252	0.2086	0.209846	0.00121224	0.211877	0.207518	0.207894	0.209135	0.206611	0.205806	0.20856	0.213329	0.214758	0.208355	0.208093	0.207913	0.200867	0.191028	0.207997	0.231412	0.206848	0.206821	0.196454	0.206254	0.206916	0.209054	0.208159	0.195993	0.207372	0.22622	0.203484
	0.273609	0.273139	0.272754	0.273112	0.267237	0.2744	0.266416	0.273675	0.275213	0.273899	0.272914	0.273735	0.275368	0.286797	0.273625	0.273629	0.273368	0.198328	0.183379	0.273933	0.272099	0.761356	0.271931	0.274022	0.274362	0.273734	0.27408	0.272239	0.273264	0.226815	0.278395	0.274137	0.274341	0.273825	0.334401	0.285547	0.273756	0.119599	0.272935	0.283748	0.266412	0.274867	0.273566	0.273833	0.2738	0.30082	0.27335	0.152747	0.313726
	0.139159	0.139191	0.138936	0.137867	0.13787	0.139275	0.136522	0.139059	0.138553	0.139012	0.138792	0.139178	0.139189	0.144025	0.139107	0.139129	0.139243	0.143542	0.135348	0.139053	0.138468	9.70586e-05	0.141697	0.139127	0.139048	0.139124	0.138478	0.139509	0.138891	0.139818	0.140594	0.138936	0.138971	0.139111	0.133314	0.143243	0.139098	0.148756	0.139532	0.138305	0.13831	0.139704	0.138874	0.139196	0.139077	0.130935	0.139149	0.142995	0.135576
	0.0129922	0.0130086	0.0129595	0.0129613	0.0131824	0.0129761	0.0120886	0.0130149	0.0129816	0.0129771	0.0130149	0.0130335	0.012907	0.0128518	0.0129847	0.0130149	0.0130424	0.0142465	0.0126207	0.0129599	0.0129845	8.50298e-06	0.0131035	0.0130168	0.0129859	0.0129413	0.0129709	0.0130745	0.0129741	0.0129443	0.012906	0.0129717	0.0129937	0.0129952	0.0119448	0.0137037	0.012996	0.0150069	0.0130445	0.0128262	0.0126844	0.0130644	0.0130073	0.0129833	0.0129798	0.0121443	0.0130142	0.0145719	0.0123105
	0.330278	0.330399	0.330441	0.32997	0.331129	0.330194	0.332181	0.330231	0.329773	0.330228	0.330298	0.330219	0.329945	0.329299	0.330279	0.330248	0.330236	0.410887	0.28267	0.330262	0.330382	0.000141486	0.332307	0.330105	0.329678	0.330309	0.32999	0.330688	0.330301	0.35429	0.329854	0.330174	0.329992	0.33024	0.273601	0.328234	0.330242	0.377867	0.330391	0.320457	0.332458	0.330151	0.330221	0.330279	0.330261	0.31657	0.330272	0.434357	0.292652
	0.0378502	0.0379324	0.0387142	0.0414948	0.0359169	0.0389998	0.0411951	0.0376461	0.03665	0.0367648	0.0366354	0.038482	0.0348782	0.0353292	0.0377511	0.0379481	0.037999	0.0358879	0.0350361	0.0372912	0.0368194	0.269108	0.0373117	0.0383958	0.0379565	0.039187	0.039284	0.0394503	0.0374934	0.0357922	0.0441835	0.03757	0.037278	0.0378866	0.0393702	0.0369713	0.0379538	0.0340108	0.0389362	0.0382054	0.036416	0.039654	0.0374997	0.0394725	0.0375928	0.0305376	0.0414011	0.0361102	0.0388809
	0.356126	0.356041	0.359518	0.3846	0.356352	0.354777	0.351255	0.3562	0.350272	0.35656	0.357856	0.356387	0.35548	0.332977	0.35725	0.356894	0.354317	0.302171	0.319431	0.356423	0.355127	0.635226	0.36316	0.355295	0.356975	0.355633	0.347202	0.356298	0.35677	0.332411	0.348282	0.356081	0.354309	0.356522	0.397915	0.353768	0.356513	0.199724	0.354065	0.363391	0.366728	0.356371	0.355026	0.355691	0.356735	0.32211	0.354371	0.272283	0.383923
	0.302972	0.303301	0.301543	0.285586	0.308688	0.302538	0.306847	0.303052	0.299811	0.30322	0.303419	0.303378	0.303922	0.321778	0.303522	0.303609	0.30285	0.313271	0.297359	0.302872	0.305162	0.000206026	0.313259	0.302911	0.302987	0.30288	0.301644	0.30221	0.30348	0.307968	0.303377	0.301152	0.302807	0.303136	0.290361	0.305244	0.303092	0.327877	0.301969	0.301335	0.30982	0.302709	0.302722	0.302282	0.302876	0.253354	0.302404	0.312609	0.295313
	0.170616	0.173108	0.170457	0.160569	0.170783	0.173241	0.16982	0.173585	0.182999	0.17468	0.173459	0.171785	0.178156	0.179394	0.172326	0.172072	0.166012	0.209787	0.21104	0.174375	0.174268	7.45096e-06	0.142829	0.173174	0.172624	0.172259	0.179339	0.160801	0.173113	0.190693	0.170735	0.175562	0.175886	0.173024	0.149475	0.175166	0.172902	0.281762	0.162417	0.168669	0.161751	0.1708	0.174907	0.171972	0.173549	0.22343	0.170122	0.235486	0.156869
	0.0580143	0.057089	0.0571879	0.055379	0.0573833	0.0570816	0.0579045	0.056785	0.0562087	0.0566121	0.0567558	0.0573132	0.056275	0.0580675	0.0570153	0.0571503	0.060329	0.0674417	0.0661298	0.0565834	0.0568935	3.11495e-05	0.0615191	0.0573795	0.0569272	0.0571382	0.0572265	0.06014	0.0569752	0.0619583	0.0579594	0.0567654	0.0569006	0.0569445	0.0505534	0.0568769	0.0569956	0.0892621	0.0605532	0.0558642	0.057115	0.0572409	0.0568257	0.0571656	0.0567905	0.0584605	0.0578619	0.0751128	0.0526377
	0.25947	0.259721	0.259134	0.259806	0.255747	0.259687	0.257849	0.25947	0.259552	0.259461	0.259198	0.259468	0.25955	0.265828	0.25945	0.259465	0.259471	0.277409	0.258324	0.259471	0.258824	1.8482e-05	0.261057	0.259553	0.259327	0.259479	0.259484	0.259505	0.259378	0.259965	0.263654	0.259482	0.259506	0.259485	0.238222	0.264402	0.259476	0.314777	0.259481	0.256481	0.255796	0.260209	0.25945	0.259672	0.259471	0.253571	0.259488	0.290247	0.246421
	0.0956391	0.0956972	0.0956736	0.0952123	0.0959055	0.0955749	0.0946174	0.0956398	0.0956253	0.0956532	0.0957009	0.095637	0.0957341	0.0956667	0.0956498	0.0956444	0.0956344	0.0981322	0.0926668	0.0956436	0.095751	6.73679e-05	0.0955775	0.0956462	0.0956089	0.0956268	0.0955688	0.0955934	0.0956659	0.0958262	0.0950908	0.0956356	0.0956564	0.0956379	0.0920579	0.0957321	0.0956389	0.100987	0.0956193	0.0951645	0.0957282	0.0955461	0.095643	0.0955596	0.0956412	0.0965232	0.095603	0.0972829	0.0934919
	0.234535	0.234675	0.234608	0.233495	0.235254	0.234391	0.23216	0.234536	0.234507	0.234573	0.23468	0.234527	0.234777	0.234568	0.23456	0.234548	0.234519	0.240696	0.226839	0.234547	0.234808	0.000164789	0.234398	0.234555	0.234461	0.2345	0.234359	0.234422	0.234592	0.235039	0.233158	0.234528	0.234578	0.234533	0.225697	0.234624	0.234534	0.247259	0.234485	0.233364	0.234799	0.234288	0.234541	0.234353	0.234541	0.236664	0.234436	0.238569	0.22924
	0.176268	0.175504	0.177085	0.178038	0.181105	0.176007	0.185018	0.176272	0.176034	0.17621	0.17659	0.176339	0.175455	0.167088	0.176267	0.176247	0.176313	0.186843	0.0489518	0.176212	0.177164	6.85187e-06	0.173967	0.176125	0.176172	0.176293	0.176788	0.176468	0.17646	0.18217	0.172894	0.176214	0.176052	0.176176	0.159503	0.16534	0.176247	0.0671042	0.17636	0.174332	0.18203	0.175136	0.176362	0.176193	0.176238	0.176952	0.1764	0.178106	0.167661
	0.12096	0.12105	0.120558	0.120439	0.119752	0.121132	0.118884	0.120952	0.121093	0.120972	0.120786	0.12091	0.12124	0.122736	0.120949	0.120967	0.120936	0.123976	0.118455	0.120992	0.120535	0.000100682	0.121621	0.120972	0.120931	0.120971	0.120738	0.120907	0.120824	0.121089	0.121464	0.121	0.121024	0.121022	0.11661	0.124517	0.120972	0.128924	0.120933	0.120391	0.119862	0.12139	0.120893	0.121044	0.120977	0.12141	0.120945	0.123025	0.118344
	0.0430975	0.042963	0.0433573	0.0447051	0.0504987	0.0421354	0.0428243	0.0434098	0.0414936	0.0425204	0.0424901	0.0437002	0.0397179	0.0380912	0.0420174	0.043076	0.0441894	0.0381233	0.04067	0.0419912	0.0406302	0.12692	0.0377819	0.0435396	0.0429845	0.0429856	0.0453463	0.0445762	0.0418119	0.0427695	0.0398205	0.0445675	0.0426626	0.0428702	0.0473045	0.0346369	0.0429347	0.0413091	0.0445086	0.0435843	0.0453052	0.042638	0.0437066	0.0421168	0.0438945	0.0384702	0.0443339	0.0294723	0.0455294
	0.235132	0.234955	0.232401	0.242714	0.241068	0.23341	0.234615	0.235293	0.231406	0.234821	0.234281	0.236399	0.232253	0.243207	0.234438	0.236457	0.236305	0.218129	0.225756	0.233695	0.230106	0.0947095	0.22749	0.2347	0.235108	0.237056	0.239002	0.237258	0.234173	0.231861	0.228596	0.21163	0.234435	0.23519	0.248799	0.225225	0.234988	0.198575	0.235879	0.237128	0.237354	0.234303	0.235801	0.232993	0.223172	0.225092	0.235718	0.188601	0.243589
	0.064136	0.0642274	0.061918	0.0571109	0.0670304	0.0638129	0.0665793	0.0641607	0.0626737	0.0641312	0.0638464	0.0647248	0.0640531	0.0766763	0.0641466	0.0648261	0.0645893	0.0722282	0.0670347	0.0634798	0.0636729	1.04331e-05	0.0637025	0.0641464	0.0640384	0.0645768	0.0662718	0.064696	0.06413	0.0687601	0.0639425	0.0567099	0.0643111	0.0642179	0.058417	0.0627047	0.0641105	0.103089	0.064127	0.0631327	0.064676	0.0639271	0.0642645	0.0635197	0.0603648	0.0555447	0.0641095	0.0689666	0.0602415
	0.0879214	0.0880452	0.0837764	0.0772487	0.0915703	0.087548	0.0922582	0.0879115	0.0855213	0.0880998	0.087708	0.0887762	0.0887052	0.106758	0.0883041	0.0892129	0.0888025	0.0979467	0.091116	0.0866829	0.0878873	2.01745e-05	0.0883865	0.0878917	0.0878076	0.0881243	0.0908506	0.0885042	0.0883234	0.0936271	0.087719	0.0778014	0.088264	0.0881886	0.0806362	0.0869086	0.0879066	0.135396	0.0876228	0.0866669	0.0888375	0.087639	0.0879833	0.0871368	0.0813071	0.0752533	0.0872484	0.093942	0.0829958
	0.32687	0.327067	0.329638	0.338948	0.303189	0.327324	0.318859	0.326515	0.33291	0.328878	0.325234	0.324106	0.337687	0.372063	0.325984	0.324976	0.323127	0.345174	0.346829	0.330526	0.318581	3.75921e-05	0.331517	0.326952	0.326968	0.324714	0.317688	0.321569	0.323264	0.323674	0.324347	0.349929	0.327149	0.327478	0.310123	0.358753	0.327094	0.291297	0.323703	0.324715	0.320886	0.325489	0.325239	0.324151	0.340444	0.357195	0.321007	0.315184	0.317243
	0.337396	0.337327	0.357548	0.344487	0.401141	0.331665	0.311311	0.338636	0.332722	0.337002	0.342747	0.353803	0.32794	0.373889	0.34144	0.33671	0.342078	0.317777	0.32234	0.3382	0.347473	0.158836	0.332821	0.336815	0.337566	0.33258	0.347575	0.335336	0.344223	0.346768	0.33548	0.338798	0.336778	0.332195	0.352771	0.325626	0.337391	0.297415	0.338396	0.339593	0.36053	0.337729	0.339315	0.331857	0.337584	0.298054	0.327775	0.358857	0.346346
	0.187735	0.187992	0.175712	0.169936	0.167168	0.188724	0.19691	0.186942	0.189219	0.19066	0.184413	0.180035	0.197548	0.197518	0.185489	0.187831	0.183216	0.183111	0.187715	0.188759	0.176936	0.0128598	0.198677	0.187323	0.187994	0.187865	0.174386	0.186095	0.182649	0.195293	0.186111	0.190555	0.189726	0.19097	0.191039	0.208006	0.187936	0.219757	0.188785	0.188464	0.19419	0.185535	0.185575	0.186379	0.188264	0.190115	0.184764	0.155731	0.190142
	0.352812	0.352844	0.33708	0.350409	0.30081	0.356044	0.369847	0.352509	0.357714	0.353208	0.353924	0.338407	0.362519	0.296732	0.351314	0.354098	0.350011	0.386218	0.375341	0.351708	0.354036	6.56856e-05	0.352097	0.353156	0.352463	0.35498	0.345101	0.353911	0.350984	0.339232	0.339747	0.349292	0.353253	0.356431	0.326039	0.35024	0.352724	0.378624	0.348382	0.348816	0.325586	0.35055	0.352889	0.357982	0.352607	0.404366	0.360827	0.359225	0.336736
	0.00828814	0.00828838	0.00792406	0.00825008	0.00707045	0.00836385	0.00868487	0.00828408	0.00840582	0.00828927	0.00831595	0.00795248	0.00850086	0.0068985	0.00825407	0.00831463	0.00823431	0.00907689	0.00882299	0.00826017	0.0083165	1.50833e-06	0.0082623	0.00829862	0.00827943	0.00834597	0.00810028	0.00831437	0.00824495	0.0079651	0.00799035	0.00821443	0.00829694	0.00837087	0.00765627	0.00822135	0.00828557	0.00889464	0.00819549	0.00819339	0.00764769	0.00823881	0.00829356	0.00841321	0.00828312	0.00951404	0.00850368	0.00843827	0.00790854
	0.00676233	0.00675601	0.00710812	0.0078801	0.00676319	0.00677973	0.0065427	0.00674961	0.00667964	0.00666306	0.00645519	0.00708062	0.00648242	0.0121282	0.00667513	0.00672494	0.00684444	0.00687532	0.00702415	0.00676663	0.00618843	2.05834e-06	0.00632116	0.0068016	0.00675365	0.00686892	0.00728947	0.00679651	0.00656763	0.00661548	0.00734715	0.00672183	0.00665242	0.00669339	0.00662527	0.00730846	0.00675751	0.00536064	0.00680652	0.00673925	0.00654617	0.0068977	0.00673485	0.00661844	0.00677279	0.00616483	0.00676835	0.00547447	0.00667461
	0.32694	0.326436	0.334777	0.252858	0.325591	0.330712	0.306026	0.327299	0.339705	0.329919	0.323059	0.319619	0.328959	0.341629	0.325376	0.318674	0.32365	0.336399	0.335786	0.31705	0.325634	0.0073773	0.324214	0.327652	0.326904	0.330803	0.326256	0.325599	0.323963	0.294312	0.341034	0.320101	0.325165	0.326358	0.316022	0.321086	0.32684	0.227337	0.318285	0.32565	0.298725	0.327311	0.327717	0.330573	0.32026	0.40687	0.329494	0.365281	0.321341
	0.00274955	0.00274357	0.00281825	0.00238506	0.00258918	0.00278161	0.00262782	0.00275908	0.0028424	0.00275465	0.00277752	0.00267522	0.00277297	0.00256276	0.00275597	0.00271933	0.00274233	0.00310754	0.00295383	0.00265754	0.00289136	3.16128e-06	0.00261978	0.0027559	0.00274392	0.00277279	0.00289196	0.00276628	0.00277953	0.00237663	0.00272706	0.00259888	0.0027171	0.00273596	0.00246275	0.00248151	0.00274578	0.00196023	0.00258762	0.00270514	0.00229968	0.0027503	0.00278161	0.00281431	0.00269292	0.00364299	0.00280847	0.00359673	0.00257616
	0.260699	0.260333	0.258668	0.239255	0.241418	0.261932	0.258366	0.26172	0.264302	0.26263	0.264212	0.252146	0.271835	0.273896	0.261255	0.262442	0.25862	0.283447	0.272255	0.25409	0.269589	0.000834781	0.255074	0.26037	0.26026	0.259946	0.273218	0.261579	0.262264	0.240508	0.250524	0.244021	0.25871	0.260729	0.24171	0.244962	0.260355	0.223144	0.241254	0.257716	0.228773	0.258658	0.263203	0.262977	0.256766	0.307775	0.259879	0.309623	0.249131
	0.322806	0.323474	0.316746	0.433604	0.336149	0.317664	0.338878	0.321518	0.306424	0.317753	0.324101	0.337719	0.311552	0.292996	0.323745	0.324397	0.32745	0.299233	0.308779	0.330891	0.314654	0.109773	0.32986	0.32232	0.323181	0.318867	0.311461	0.323024	0.324129	0.359387	0.316475	0.34878	0.326747	0.32347	0.343828	0.345041	0.323251	0.428115	0.352503	0.325882	0.399851	0.324032	0.319694	0.316755	0.329139	0.201121	0.32037	0.258933	0.334947
	0	0	0	0	0	0	0	0	0	0	0	0.43311	0	0	0	0	0	0	0	0	0	-2.46703e-20	0	0	0	0	0	0	0	0	0	0	0	0	0	0	0	-5.2573e-19	0	0	0	0	0	0	0	0	0	-6.57108e-20	0
	0	0	0	0	0	0	0	0	0	0	0	0.58496	0	0	0	0	0	0	0	0	0	-2.03145e-20	0	0	0	0	0	0	0	0	0	0	0	0	0	0	0	-9.70455e-19	0	0	0	0	0	0	0	0	0	-1.16382e-19	0
	0	0	0	0	0	0	0	0	0	0	0	0.42776	0	0	0	0	0	0	0	0	0	-1.32552e-20	0	0	0	0	0	0	0	0	0	0	0	0	0	0	0	-6.16747e-19	0	0	0	0	0	0	0	0	0	-7.86988e-20	0
	0	0	0	0	0	0	0	0	0	0	0	0.269122	0	0	0	0	0	0	0	0	0	-4.87453e-20	0	0	0	0	0	0	0	0	0	0	0	0	0	0	0	-2.39363e-19	0	0	0	0	0	0	0	0	0	-5.4518e-20	0
	0.107706	0.107705	0.107707	0.107701	0.107716	0.107704	0.107699	0.107706	0.107705	0.107706	0.107707	0.107706	0.107706	0.10769	0.107706	0.107706	0.107706	0.107674	0.107693	0.107706	0.107708	0.109909	0.107701	0.107705	0.107706	0.107705	0.107705	0.107705	0.107706	0.107705	0.10769	0.107705	0.107706	0.107705	0.107743	0.107696	0.107705	0.107611	0.107705	0.107711	0.107715	0.107703	0.107706	0.107704	0.107706	0.10773	0.107705	0.107636	0.107728
	0.437183	0.437151	0.437365	0.436526	0.438727	0.436989	0.436243	0.437184	0.437125	0.437201	0.437378	0.437183	0.437266	0.434961	0.437207	0.437193	0.437181	0.432816	0.435413	0.437188	0.437556	0.74279	0.4365	0.437148	0.437207	0.437167	0.437081	0.437107	0.437268	0.437083	0.435042	0.437171	0.437192	0.437174	0.442338	0.435908	0.43718	0.424077	0.437153	0.437894	0.43859	0.436846	0.437199	0.436977	0.437184	0.440625	0.437139	0.427491	0.440305
	0.268238	0.268112	0.270798	0.279716	0.262068	0.268775	0.268378	0.268423	0.26894	0.266963	0.270887	0.268201	0.26589	0.242859	0.26918	0.268853	0.269339	0.283618	0.276308	0.267387	0.276822	0.00156599	0.260944	0.268492	0.267965	0.268559	0.275502	0.269824	0.271335	0.257874	0.263773	0.264467	0.267109	0.267459	0.255436	0.253902	0.268108	0.256511	0.265224	0.266244	0.253002	0.268723	0.269497	0.270936	0.267938	0.284099	0.271351	0.295914	0.260355
	0.227757	0.227643	0.229857	0.237422	0.222423	0.228198	0.227881	0.22796	0.228345	0.22663	0.230052	0.227643	0.225863	0.206471	0.228574	0.228313	0.228836	0.240809	0.234602	0.226943	0.235018	0.00132961	0.221547	0.227981	0.227519	0.228044	0.233973	0.229096	0.230368	0.218953	0.2239	0.224419	0.22678	0.227089	0.21688	0.215568	0.227639	0.217793	0.225024	0.226057	0.214713	0.228158	0.228888	0.230041	0.227444	0.241299	0.230595	0.251249	0.221058
	0.202365	0.20289	0.204208	0.202535	0.191028	0.204472	0.209306	0.202114	0.202155	0.203222	0.201856	0.200675	0.206159	0.213337	0.203342	0.202239	0.200219	0.204959	0.210699	0.204683	0.20282	0.149891	0.205109	0.202154	0.202924	0.205099	0.201718	0.200381	0.203159	0.200572	0.209297	0.203345	0.202393	0.203095	0.201014	0.183439	0.203119	0.215999	0.201139	0.202675	0.183988	0.20143	0.20191	0.20435	0.203827	0.18257	0.203101	0.212873	0.201862
	0.502546	0.503099	0.502114	0.504631	0.510292	0.502118	0.474532	0.503552	0.50378	0.502481	0.504129	0.503724	0.500178	0.487732	0.502551	0.503444	0.50389	0.504374	0.520516	0.501993	0.503939	0.534307	0.500125	0.503565	0.502921	0.501192	0.503385	0.504142	0.502604	0.489128	0.497366	0.502539	0.503171	0.502915	0.501612	0.516589	0.502973	0.528221	0.503295	0.502675	0.488054	0.503709	0.503637	0.502495	0.50251	0.492554	0.503557	0.508182	0.50177
	0.194783	0.194946	0.193946	0.211768	0.215184	0.194899	0.191523	0.194764	0.195271	0.196072	0.1943	0.195433	0.193797	0.198735	0.195298	0.194916	0.194808	0.204327	0.199022	0.19458	0.199805	0.000535162	0.198734	0.194978	0.194822	0.194669	0.19401	0.194449	0.195725	0.199558	0.197712	0.194897	0.19605	0.194664	0.186936	0.195948	0.194788	0.227251	0.194593	0.193491	0.191496	0.195263	0.194645	0.194921	0.194738	0.211997	0.194413	0.210863	0.189404
	0.258474	0.258697	0.256753	0.281707	0.286635	0.258568	0.254177	0.258403	0.259506	0.260967	0.257937	0.259915	0.255218	0.264256	0.259633	0.258851	0.258639	0.271145	0.264106	0.257949	0.266241	0.000710269	0.263816	0.258572	0.258533	0.258144	0.257058	0.257928	0.260663	0.264807	0.262447	0.258692	0.260329	0.258267	0.248068	0.259538	0.258491	0.301566	0.258046	0.256767	0.253866	0.258903	0.258233	0.258701	0.258294	0.281374	0.257407	0.279816	0.251343
	0.351137	0.351113	0.351095	0.350803	0.351127	0.351136	0.35053	0.351137	0.351142	0.351148	0.351137	0.351124	0.351306	0.351181	0.351139	0.351137	0.351136	0.358443	0.356509	0.351138	0.351122	0.0446677	0.351223	0.351129	0.351119	0.351137	0.351076	0.351136	0.351142	0.348562	0.351277	0.351134	0.351119	0.351138	0.343385	0.351062	0.351136	0.379339	0.351134	0.349994	0.350909	0.35113	0.351137	0.351132	0.351137	0.352627	0.351137	0.348063	0.346164
	0.516912	0.516877	0.515848	0.513842	0.517024	0.516863	0.511525	0.516918	0.517082	0.51752	0.516912	0.516378	0.520517	0.517822	0.516973	0.516896	0.516841	0.527667	0.52482	0.516971	0.516653	0.065618	0.518644	0.516789	0.516885	0.516893	0.515287	0.516876	0.51706	0.51352	0.517971	0.516783	0.516717	0.516968	0.5055	0.515446	0.516898	0.558428	0.516724	0.51523	0.51453	0.51673	0.516903	0.516764	0.516939	0.52627	0.516851	0.512274	0.509592
	0.772879	0.772655	0.772879	0.77288	0.772878	0.772879	0.77288	0.772879	0.772879	0.772879	0.772879	0.772879	0.772879	0.772879	0.772879	0.772879	0.772879	0.82335	0.778627	0.772879	0.772879	0.0809704	0.772879	0.772879	0.772842	0.772879	0.772879	0.772879	0.772879	0.771266	0.772879	0.772879	0.772879	0.772879	0.804162	0.772879	0.772879	0.799636	0.772879	0.774793	0.772878	0.772879	0.772879	0.772879	0.772879	0.772882	0.772879	0.806815	0.776851
	0.0231165	0.0231098	0.0231165	0.023119	0.0231151	0.0231165	0.0231184	0.0231165	0.0231165	0.0231165	0.0231164	0.0231165	0.0231163	0.0231154	0.0231165	0.0231165	0.0231165	0.0246261	0.0232884	0.0231165	0.0231163	0.00235746	0.0231164	0.0231164	0.0231154	0.0231165	0.0231166	0.0231165	0.0231165	0.0229999	0.0231185	0.0231165	0.0231165	0.0231165	0.0240522	0.0231162	0.0231165	0.0239169	0.0231165	0.0231738	0.0231152	0.0231166	0.0231165	0.0231166	0.0231165	0.0231202	0.0231165	0.0241548	0.0232353
	0.248144	0.248081	0.248298	0.248024	0.247891	0.248146	0.248239	0.248144	0.248144	0.248143	0.248138	0.248141	0.248142	0.248254	0.248142	0.248144	0.248144	0.233399	0.251667	0.248144	0.248114	0.0223647	0.248133	0.248143	0.248116	0.248144	0.248141	0.248144	0.248138	0.247076	0.248109	0.248144	0.248144	0.248143	0.263451	0.248215	0.248143	0.267766	0.248144	0.250672	0.24819	0.248138	0.248144	0.248144	0.248144	0.248095	0.248144	0.228203	0.259619
	0.444085	0.443974	0.453127	0.441572	0.437227	0.444215	0.446122	0.444079	0.4441	0.444014	0.443763	0.443664	0.444003	0.446612	0.44388	0.444084	0.444037	0.417699	0.450391	0.444098	0.442443	0.0402304	0.443738	0.444042	0.444036	0.444103	0.443783	0.444108	0.443482	0.443161	0.442825	0.444093	0.4441	0.443938	0.471481	0.446527	0.444067	0.479202	0.444106	0.448611	0.444827	0.443746	0.444025	0.444105	0.444089	0.444422	0.444111	0.40867	0.464622
	0.388078	0.387865	0.389355	0.359354	0.384111	0.387762	0.385674	0.387992	0.384276	0.388137	0.388787	0.386505	0.390697	0.407176	0.388362	0.388926	0.387845	0.4007	0.387743	0.387073	0.391565	0.0703286	0.399956	0.387613	0.38785	0.387938	0.387195	0.389001	0.387881	0.372493	0.381333	0.381195	0.384389	0.388023	0.376989	0.382726	0.387896	0.348958	0.384745	0.386564	0.376472	0.387499	0.387575	0.388143	0.387737	0.349432	0.387909	0.420053	0.38203
	0.32307	0.322858	0.324479	0.288332	0.316486	0.322406	0.322888	0.322294	0.314474	0.324335	0.325247	0.315849	0.332245	0.345153	0.324395	0.326455	0.320753	0.333542	0.322757	0.316679	0.32866	0.0585315	0.337858	0.322604	0.322846	0.321974	0.320088	0.324755	0.323211	0.31021	0.314897	0.300207	0.318634	0.322965	0.313805	0.31311	0.322735	0.290472	0.308073	0.321775	0.309928	0.321632	0.320972	0.323789	0.319691	0.289253	0.321997	0.349641	0.318001
	0.365807	0.365689	0.365807	0.365806	0.365806	0.365807	0.365807	0.365807	0.365807	0.365807	0.365807	0.365807	0.365807	0.365807	0.365807	0.365807	0.365807	0.370625	0.365879	0.365807	0.365807	0.0819998	0.365807	0.365807	0.43646	0.365807	0.365807	0.365807	0.365807	0.362989	0.365807	0.365807	0.365807	0.365807	0.361609	0.365807	0.365807	0.345868	0.365807	0.365266	0.365807	0.365807	0.365807	0.365807	0.365807	0.365804	0.365807	0.376878	0.36368
	0.318821	0.318718	0.318821	0.318809	0.318803	0.318821	0.318821	0.318821	0.318821	0.318821	0.318821	0.318821	0.31882	0.31882	0.318821	0.318821	0.318821	0.32302	0.318884	0.318821	0.318821	0.0713165	0.318821	0.318821	0.3804	0.318821	0.318821	0.318821	0.318821	0.315352	0.318819	0.318821	0.31882	0.318821	0.315162	0.318821	0.318821	0.301443	0.318821	0.31835	0.318824	0.318821	0.318821	0.318821	0.318821	0.318781	0.318821	0.328334	0.316967
	0.393825	0.39317	0.393789	0.388121	0.395083	0.393827	0.396762	0.393825	0.393802	0.393827	0.393808	0.393837	0.39377	0.394127	0.393827	0.393807	0.393826	0.430249	0.409792	0.393661	0.393853	0.00800249	0.393925	0.393805	0.393405	0.393825	0.393828	0.393839	0.393828	0.335084	0.394136	0.393797	0.393856	0.393825	0.360003	0.39367	0.393826	0.159088	0.393816	0.389052	0.395502	0.393842	0.393824	0.393828	0.393812	0.392087	0.393826	0.505619	0.374078
	0.148167	0.147919	0.147865	0.135243	0.151905	0.148178	0.155535	0.148165	0.147961	0.148181	0.148044	0.148377	0.147783	0.149544	0.148197	0.147885	0.148212	0.161869	0.154173	0.145646	0.148442	0.00300204	0.14849	0.148082	0.148008	0.148178	0.148274	0.148292	0.148229	0.125836	0.149158	0.147763	0.148216	0.148167	0.135441	0.147311	0.148171	0.0598525	0.147973	0.14637	0.153917	0.148274	0.148159	0.148191	0.147656	0.145883	0.1482	0.190203	0.140737
	0.0510723	0.0510262	0.0502528	0.0602052	0.0482065	0.0508097	0.0498427	0.0510999	0.0503244	0.0509435	0.0516556	0.0508523	0.052142	0.0511741	0.051122	0.049936	0.050968	0.0537745	0.0529018	0.0487721	0.0508511	0.00159822	0.0508715	0.0509848	0.0510375	0.0504603	0.0514642	0.0510314	0.0511153	0.0474372	0.0491244	0.0519309	0.0512308	0.0511941	0.0485901	0.0517763	0.0510748	0.0462333	0.0515355	0.0507135	0.0588015	0.0507956	0.0511281	0.0507523	0.0499857	0.0483347	0.0505299	0.0584994	0.0496073
	0.412703	0.412323	0.405871	0.486282	0.389226	0.410664	0.403047	0.412975	0.406556	0.412089	0.417523	0.411016	0.421571	0.413319	0.412986	0.403166	0.411629	0.43453	0.427478	0.392812	0.410525	0.0129146	0.410907	0.411947	0.412414	0.40705	0.415579	0.412416	0.412753	0.383325	0.396802	0.419791	0.414028	0.41373	0.392638	0.418651	0.41272	0.373593	0.417358	0.409796	0.476068	0.410615	0.413082	0.410403	0.403351	0.390815	0.408722	0.472709	0.400857
	0.410474	0.410537	0.410196	0.416171	0.409048	0.410357	0.411183	0.410474	0.410183	0.41041	0.410651	0.410494	0.410569	0.411197	0.410503	0.410535	0.410477	0.412816	0.410321	0.410405	0.410638	0.0709302	0.410712	0.410453	0.410523	0.410433	0.410686	0.410463	0.410548	0.414657	0.409245	0.410442	0.410526	0.410493	0.408694	0.410722	0.410475	0.428943	0.410414	0.410176	0.412322	0.410308	0.410481	0.41029	0.41046	0.403236	0.410405	0.411859	0.409266
	0.33933	0.339381	0.339019	0.344175	0.338014	0.33921	0.340028	0.339331	0.339006	0.339261	0.339515	0.339357	0.339454	0.339931	0.339363	0.339422	0.339337	0.341265	0.339203	0.33922	0.339465	0.0586377	0.339523	0.339302	0.33937	0.339254	0.339536	0.33933	0.339404	0.342788	0.338189	0.339293	0.339381	0.339355	0.337858	0.339578	0.33933	0.354597	0.339266	0.339083	0.340939	0.339184	0.339339	0.33915	0.339291	0.333196	0.339221	0.340473	0.33833
	0.229525	0.229388	0.229835	0.231659	0.226741	0.229539	0.223235	0.229524	0.229494	0.229522	0.229574	0.2294	0.229847	0.23045	0.229516	0.229491	0.229516	0.2322	0.231218	0.229534	0.229565	0.00148246	0.230148	0.229559	0.229483	0.229522	0.229433	0.229522	0.22947	0.221027	0.228734	0.229473	0.229095	0.22952	0.226575	0.229413	0.229509	0.23556	0.229497	0.229195	0.229374	0.229478	0.229512	0.229567	0.229526	0.228931	0.229523	0.236331	0.228173
	0.585881	0.585531	0.587023	0.591548	0.577787	0.585948	0.56814	0.585873	0.585772	0.585898	0.586066	0.585164	0.587118	0.588541	0.585841	0.585696	0.585779	0.592711	0.590204	0.585946	0.585962	0.00378417	0.587812	0.585967	0.585776	0.585858	0.585444	0.585859	0.585624	0.564221	0.58364	0.585621	0.584643	0.585855	0.578353	0.585502	0.585831	0.601287	0.585691	0.58504	0.585375	0.5857	0.585799	0.586067	0.585901	0.58452	0.585864	0.603253	0.582432
	0.310353	0.310383	0.309779	0.302048	0.316709	0.310647	0.309377	0.310351	0.310365	0.310297	0.30994	0.310343	0.310539	0.315226	0.31035	0.310189	0.310378	0.314761	0.312139	0.309981	0.31032	0.002125	0.311954	0.310369	0.310327	0.310338	0.310837	0.310565	0.310243	0.30912	0.313699	0.310388	0.310402	0.310381	0.305146	0.312313	0.310348	0.323586	0.310387	0.309634	0.30781	0.311017	0.310341	0.310669	0.310207	0.308377	0.310426	0.320273	0.307199
	0.197052	0.197071	0.196666	0.191787	0.201205	0.197256	0.196424	0.19705	0.197068	0.197027	0.19676	0.197046	0.197218	0.200221	0.19705	0.196943	0.197077	0.19985	0.198185	0.196757	0.19705	0.0013492	0.198131	0.197068	0.197035	0.19704	0.197345	0.197192	0.196976	0.196269	0.19925	0.197077	0.197082	0.197072	0.193745	0.198285	0.197048	0.205454	0.197087	0.196595	0.19539	0.197469	0.19704	0.197269	0.196908	0.19572	0.197122	0.20335	0.195049
	0.354785	0.355011	0.354755	0.36135	0.353706	0.35477	0.353738	0.354785	0.354753	0.35478	0.354822	0.354785	0.354781	0.355237	0.354787	0.354781	0.354785	0.364584	0.345261	0.354783	0.354837	0.00227272	0.354841	0.354795	0.354663	0.354784	0.354826	0.354776	0.354791	0.34721	0.354215	0.354784	0.354793	0.354786	0.340963	0.354879	0.354784	0.377379	0.354782	0.352934	0.357086	0.354729	0.354785	0.354759	0.354785	0.349771	0.354783	0.363238	0.34645
	0.373604	0.373843	0.373538	0.38128	0.372225	0.373571	0.372398	0.373604	0.373535	0.373591	0.373675	0.373606	0.373626	0.374142	0.373611	0.37359	0.373605	0.383924	0.363575	0.373595	0.373685	0.00239158	0.373676	0.373618	0.373477	0.3736	0.373691	0.373588	0.373621	0.365629	0.372831	0.373608	0.373621	0.373608	0.35905	0.373742	0.373604	0.397398	0.373596	0.371656	0.376577	0.37351	0.373606	0.373547	0.373604	0.367975	0.373597	0.382504	0.364828
	0.353425	0.353189	0.353402	0.355387	0.353416	0.353417	0.353673	0.353425	0.3534	0.353423	0.353438	0.353428	0.353416	0.353714	0.353427	0.353444	0.353425	0.358579	0.34937	0.353429	0.353458	0.0143584	0.353515	0.353421	0.353567	0.353424	0.353438	0.353426	0.353429	0.357626	0.353213	0.353415	0.353436	0.353425	0.348785	0.353439	0.353425	0.408229	0.353422	0.352784	0.353577	0.353407	0.353425	0.353413	0.353425	0.350481	0.353424	0.363723	0.350796
	0.425177	0.424892	0.425064	0.428503	0.425149	0.425137	0.425543	0.425177	0.425055	0.425164	0.425228	0.425202	0.425175	0.425768	0.425188	0.425302	0.425179	0.431377	0.420298	0.425221	0.425291	0.0172828	0.425373	0.425162	0.425348	0.42517	0.425249	0.425184	0.425205	0.430146	0.424665	0.425106	0.425203	0.425181	0.419595	0.425207	0.425177	0.491107	0.425145	0.424405	0.425519	0.425117	0.425177	0.425114	0.425187	0.420778	0.425165	0.437576	0.422014
	0.499833	0.499942	0.499833	0.499832	0.499833	0.499833	0.499833	0.499833	0.499833	0.499833	0.499833	0.499833	0.499833	0.499833	0.499833	0.499833	0.499833	0.526137	0.509367	0.499833	0.499833	0.00237035	0.499833	0.499833	0.500226	0.499833	0.499833	0.499833	0.499833	0.501239	0.499833	0.499833	0.499833	0.499833	0.476343	0.499833	0.499833	0.637785	0.499833	0.496348	0.499833	0.499833	0.499833	0.499833	0.499833	0.499829	0.499833	0.537171	0.485466
	0.0577187	0.0577313	0.0577186	0.0577119	0.057721	0.0577187	0.0577186	0.0577187	0.0577187	0.0577187	0.0577187	0.0577187	0.0577187	0.0577205	0.0577187	0.0577187	0.0577187	0.0607562	0.0588197	0.0577187	0.0577188	0.000216938	0.0577189	0.0577187	0.0577641	0.0577187	0.0577187	0.0577187	0.0577187	0.0581195	0.0577182	0.0577187	0.0577188	0.0577187	0.0550062	0.0577185	0.0577187	0.073648	0.0577187	0.0573163	0.0577192	0.0577186	0.0577187	0.0577187	0.0577187	0.0577015	0.0577187	0.0620037	0.0560597
	0.303123	0.303117	0.303132	0.303816	0.30327	0.303109	0.303116	0.30312	0.303137	0.303161	0.30308	0.303141	0.303338	0.301766	0.303114	0.303118	0.303125	0.299008	0.304446	0.303126	0.302662	0.148478	0.303414	0.3031	0.303166	0.30313	0.303105	0.303117	0.303114	0.304426	0.303414	0.303142	0.303112	0.303119	0.305354	0.30327	0.303125	0.27917	0.303141	0.303472	0.303206	0.303169	0.303105	0.303101	0.303124	0.302349	0.303071	0.26853	0.304331
	0.321506	0.321509	0.321504	0.321339	0.321464	0.32151	0.321512	0.321507	0.321502	0.321497	0.321515	0.321502	0.321454	0.321603	0.321511	0.321508	0.321506	0.319065	0.322022	0.321506	0.321459	0.260975	0.321435	0.321513	0.32153	0.321504	0.321376	0.321507	0.321509	0.321777	0.32142	0.321503	0.321511	0.321508	0.322949	0.321483	0.321506	0.31097	0.321503	0.32173	0.321504	0.321494	0.321511	0.321511	0.321506	0.321664	0.321474	0.301918	0.322315
	0.241399	0.24285	0.242955	0.24591	0.240745	0.243688	0.246057	0.242645	0.242094	0.242358	0.242085	0.243028	0.241359	0.240321	0.24286	0.24287	0.239568	0.242225	0.241724	0.242588	0.242072	0.340402	0.224997	0.242878	0.242871	0.243471	0.243065	0.234335	0.242541	0.241697	0.247532	0.242701	0.242381	0.242898	0.243673	0.242428	0.242875	0.244353	0.23579	0.243	0.242614	0.244101	0.242292	0.244099	0.242732	0.218116	0.244537	0.245678	0.243404
	0.330856	0.332765	0.332594	0.335932	0.329871	0.333831	0.336284	0.332669	0.332882	0.332454	0.331969	0.332805	0.331588	0.329918	0.332727	0.332692	0.328472	0.332385	0.332145	0.332695	0.331897	0.446983	0.307226	0.332694	0.332791	0.333344	0.333468	0.320776	0.33239	0.331565	0.338121	0.332875	0.332469	0.332855	0.333417	0.33242	0.332803	0.335268	0.323197	0.332887	0.331528	0.33409	0.332312	0.334227	0.332755	0.306275	0.334237	0.336783	0.333196
	0.309695	0.309914	0.309649	0.309277	0.309878	0.309694	0.309781	0.309695	0.309665	0.309696	0.309696	0.309705	0.309684	0.309884	0.3097	0.309707	0.3097	0.314108	0.303863	0.309685	0.309733	0.486211	0.309733	0.309688	0.309646	0.309696	0.309747	0.309707	0.309705	0.312113	0.309728	0.309616	0.309703	0.309696	0.30708	0.309614	0.309695	0.377838	0.309691	0.309124	0.30973	0.309693	0.309695	0.309693	0.309669	0.30899	0.309694	0.323177	0.307373
	0.220015	0.220023	0.22003	0.220164	0.219938	0.220017	0.219978	0.220015	0.220025	0.220014	0.220015	0.220012	0.220016	0.219944	0.220013	0.220012	0.220014	0.219037	0.218366	0.220019	0.220002	0.253845	0.220004	0.220017	0.220018	0.220019	0.22	0.220012	0.220012	0.219505	0.220014	0.219989	0.220012	0.220015	0.220956	0.220042	0.220015	0.227782	0.220017	0.220144	0.219995	0.220017	0.220015	0.220017	0.220007	0.220269	0.220016	0.219747	0.220551
	0.139974	0.139736	0.138786	0.149984	0.148632	0.138766	0.139693	0.134276	0.135739	0.138294	0.14018	0.139871	0.131676	0.113175	0.146495	0.139903	0.138763	0.15445	0.139701	0.139767	0.153742	0.132586	0.110118	0.139087	0.139828	0.139873	0.144155	0.14164	0.14557	0.138553	0.170589	0.138922	0.137815	0.139277	0.12759	0.152771	0.139819	0.14054	0.141155	0.138052	0.147612	0.142245	0.126264	0.141075	0.139791	0.0883668	0.139761	0.249637	0.132619
	0.00835814	0.00833622	0.00829478	0.00898559	0.00896319	0.00818755	0.0083429	0.007862	0.00803204	0.00819597	0.00839696	0.0083714	0.00778354	0.00670624	0.00890564	0.00834721	0.00824782	0.00921406	0.00833419	0.00833566	0.00932132	0.00790952	0.00640948	0.00827909	0.00834175	0.00834753	0.00870203	0.00846395	0.00888202	0.00826657	0.0102783	0.00828293	0.00821146	0.00830049	0.00761163	0.00923043	0.00834074	0.00838421	0.0084602	0.00823577	0.0088426	0.00849381	0.00749331	0.0084359	0.00833582	0.00521004	0.008358	0.0148927	0.00791167
	0.15611	0.156016	0.155948	0.155286	0.144224	0.151992	0.165269	0.156035	0.156994	0.155642	0.157573	0.156274	0.156182	0.148512	0.155507	0.155987	0.156082	0.163023	0.155222	0.156228	0.163146	0.181391	0.164772	0.15694	0.156103	0.156324	0.157059	0.156008	0.155208	0.151431	0.12052	0.156247	0.156267	0.156351	0.150615	0.164014	0.15617	0.160218	0.156124	0.155352	0.149066	0.158549	0.155602	0.162089	0.156158	0.161952	0.156727	0.219273	0.153011
	0.385661	0.38548	0.385048	0.38352	0.354683	0.37429	0.408958	0.385165	0.388479	0.384005	0.390627	0.386068	0.386731	0.365293	0.383817	0.385258	0.385528	0.402791	0.383517	0.386231	0.404903	0.448173	0.408664	0.387336	0.385695	0.386695	0.387675	0.385295	0.383931	0.374161	0.297763	0.386249	0.386095	0.386477	0.372135	0.40829	0.385865	0.395862	0.38563	0.38384	0.366963	0.392457	0.383961	0.40325	0.385944	0.400141	0.388396	0.541776	0.378054
	0.345874	0.345878	0.352797	0.483487	0.358302	0.347288	0.347418	0.345821	0.347161	0.348885	0.342246	0.347392	0.355247	0.325053	0.345082	0.348174	0.34604	0.333687	0.340455	0.352665	0.342471	0.547591	0.348337	0.345779	0.345958	0.347957	0.340613	0.34716	0.345308	0.35106	0.357392	0.345867	0.344437	0.345165	0.356357	0.34869	0.345858	0.335595	0.348004	0.347469	0.338533	0.349188	0.345391	0.348368	0.349127	0.339003	0.349235	0.321638	0.352421
	0.236575	0.236578	0.243499	0.331752	0.245879	0.237097	0.236511	0.236327	0.237138	0.239469	0.233324	0.238966	0.242534	0.22236	0.235941	0.238135	0.237344	0.22824	0.232869	0.245923	0.235181	0.374549	0.237087	0.23688	0.236633	0.240461	0.233793	0.237305	0.236473	0.240117	0.245163	0.236734	0.235441	0.23566	0.243746	0.239074	0.236554	0.229545	0.238486	0.237667	0.232049	0.238537	0.235871	0.237205	0.242663	0.231249	0.240867	0.220002	0.241054
	0.12101	0.0784662	0.0785539	0.0794885	0.0782351	0.0785961	0.0792453	0.0785157	0.0782667	0.078479	0.0784563	0.0785466	0.0782377	0.0781238	0.0785325	0.0785362	0.0784549	0.0756221	0.072912	0.0785021	0.0783892	0.446811	0.0779705	0.0784536	0.0784883	0.078562	0.0784236	0.0782527	0.0784941	0.0750326	0.0793749	0.0784722	0.0783554	0.0785287	0.0814481	0.0783319	0.0785267	0.0749303	0.078342	0.0789913	0.0790175	0.0787173	0.0784715	0.0786588	0.0785184	0.0694666	0.0786307	0.0793168	0.080513
	0.161475	0.143846	0.143792	0.143582	0.143772	0.143817	0.143715	0.143823	0.143962	0.143837	0.14383	0.143811	0.143928	0.143867	0.143815	0.143813	0.143776	0.146271	0.14826	0.14383	0.14385	0.0105113	0.142875	0.143847	0.143842	0.143814	0.143899	0.143588	0.143826	0.144725	0.143712	0.143852	0.143895	0.143821	0.141463	0.143908	0.14382	0.144337	0.143699	0.143447	0.143563	0.143775	0.143838	0.143797	0.143823	0.145949	0.143798	0.148034	0.142232
	0.0705012	0.0599731	0.0599819	0.0599732	0.0597048	0.0600103	0.0599668	0.0599838	0.0599825	0.059984	0.0599726	0.0599725	0.0600129	0.0602011	0.0599852	0.0599827	0.0599799	0.0607427	0.0665672	0.0599903	0.0599736	0.0443622	0.060122	0.0599948	0.0599629	0.0599908	0.0599756	0.0599729	0.059976	0.056804	0.0601373	0.0599877	0.0599732	0.0599871	0.059234	0.0596447	0.0599898	0.0706508	0.0599807	0.059887	0.0592129	0.0599344	0.0599783	0.0600082	0.0599871	0.058471	0.0599889	0.0664955	0.0595838
	0.129233	0.131327	0.128568	0.13219	0.145001	0.130873	0.143121	0.134026	0.139122	0.131103	0.131618	0.138174	0.128229	0.131528	0.13009	0.131146	0.237714	0.128139	0.134456	0.130369	0.131879	0.0326815	0.104058	0.131433	0.131226	0.131135	0.142744	0.120909	0.132655	0.138526	0.126618	0.135558	0.135851	0.13082	0.133629	0.127771	0.131383	0.114612	0.123528	0.13137	0.128264	0.130714	0.137373	0.129297	0.130663	0.164909	0.129617	0.108639	0.131852
	0.223151	0.221621	0.193721	0.20592	0.186816	0.225739	0.283304	0.223557	0.222754	0.220327	0.213207	0.214692	0.224158	0.210377	0.214521	0.22311	0.455125	0.217556	0.224389	0.216768	0.200629	0.136812	0.247574	0.221698	0.221291	0.224863	0.210844	0.231109	0.211178	0.232309	0.218296	0.225211	0.227304	0.227466	0.224971	0.242463	0.221516	0.244481	0.235736	0.221766	0.223927	0.220995	0.22393	0.221884	0.218459	0.251339	0.226329	0.137976	0.2232
	0.077326	0.0762009	0.0747767	0.0949014	0.100622	0.0732429	0.0861122	0.0646622	0.0694462	0.0721154	0.077027	0.0812642	0.0614196	0.0466274	0.0874229	0.0768047	0.163071	0.0914003	0.0739765	0.0744783	0.0973145	0.247724	0.0449129	0.0753791	0.0762553	0.0767753	0.0875016	0.0825084	0.0877184	0.0775411	0.122202	0.0757294	0.0747827	0.0751139	0.0646246	0.0909819	0.0763005	0.0649571	0.0837404	0.0744554	0.0909799	0.0803837	0.0581603	0.0777107	0.0751879	0.027244	0.0774193	0.255481	0.0690831
	0.185213	0.185474	0.194223	0.213719	0.192439	0.184358	0.172874	0.184042	0.186781	0.189987	0.166619	0.19049	0.191293	0.115468	0.202557	0.184132	0.185332	0.167899	0.183811	0.186614	0.544798	0.0102346	0.200231	0.185174	0.185571	0.187958	0.19013	0.184099	0.193822	0.190066	0.175666	0.18825	0.183759	0.18409	0.198121	0.188176	0.185541	0.129361	0.188345	0.187357	0.193478	0.188723	0.182608	0.174327	0.185905	0.155706	0.173591	0.0463227	0.19265
	0.080964	0.0811034	0.0769416	0.0852759	0.0673603	0.0829152	0.0917947	0.0805041	0.0818269	0.0800892	0.0770664	0.0799716	0.0788111	0.0756751	0.07823	0.0808952	0.0805022	0.0760632	0.080666	0.0815331	0.0829291	0.0154959	0.0843459	0.0809647	0.0810755	0.081835	0.244222	0.0813672	0.0761072	0.0852323	0.088526	0.0843824	0.0818312	0.0823687	0.085111	0.095787	0.0811002	0.0999927	0.0837816	0.0817102	0.0841763	0.0821421	0.0792819	0.0819079	0.0812872	0.0705592	0.0953076	0.0567623	0.08375
	0.0648036	0.0648477	0.0667081	0.0652981	0.0685014	0.0639457	0.064483	0.0663904	0.0652172	0.0656078	0.0661116	0.0656297	0.0661208	0.0668998	0.0682406	0.0648242	0.0654159	0.0659159	0.0649265	0.0648638	0.0683676	0.0386082	0.0667331	0.0649072	0.0648507	0.0648693	0.0644894	0.0646463	0.0688779	0.0644496	0.0755355	0.0649222	0.0649793	0.06475	0.0638557	0.0627906	0.0648551	0.0647842	0.0645197	0.0647264	0.0639211	0.0647085	0.0660914	0.0653598	0.0648735	0.0657058	0.0644335	0.0749598	0.0643537
	0.214499	0.213993	0.211783	0.230791	0.214654	0.217066	0.215857	0.194807	0.208063	0.208968	0.210041	0.213566	0.198028	0.164143	0.215271	0.214143	0.211144	0.226746	0.21118	0.214333	0.225243	0.348491	0.166583	0.21249	0.214157	0.215422	0.223232	0.217098	0.691788	0.21161	0.238793	0.212789	0.210703	0.213133	0.201501	0.239513	0.214161	0.206236	0.217172	0.212446	0.222056	0.220218	0.187124	0.216328	0.214107	0.129793	0.218194	0.277899	0.206887
	0.00769639	0.00771813	0.00726801	0.00221992	0.00601622	0.00807705	0.0077392	0.00843101	0.00807478	0.00759606	0.00767807	0.00750074	0.00778446	0.0109896	0.00674582	0.00758506	0.00777428	0.00703345	0.00789525	0.00715711	0.00641489	0.00196635	0.0105581	0.00775912	0.00770827	0.00750077	0.00759057	0.00751212	0.0217585	0.00750776	0.00488109	0.00777342	0.00794299	0.00781782	0.00832905	0.00674647	0.00771622	0.00780445	0.00745692	0.00779463	0.00735824	0.00746675	0.00914166	0.0075247	0.00738554	0.0136974	0.00758151	0.00281117	0.00804506
	0.291917	0.291705	0.268733	0.269918	0.237267	0.297678	0.351195	0.290812	0.294064	0.293577	0.283108	0.278903	0.306832	0.323117	0.287276	0.291737	0.288351	0.29454	0.277494	0.292035	0.268637	0.0533155	0.30581	0.291431	0.291759	0.294093	0.277058	0.290536	0.279966	0.468589	0.300575	0.293473	0.293503	0.297085	0.2895	0.310243	0.296108	0.30617	0.29234	0.291597	0.305445	0.288492	0.288242	0.29344	0.291703	0.323673	0.292788	0.227556	0.291237
	0.140779	0.140856	0.146799	0.149125	0.161003	0.138523	0.118796	0.141155	0.140128	0.140209	0.142013	0.145663	0.134929	0.140691	0.141351	0.140922	0.142113	0.138349	0.144662	0.140277	0.143425	0.229836	0.135192	0.141045	0.140794	0.139891	0.145936	0.142151	0.142887	0.202999	0.1385	0.140324	0.140369	0.139337	0.142793	0.148621	0.142891	0.13297	0.141503	0.141016	0.140288	0.143201	0.141885	0.138958	0.140597	0.131325	0.1403	0.144144	0.141655
	0.12146	0.121274	0.116347	0.108596	0.11173	0.121395	0.138635	0.121355	0.122867	0.122099	0.126777	0.115453	0.126021	0.0643584	0.122921	0.121844	0.120755	0.127345	0.113096	0.121156	0.134519	0.0923011	0.126406	0.120942	0.121294	0.120743	0.114919	0.120715	0.125337	0.189181	0.111267	0.12107	0.122688	0.122306	0.116769	0.103625	0.123121	0.130037	0.119699	0.120657	0.125297	0.118321	0.121886	0.124455	0.121247	0.148219	0.122292	0.152084	0.118772
	0.167533	0.167379	0.162268	0.1663	0.157162	0.172769	0.182987	0.167362	0.167701	0.166006	0.178687	0.166526	0.163981	0.193966	0.157385	0.167078	0.168823	0.176675	0.166949	0.166554	0.06958	0.473161	0.165862	0.168506	0.167424	0.170576	0.169072	0.169855	0.16086	0.160365	0.217226	0.167358	0.167204	0.168056	0.161341	0.171178	0.167469	0.196778	0.169353	0.166584	0.155121	0.170238	0.166897	0.324058	0.167046	0.176896	0.175194	0.313212	0.164066
	0.10766	0.109087	0.110699	0.118335	0.114332	0.109396	0.120135	0.108134	0.108826	0.106256	0.10723	0.111966	0.100885	0.0998814	0.109247	0.110072	0.10573	0.103714	0.09285	0.106152	0.107132	0.58942	0.102108	0.110222	0.109145	0.110525	0.107681	0.107652	0.108561	0.110713	0.116918	0.106827	0.106842	0.108862	0.114718	0.11849	0.108958	0.0914629	0.103663	0.110023	0.133579	0.113677	0.107271	0.11077	0.107588	0.100325	0.115849	0.101805	0.112795
	0.122862	0.124687	0.122472	0.120535	0.130677	0.123763	0.124376	0.125973	0.141284	0.126329	0.125921	0.125193	0.1269	0.122333	0.124192	0.124393	0.11848	0.125077	0.117717	0.12527	0.125477	0.0087328	0.101318	0.124641	0.124714	0.123112	0.129011	0.117154	0.124942	0.132097	0.118896	0.126444	0.126921	0.124752	0.124229	0.139207	0.124581	0.109849	0.115789	0.124573	0.137603	0.124384	0.126942	0.122931	0.125058	0.279059	0.121405	0.11823	0.124237
	0.138365	0.137275	0.138525	0.138902	0.132223	0.138029	0.139954	0.136624	0.144026	0.136834	0.136517	0.136504	0.137119	0.140514	0.137568	0.13716	0.140341	0.137159	0.139568	0.137654	0.13686	0.0971574	0.148594	0.136967	0.137285	0.138554	0.135757	0.143204	0.137347	0.134793	0.141347	0.136832	0.136381	0.137301	0.137361	0.127373	0.137369	0.141986	0.142022	0.137334	0.128828	0.137352	0.136335	0.138313	0.137477	0.191232	0.138423	0.140424	0.137434
	0.131864	0.132039	0.389518	0.120187	0.100347	0.135792	0.149942	0.129311	0.133571	0.13009	0.129667	0.128814	0.132971	0.116769	0.133096	0.131995	0.132743	0.151712	0.134325	0.132067	0.127632	0.0332751	0.132888	0.131486	0.131892	0.133132	0.126015	0.132083	0.121947	0.133877	0.145879	0.132307	0.132532	0.127794	0.105162	0.152888	0.131985	0.147585	0.13224	0.125827	0.127528	0.135358	0.125811	0.135795	0.131635	0.13001	0.134307	0.0952232	0.103977
	0.10685	0.106624	0.0892859	0.120245	0.0925693	0.109082	0.0944314	0.10516	0.103274	0.0977434	0.102486	0.100859	0.0865317	0.120391	0.108392	0.105985	0.101028	0.0852967	0.101443	0.108713	0.0995245	0.0238156	0.0879697	0.106973	0.106791	0.107775	0.117204	0.107695	0.100924	0.101654	0.141388	0.106191	0.104001	0.0895481	0.128712	0.116298	0.106585	0.0694049	0.108568	0.108278	0.115614	0.103804	0.104058	0.103281	0.107619	0.0732078	0.108073	0.0761982	0.111761
	0.00310515	0.00309188	0.00198451	0.00338794	0.00361333	0.00300323	0.00303673	0.00305803	0.00295022	0.00306459	0.00292696	0.00310581	0.00278749	0.00356909	0.00299828	0.00309695	0.00314627	0.00261464	0.00312461	0.00301589	0.00264577	0.000550513	0.00237043	0.00315102	0.00309109	0.00314813	0.00320561	0.00323362	0.00273591	0.0031416	0.00302094	0.00306146	0.00305076	0.00260838	0.00352456	0.00255114	0.00308776	0.00314287	0.00323856	0.0030945	0.0032905	0.00303678	0.0030175	0.00290889	0.00305068	0.00243395	0.00316328	0.0016114	0.0030548
	0.036214	0.0362598	0.0274231	0.0370573	0.0438623	0.0363923	0.0326201	0.0382266	0.0370212	0.0365076	0.0365654	0.0389677	0.0360351	0.0481046	0.0350555	0.0361719	0.0377917	0.0291661	0.0351196	0.0361697	0.034642	0.0445217	0.0438116	0.0365223	0.0362691	0.0359925	0.0371198	0.0358088	0.033817	0.0365792	0.0317947	0.0362701	0.0364993	0.0303436	0.0435867	0.0296102	0.0362691	0.0280105	0.0357738	0.0366051	0.0351071	0.0361374	0.0401213	0.0353144	0.0361754	0.0480186	0.0357352	0.0238188	0.037144
	0.0392374	0.0391195	0.030847	0.0486332	0.0454152	0.0389475	0.0380336	0.0390565	0.037257	0.0459293	0.0392085	0.043691	0.0587386	0.0346393	0.0398198	0.0391043	0.0405996	0.0321679	0.0357845	0.0393427	0.0418427	0.530488	0.0296227	0.0390668	0.0391656	0.0390634	0.0489777	0.0396643	0.0381441	0.0400521	0.0445	0.0389962	0.038483	0.0324582	0.0458757	0.0415195	0.0391749	0.0205961	0.0403605	0.0394276	0.0441621	0.0408361	0.0390444	0.0386106	0.0391736	0.0252145	0.0411904	0.0478859	0.0396665
	0.131099	0.13122	0.0754066	0.110293	0.1096	0.132752	0.145188	0.127967	0.134286	0.133556	0.134852	0.118268	0.139217	0.060185	0.134461	0.132372	0.126895	0.131234	0.135913	0.130485	0.142823	0.0123445	0.13337	0.13003	0.131172	0.130841	0.115229	0.130991	0.12744	0.130078	0.131939	0.130583	0.133352	0.113117	0.130562	0.127331	0.131206	0.182325	0.128908	0.128791	0.125242	0.128254	0.125839	0.135007	0.130591	0.144616	0.133515	0.175797	0.119768
	0.0304148	0.0304315	0.0223254	0.0307545	0.032388	0.0320047	0.0276945	0.032032	0.0311963	0.0300235	0.0292467	0.0321761	0.0294101	0.0376203	0.0261804	0.030345	0.0314851	0.0227202	0.0289994	0.0304025	0.025699	0.127671	0.0365557	0.0306063	0.0304394	0.0303755	0.031378	0.0300907	0.0808256	0.0308412	0.020223	0.0304554	0.030577	0.0255024	0.0387917	0.0258438	0.0304414	0.0223175	0.03016	0.0309849	0.0291241	0.0306774	0.0344106	0.0293076	0.0303652	0.0393684	0.0308346	0.011042	0.0322365
	0.139803	0.139786	0.11028	0.152407	0.174026	0.137762	0.128409	0.138032	0.137025	0.138115	0.141538	0.149187	0.129649	0.143196	0.144701	0.139488	0.143252	0.199989	0.140804	0.139289	0.149949	0.0838253	0.126907	0.139556	0.13965	0.138887	0.148542	0.140226	0.139664	0.139583	0.154981	0.138733	0.138324	0.256557	0.0867986	0.130289	0.139708	0.150898	0.139985	0.147571	0.144025	0.141921	0.136888	0.138112	0.139313	0.112541	0.138163	0.14436	0.184607
	0.0693958	0.0696515	0.0530586	0.0656941	0.0780013	0.0713096	0.0624927	0.0819965	0.0738839	0.0712385	0.069553	0.0746451	0.0742163	0.115902	0.0625443	0.0693818	0.0735317	0.0498856	0.0673397	0.0694788	0.0587234	0.10683	0.110842	0.070633	0.0696196	0.0690558	0.0684124	0.0676772	0.0606207	0.0709454	0.0482859	0.070166	0.0712296	0.0585229	0.0928484	0.0511258	0.0696281	0.0529496	0.0676937	0.0713012	0.0633005	0.0680922	0.0914358	0.0669083	0.0694856	0.15069	0.0686601	0.0224958	0.0757358
	0.00948544	0.00946304	0.00777186	0.0128644	0.011186	0.00935914	0.00773462	0.00934771	0.00980953	0.0093495	0.0095569	0.0100388	0.00870747	0.00885515	0.0097121	0.00919001	0.0094872	0.00832018	0.00956007	0.00977241	0.00991095	0.00340376	0.00834676	0.00947284	0.0094907	0.00943507	0.00957218	0.00934479	0.00925145	0.00892316	0.0105899	0.0113961	0.00931504	0.00784313	0.0104422	0.00945086	0.00948229	0.00469277	0.00949772	0.00947128	0.00950755	0.00963655	0.00923543	0.00933905	0.011178	0.00964649	0.00942508	0.0117761	0.00928635
[truncated: 69 more columns]

## Sheet: Fermentation data
Media	Genotype		ID	Reaction ID	Genetic perturbation		hydrogen	pelN	Biomass	formate	lacticAcid	aceticAcid	ethanol	succinate	pyruvate	malate	L-Alanine	L-Arginine	L-Asparagine	L-Aspartic acid	L-Cystine	L-Cystine(*2)	L-Cysteine	L-Glutamic acid	L-Glutamine	L-Glycine	L-Histidine	L-Isoleucine	L-Leucine	L-Lysine	L-Methionine	L-Phenylalanine	L-Proline	L-Serine	L-Threonine	L-Tryptophan	L-Tyrosine	L-Valine	cellobiose consumed	measured CO2 corrected with Henry's law
MTC	hpt_ldh_pyk	'hpt_ldh_pyk'	LDH_L,PYK	'17,119,56'	ko,up,dn'		1.64974	0.331093	0.0410225	0.13918	0.0193061	0.777509	0.9488	0.0177145	0.00244114	0.0204711	0.0916	NaN	0	0.000860403	0.05	0.1	NaN	0.00753299	0	0.00385163	NaN	0.0180979	0.00262398	0	0	0.000801908	0	0.00479943	0.00288076	0	0	0.121925	0.666821	1.65475
	hpt_ldh_pyk	'hpt_ldh_pyk'	LDH_L,PYK	'17,119,56'	'ko,up,dn'		0.2167	0.0741525	0.00918749	0.0240149	0.0163846	0.041869	0.123238	0.0469921	0.0024137	0.00734307	0.0348883	NaN	NaN	0.0010797	NaN	0.01	NaN	0.0121675	NaN	0.00201293	NaN	0.0104958	0.00178209	NaN	NaN	0.000509	NaN	0.00310888	0.00189169	NaN	NaN	0.041229	0.0215801	0.227037
MTC	hpt_spo0A_ldh	'hpt_spo0A_ldh'	LDH_L,	'17,56'	'ko,dn'		1.60846	0.29031	0.0359694	0.111277	0.0222536	0.744537	0.870155	0.00256346	0.00549844	0.0170897	0.0892019	NaN	0	0.00112123	0.0660563	0.132113	NaN	0.00488446	0.00094701	0.00445141	NaN	0.0188045	0.00262498	0.001915	NaN	0.000909346	0.00177432	0.00818062	0.00203064	0	0.000847534	0.166843	0.697927	1.46786
	hpt_spo0A_ldh	'hpt_spo0A_ldh'	LDH_L,	'17,56'	'ko,dn'		0.0649991	0.0600726	0.007443	0.022336	0.00460326	0.0617942	0.0782926	0.00241825	0.00835578	0.00330442	0.0761159	NaN	NaN	0.000149673	NaN	0.0132113	NaN	0.00285059	NaN	0.00100823	NaN	0.00801286	0.00164959	NaN	NaN	0.000439722	0.000569796	0.00629576	0.00108758	NaN	0.000107254	0.0361271	0.047777	0.116005
MTC	hpt_spo0A_pta	'hpt_spo0A_pta'	PTAr,	'63,56'	'ko,dn'		0.649296	0.175338	0.0217244	0.0385155	0.0465256	0.0426075	1.04349	0.000302266	0.139614	0.0228465	0.139951	0	0	0.000693445	0.031484	0.0629681	0	0.00771275	0.000742233	0.00522636	0	0.0358698	0.00260748	0.000860962	0.000568716	0.00195903	0.00222838	0.002851	0.00622074	0	0.000899802	0.296779	0.695358	1.34396
	hpt_spo0A_pta	'hpt_spo0A_pta'	PTAr,	'63,56'	'ko,dn'		0.0997251	0.053886	0.00667648	0.0116797	0.00827047	0.00474218	0.0480172	0.000675886	0.0300679	0.00643178	0.110506	NaN	NaN	0.00075368	NaN	0.00629681	NaN	0.00319516	NaN	0.00150094	NaN	0.0281125	0.000977202	NaN	NaN	0.00112262	5.41251e-05	0.00180186	0.00200965	NaN	7.3162e-05	0.0875529	0.0489265	0.105992
MTC	hpt_ldh_pta	'hpt_ldh_pta'	LDH_L,PTAr,	'17,63,56'	'ko,ko,dn'		0.328802	0.224058	0.0277608	0.0621	0.0239225	0.0375296	1.11529	0.00174421	0.0466616	0.0178552	0.115137	0.000800884	0	0.000944893	0.0349447	0.0698895	0.00827772	0.0061345	0.00109476	0.0067543	0.000100063	0.111416	0.00304513	0.00142454	0.0014153	0.00123207	0.0020058	0.00310869	0.00705855	0	0.000703436	0.318242	0.665637	1.0687
	hpt_ldh_pta	'hpt_ldh_pta'	LDH_L,PTAr,	'17,63,56'	'ko,ko,dn'		0.0770695	0.107095	0.0132691	0.00591487	0.00198619	0.0140165	0.368342	0.00119901	0.0237565	0.00399822	0.0702044	NaN	NaN	0.000584214	NaN	0.00698895	NaN	0.0028824	NaN	6.06632e-05	NaN	0.0128966	0.000669589	NaN	NaN	0.000918961	0.00011832	3.38188e-05	2.85162e-05	NaN	NaN	0.040717	0.106665	0.236679
MTC	adhE_hpt	'adhE_hpt'	,ALCD2x,ACALD,	'28,46,56'	'dn,dn,dn'		2.05176	0.12	0.014868	NaN	0.265537	0.84905	0.653879	NaN	NaN	NaN	0.0205399	NaN	0.0256712	0.000246581	0.0304137	0.0608275	0.0120137	0	0.000700171	0.00185665		0.00921017	0.00225927	0.000460024	NaN	0.00205491	0.00191106	0.00223798	0.00484068	0	0.000898233	0.114236	0.778124	2.14681
	adhE_hpt	'adhE_hpt'	,ALCD2x,ACALD,	'28,46,56'	'dn,dn,dn'		0.205176	0.012	0.0014868	0	0.0265537	0.084905	0.0653879	0	0	0	0.00205399	NaN	0.00256712	2.46581e-05	0.00304137	0.00608275	0.00120137	0	7.00171e-05	0.000185665	NaN	0.000921017	0.000225927	4.60024e-05	NaN	0.000205491	0.000191106	0.000223798	0.000484068	0	8.98233e-05	0.0114236	0.0778124	0.214681
MTC	adhE_hpt_ldh	'adhE_hpt_ldh'	LDH_L,ALCD2x,ACALD,	'17,28,46,56'	'ko,dn,dn,dn'		2.03028	0.213333	0.026432	0.105917	0.037108	0.939238	0.70662	0.00137616	0.00739087	0.02	0.123678	NaN	0	0.000374929	0.0394562	0.0789125	NaN	0.000520472	0.00116343	0.00373633	NaN	0.0278441	0.00292511	0.00155943	NaN	0.000859077	0.00198704	0.0050893	0.00572902	0	NaN	0.150553	0.696778	1.56614
	adhE_hpt_ldh	'adhE_hpt_ldh'	LDH_L,ALCD2x,ACALD,	'17,28,46,56'	'ko,dn,dn,dn'		0.250579	0.023094	0.00286135	0.0143193	0.020753	0.116276	0.0725577	0.00238359	0.00451914	0	0.0803114	NaN	NaN	0.00053023	NaN	0.00789125	NaN	0.000528715	NaN	0.000362116	NaN	0.015795	0.0019736	NaN	NaN	0.000445133	NaN	0.00266479	0.00309175	NaN	NaN	0.0739574	0.0542332	0.0632058
MTC	hpt_hydG_pfl	'hpt_hydG_pfl'	PFL,NADOX,TRDR,FDXHASE,	'30,50,54,66,56'	'ko,dn,dn,dn,dn'		0.207726	0.23	0.028497	NaN	0.0104127	0.336008	1.44901	NaN	NaN	NaN	0.01105	0.000574879	0	0.000541608	0.0545484	0.109097	0	NaN	0	0.00276614		0.0104174	0.00107659	0.00178259	NaN	0.000980481	0.00173778	0.00295514	0.00376123	0	0	0.0777521	0.778124	1.25428
	hpt_hydG_pfl	'hpt_hydG_pfl'	PFL,NADOX,TRDR,FDXHASE,	'30,50,54,66,56'	'ko,dn,dn,dn,dn'		0.0207726	0.023	0.0028497	0	0.00104127	0.0336008	0.144901	0	0	0	0.001105	5.74879e-05	0	5.41608e-05	0.00545484	0.0109097	0	NaN	0	0.000276614	NaN	0.00104174	0.000107659	0.000178259	NaN	9.80481e-05	0.000173778	0.000295514	0.000376123	0	0	0.00777521	0.0778124	0.125428
MTC	hpt_hydG_pfl_ldh	'hpt_hydG_pfl_ldh'	PFL,LDH_L,NADOX,TRDR,FDXHASE,	'17,30,50,54,66,56'	'ko,ko,dn,dn,dn,dn'		0.419314	0.25	0.030975	0.32	0.0115299	0.45818	1.40342	0.01	0	0.01	0.012627	0.000547351	0	0.000290918	0.072203	0.144406	0.00367937	NaN	0	0.00310649	NaN	0.0098564	0.000987326	0.00152241	0	0.00102106	0.00173875	0.00226179	0.00348165	0	0	0.0602039	0.724062	1.21015
	hpt_hydG_pfl_ldh	'hpt_hydG_pfl_ldh'	PFL,LDH_L,NADOX,TRDR,FDXHASE,	'17,30,50,54,66,56'	'ko,ko,dn,dn,dn,dn'		0.0352608	0.0282843	0.00350442	0.032	0.00216361	0.0398522	0.033114	0.001	0	0.001	0.0012627	NaN	NaN	0.00041142	NaN	0.0144406	NaN	NaN	NaN	NaN	NaN	0.00098564	9.87326e-05	NaN	NaN	NaN	NaN	0.000226179	NaN	NaN	NaN	0.00602039	0.0764553	0.164454
MTC	hpt_hydG_pfl_pta_ack	'hpt_hydG_pfl_pta_ack'	PFL,PTAr,ACKr,NADOX,TRDR,FDXHASE,	'30,63,42,50,54,66,56'	'ko,ko,ko,dn,dn,dn,dn'		0.0707298	0.2	0.02478	0.1	0.005	0.0301648	1.65447	0	0.01	0.01	0.0122187	0.000542646	0	0.000632436	0.037937	0.0758741	NaN	0.0170332	0	0.00442268	NaN	0.00934162	0.00119996	0.00280877	0.000332035	0.00274107	0.00298966	0.00348184	0.00479281	0	0	0.103699	0.724062	1.32322
	hpt_hydG_pfl_pta_ack	'hpt_hydG_pfl_pta_ack'	PFL,PTAr,ACKr,NADOX,TRDR,FDXHASE,	'30,63,42,50,54,66,56'	'ko,ko,ko,dn,dn,dn,dn'		0.000934996	NaN	0.002478	0.01	0.00707107	0.0143752	0.0204681	0	0.001	0.001	0.00122187	NaN	NaN	0.000894399	NaN	0.00758741	NaN	0.00170332	NaN	NaN	NaN	0.000934162	0.000119996	NaN	NaN	NaN	NaN	0.000348184	NaN	NaN	NaN	0.0103699	0.0764553	0.176128
MTC	hpt_hydG_rnfDG	'hpt_hydG_rnfDG'	,NADOX,TRDR,FDXHASE,	'50,54,66,56'	'dn,dn,dn,dn'		0.329615	0.181597	0.0224999	0.371075	0.0238623	0.502931	1.22447	0.00353352	0.020146	0.0316374	0.0834108	NaN	0	0.00293626	0.0420305	0.0840611	0.00839439	0.0178459	0.000957185	0.00575255	0	0.00319299	0.00165214	0.0022844	0.000203362	0.00208839	0.00287133	0.00666811	0.00295904	0	0.00111798	0.161138	0.668606	1.41361
	hpt_hydG_rnfDG	'hpt_hydG_rnfDG'	,NADOX,TRDR,FDXHASE,	'50,54,66,56'	'dn,dn,dn,dn'		0.0260928	0.0343455	0.0042554	0.0655313	0.0074682	0.0483304	0.14196	0.0013444	0.00378575	0.00324903	0.0819152	NaN	NaN	0.00257365	NaN	0.00840611	NaN	0.00634264	NaN	0.000813652	NaN	0.00121479	0.00105652	NaN	NaN	0.00104818	NaN	0.00199088	0.00275425	NaN	NaN	0.0326327	0.0132722	0.291465
MTC	hpt_nfnAB	'hpt_nfnAB'	,NADOX,TRDR,FDXHASE,	'50,54,66,56'	'dn,dn,dn,dn'		1.66929	0.279495	0.0346294	0.0907202	0.0119833	0.879526	0.892717	0	0.00333161	0.0196946	0.0866791	0.000821106	0	0.000712243	0.05358	0.10716	0	0.00190932	0	0.00520743	0.000285538	0.013549	0.00233959	0.00210895	0.000614344	0.000932777	0.00195358	0.00562028	0.00308544	0	0.000957376	0.0803655	0.689277	1.6234
	hpt_nfnAB	'hpt_nfnAB'	,NADOX,TRDR,FDXHASE,	'50,54,66,56'	'dn,dn,dn,dn'		0.19728	0.0165825	0.00205457	0.0065881	0.00204221	0.0319846	0.0495048	0	0.00495491	0.00476188	0.0592481	NaN	NaN	0.000206924	NaN	0.010716	NaN	0.002787	NaN	0.00173335	NaN	0.00653357	0.00156931	NaN	NaN	0.00072147	NaN	0.00517414	0.00115983	NaN	NaN	0.0294164	0.0391673	0.233736
MTC	hpt_rnfDG_nfnAB	'hpt_rnfDG_nfnAB'	,NADOX,TRDR,FDXHASE,	'50,54,66,56'	'dn,dn,dn,dn'		2.15966	0.350323	0.0434051	0.228345	0.0168928	1.08321	0.532502	0.00176205	0.00859716	0.0161391	0.104977	0.000523921	0	0.000396659	0.0581285	0.116257	0.00767637	0.00634763	0.000578773	0.00460835	NaN	0.0171012	0.00173509	0.00189269	0.000552455	0.000885468	0.00211547	0.00439714	0.00398316	0	0	0.14758	0.668606	1.86974
	hpt_rnfDG_nfnAB	'hpt_rnfDG_nfnAB'	,NADOX,TRDR,FDXHASE,	'50,54,66,56'	'dn,dn,dn,dn'		0.260197	0.0782077	0.00968993	0.00453671	0.00156104	0.00743008	0.0337043	0.00115612	0.00455845	0.0016223	0.0966585	NaN	NaN	0.000607059	NaN	0.0116257	NaN	0.00334092	NaN	0.000443151	NaN	0.0113069	0.000609547	NaN	NaN	0.000774694	NaN	0.00120237	8.94811e-05	NaN	NaN	0.048003	0.0132722	0.11157
MTC	hpt_hydG_nfnAB	'hpt_hydG_nfnAB'	,NADOX,TRDR,FDXHASE,	'50,54,66,56'	'dn,dn,dn,dn'		0.127002	0.21335	0.026434	0.266144	0.0144748	0.301461	1.48272	0.0022681	0.0066164	0.0213501	0.0750578	NaN	0	0.00031269	0.0560502	0.1121	0	0.00620648	0.000629527	0.00466992	0	0.00487316	0.000345555	0.00321533	0	0.00101572	0.00190008	0.00394811	0.00988645	0	0	0.0883649	0.668606	1.6185
	hpt_hydG_nfnAB	'hpt_hydG_nfnAB'	,NADOX,TRDR,FDXHASE,	'50,54,66,56'	'dn,dn,dn,dn'		0.0192327	0.0397398	0.00492376	0.0167609	0.00710728	0.0147592	0.227698	0.00146739	0.00573249	0.00168895	0.073317	NaN	NaN	0.000442211	NaN	0.01121	NaN	0.00315659	NaN	0.00226758	NaN	0.0018057	0.000396313	NaN	NaN	0.00138046	NaN	0.00136251	0.00670159	NaN	NaN	0.0496874	0.0132722	0.0809381
MTC	hpt_rnfDG	'hpt_rnfDG'	0	'56'	'dn'		2.14653	0.268316	0.0332444	0.15223	0.0187562	1.09459	0.547995	0.00123065	0.00445662	0.0148125	0.115857	0.000811075	0	0.00118976	0.0693302	0.13866	0.00884855	0.00521597	0.00358573	0.00762202	0.000242137	0.0282498	0.00376799	0.00199854	0.00114091	0.00166022	0.00254963	0.00912152	0.00857919	0	0.00090667	0.178035	0.689277	1.74553
	hpt_rnfDG	'hpt_rnfDG'	0	'56'	'dn'		0.278162	0.0227493	0.00281864	0.0275987	0.00155166	0.0370109	0.034008	0.00173662	0.00588504	0.00444806	0.0756636	NaN	NaN	0.000196993	NaN	0.013866	NaN	0.00266178	NaN	0.00150168	NaN	0.0160901	0.00154592	NaN	NaN	0.000448862	NaN	0.00533331	0.00295316	NaN	NaN	0.0641348	0.0391673	0.122481
MTC	hpt_adhE_ldh4	'hpt_adhE_ldh4'	,ALCD2x,ACALD,LDH_L	'28,46,17,56'	'dn,dn,up,dn'		1.70239	0.340039	0.0421308	0.0228195	1.07513	0.668404	0.173999	0.00619964	0.0262632	0.014089	0.076957	NaN	0	7.6376e-05	0.0671277	0.134255	0.00550783	0.00264405	0	0.0012093	NaN	0.00128956	0.00134095	0.0010193	0.000980093	0.000792124	0.00157387	0.000967046	0.00241294	0	0.00089158	0.0373449	0.653639	0.768821
	hpt_adhE_ldh4	'hpt_adhE_ldh4'	,ALCD2x,ACALD,LDH_L	'28,46,17,56'	'dn,dn,up,dn'		0.564676	0.114338	0.0141665	0.0617068	0.584619	0.281726	0.307255	0.00606926	0.0164067	0.00633535	0.0530509	NaN	NaN	0.000560349	NaN	0.0134255	NaN	0.00226242	NaN	0.00337378	NaN	0.0158073	0.00152587	NaN	NaN	0.000679919	NaN	0.00477416	0.00362849	NaN	NaN	0.0806984	0.164364	0.826445
MTC	hpt_ldh_pyk_me	'hpt_ldh_pyk_me'	LDH_L,ME1,PYK	'17,32,119,56'	'ko,ko,up,dn'		1.00815	0.357111	0.044246	0.166664	0	0.50814	1.27509	0.00243735	0.000195075	0.202148	0.0635842	NaN	NaN	0.000297171	NaN	NaN	NaN	0.00277487	NaN	0.00279478	NaN	0.0342698	0.00198555	NaN	NaN	0.00090139	NaN	0.00741358	0.00127664	NaN	NaN	0.193464	0.650596	1.44664
	hpt_ldh_pyk_me	'hpt_ldh_pyk_me'	LDH_L,ME1,PYK	'17,32,119,56'	'ko,ko,up,dn'		0.097024	0.065583	0.00812574	0.0245742	0	0.0415152	0.074097	0.00322041	0.000411908	0.157582	0.0552954	NaN	NaN	0.000477858	NaN	NaN	NaN	0.000859951	NaN	0.00225796	NaN	0.00342698	0.000805418	NaN	NaN	0.000148378	NaN	0.00879986	0.00105052	NaN	NaN	0.0193464	0.0164381	0.202177
MTC	hpt_hydG_rnfDG_nfnAB	'hpt_hydG_rnfDG_nfnAB'	,NADOX,TRDR,FDXHASE,	'50,54,66,56'	'dn,dn,dn,dn'		0.324353	0.301541	0.037361	0.494835	0.0188345	0.642032	1.03329	0.000601039	0.0108496	0.0138076	0.116988	NaN	NaN	6.3203e-05	NaN	NaN	NaN	0.00469498	NaN	0.00392673	NaN	0.0158516	0.00222654	NaN	NaN	0.00202209	NaN	0.0060903	0.00297522	NaN	NaN	0.19192	0.680037	1.57925
	hpt_hydG_rnfDG_nfnAB	'hpt_hydG_rnfDG_nfnAB'	,NADOX,TRDR,FDXHASE,	'50,54,66,56'	'dn,dn,dn,dn'		0.354723	0.000480451	5.95279e-05	0.00355726	0.00447728	0.0396451	0.0436477	0.000551291	0.0153437	0.00520055	0.0338859	NaN	NaN	6.3203e-06	NaN	NaN	NaN	0.00135473	NaN	0.000834094	NaN	0.00432307	0.000130384	NaN	NaN	0.000907357	NaN	6.67771e-05	0.000782657	NaN	NaN	0.0383216	0.0195943	0.147103
MTC	hpt_hydG_ech	'hpt_hydG_ech'	NADOX,TRDR,FDXHASE,	'50,54,66,56'	'ko,ko,ko,dn'		0	0.32	0.039648	0.193359	0.0242156	0.220445	1.46837	0	0.0187178	0.00627798	NaN	NaN	NaN	NaN	NaN	NaN	NaN	NaN	NaN	NaN	NaN	NaN	NaN	NaN	NaN	NaN	NaN	NaN	NaN	NaN	NaN	NaN	0.589344	0.81967
	hpt_hydG_ech	'hpt_hydG_ech'	NADOX,TRDR,FDXHASE,	'50,54,66,56'	'ko,ko,ko,dn'		0	0.032	0.0039648	0.0193359	0.00242156	0.0220445	0.146837	0	0.00187178	0.000627798	0	0	0	0	0	0	0	0	0	0	0	0	0	0	0	0	0	0	0	0	0	0	0.0589344	0.081967
MTC	hpt_hydG_ldh_pfl_pta_ack	'hpt_hydG_ldh_pfl_pta_ack'	LDH_L,PFL,ACKr,PTAr,NADOX,TRDR,FDXHASE,	'17,30,42,63,50,54,66,56'	'ko,ko,ko,ko,dn,dn,dn,dn'		0.276609	0.0693816	0.00859638	0	0.0203649	0.0997266	1.98108	0.0237446	0.0567459	0.019744	0.0477394	NaN	NaN	NaN	NaN	NaN	NaN	0.000182262	NaN	0.00279238	NaN	0.000259115	0.0222934	NaN	NaN	0.00947201	NaN	NaN	0.00152337	NaN	NaN	0.11478	0.62869	1.80045
	hpt_hydG_ldh_pfl_pta_ack	'hpt_hydG_ldh_pfl_pta_ack'	LDH_L,PFL,ACKr,PTAr,NADOX,TRDR,FDXHASE,	'17,30,42,63,50,54,66,56'	'ko,ko,ko,ko,dn,dn,dn,dn'		0.0256744	0.017291	0.00214235	0	0.00249709	0.00591924	0.0816145	0.00122305	0.0175693	0.00945812	0.0003247	NaN	NaN	NaN	NaN	NaN	NaN	0.000240993	NaN	0.00143218	NaN	2.59115e-05	0.0217273	NaN	NaN	0.00695005	NaN	NaN	NaN	NaN	NaN	0.0287563	0	0.257914
MTC	hpt_pfor	'hpt_pfor'	POR2_i,	'7,56'	'ko,dn'		NaN	NaN	NaN	0.159945	0.026164	0.675098	0.866586	0.00804	0.0393185	0.0172296	NaN	NaN	NaN	0	NaN	NaN	NaN	NaN	NaN	NaN	NaN	NaN	NaN	NaN	NaN	NaN	NaN	NaN	NaN	NaN	NaN	NaN	0.656004	0
	hpt_pfor	'hpt_pfor'	POR2_i,	'7,56'	'ko,dn'		NaN	NaN	NaN	0.0187659	0.0017822	0.0535534	0.0145407	0.0054965	0.00165292	0.00142292	NaN	NaN	NaN	0	NaN	NaN	NaN	NaN	NaN	NaN	NaN	NaN	NaN	NaN	NaN	NaN	NaN	NaN	NaN	NaN	NaN	NaN	0	0
MTC	hpt_spo0A	'hpt_spo0A'	0	'56'	'dn'		1.64603	0.31592	0.0391425	0.113038	0.0194231	0.798084	0.944659	0.00409359	0.0149614	0.0193726	0.12313	0.000854306	0	0.00115527	0.0459553	0.0919106	0.0037297	0.00836869	0.000614299	0.0053226	NaN	0.0213048	0.00234672	0.000921533	0.00114737	0.000620824	0.000942644	0.00588947	0.00293794	0	0.00105305	0.142062	0.672342	1.196
	hpt_spo0A	'hpt_spo0A'	0	'56'	'dn'		0.10092	0.0532413	0.0065966	0.0367406	0.00401313	0.123119	0.104369	0.0127771	0.0188586	0.0047707	0.0527258	NaN	0	0.0027046	0.00572006	0.0114401	NaN	0.0115857	0.00086875	0.00276878	NaN	0.00880146	0.00132661	0.00130324	NaN	0.000371492	0.0013331	0.00305062	0.00167464	0	NaN	0.0494856	0.0265801	0.796814
MTC	hpt_hydG	'hpt_hydG'	,NADOX,TRDR,FDXHASE,	'50,54,66,56'	'dn,dn,dn,dn'		0.0919561	0.306995	0.0380367	0.267609	0.0123519	0.260936	1.57046	0.00198139	0.00489885	0.0198506	0.0459144	0.000553347	0	0.000251657	0.066001	0.132002	0	0.00261469	0	0.0031463	NaN	0.00947055	0.00051296	0.00207348	0	0.00108209	0.00182823	0.00423405	0.00191329	0	0	0.0898172	0.668606	1.45885
	hpt_hydG	'hpt_hydG'	,NADOX,TRDR,FDXHASE,	'50,54,66,56'	'dn,dn,dn,dn'		0.0196744	0.0693853	0.00859683	0.0183663	0.00143125	0.0137816	0.128936	0.00101272	0.00424277	0.00228605	0.0442474	NaN	NaN	0.000355896	NaN	0.0132002	NaN	0.000261469	NaN	0.000194909	NaN	0.000852203	0.000633075	NaN	NaN	NaN	NaN	0.000423405	0.00199772	NaN	NaN	0.0248909	0.0132722	0.0332506
MTC + 0.5 g/l YE	hpt_adhE_ldh	'hpt_adhE_ldh'	LDH_L,ALCD2x,ACALD,	'17,28,46,56'	'ko,dn,dn,dn'		2.15	0.164452	0.0203756	0.0996427	0.023545	1.08028	0.656897	0.00740202	0.0043482	NaN	NaN	NaN	NaN	0	NaN	NaN	NaN	NaN	NaN	NaN	NaN	NaN	NaN	NaN	NaN	NaN	NaN	NaN	NaN	NaN	NaN	NaN	0.662897	1.87465
	hpt_adhE_ldh	'hpt_adhE_ldh'	LDH_L,ALCD2x,ACALD,	'17,28,46,56'	'ko,dn,dn,dn'		0.0707107	0.014375	0.00178106	0.0236671	0.000704253	0.027823	0.00649914	0.000870248	0.000711415	NaN	NaN	NaN	NaN	0	NaN	NaN	NaN	NaN	NaN	NaN	NaN	NaN	NaN	NaN	NaN	NaN	NaN	NaN	NaN	NaN	NaN	NaN	0.00951081	0.0981907
MTC + 0.5 g/l YE	hpt_hydG_ldh_pfl_pta_ack	'hpt_hydG_ldh_pfl_pta_ack'	LDH_L,PFL,ACKr,PTAr,NADOX,TRDR,FDXHASE,	'17,30,42,63,50,54,66,56'	'ko,ko,ko,ko,dn,dn,dn,dn'		0.2	0.0392304	0.00486065	0.111139	0.0451352	0.119236	0.741884	0.0171538	0.0170849	NaN	0.0174091	0.00182435	0	0.00197528	0.0334584	0.0669168	0.00840017	0.0178028	0	0.0067359	0.000667033	0.00594377	0.0049037	0.00373525	NaN	0.00450082	0.00370155	0.00654774	0.00608494	NaN	0.00295194	0.0611952	0.340528	0.624882
	hpt_hydG_ldh_pfl_pta_ack	'hpt_hydG_ldh_pfl_pta_ack'	LDH_L,PFL,ACKr,PTAr,NADOX,TRDR,FDXHASE,	'17,30,42,63,50,54,66,56'	'ko,ko,ko,ko,dn,dn,dn,dn'		0	0.00481063	0.000596038	0.00201664	0.00208931	0.0126595	0.200498	0.00484069	0.0111486	NaN	0.00174091	NaN	NaN	0.00279347	NaN	0.00669168	NaN	0.00178028	NaN	NaN	NaN	0.000594377	0.00049037	NaN	NaN	NaN	NaN	0.000654774	NaN	NaN	NaN	0.00611952	0.116865	0.0981907
MTC-5	hpt_hydG	'hpt_hydG'	,NADOX,TRDR,FDXHASE,	'50,54,66,56'	'dn,dn,dn,dn'		0.373927	0.161315	0.0199869	0.198997	0.069072	0.220598	1.17375	0.00392064	0.0541674	0.056492	NaN	NaN	NaN	0	NaN	NaN	NaN	NaN	NaN	NaN	NaN	NaN	NaN	NaN	NaN	NaN	NaN	NaN	NaN	NaN	NaN	NaN	0.343005	1.38353
	hpt_hydG	'hpt_hydG'	,NADOX,TRDR,FDXHASE,	'50,54,66,56'	'dn,dn,dn,dn'		0.0424499	0.0187142	0.00231868	0.0396039	0.0102102	0.0504964	0.0351669	0.00109047	0.00959482	0.0108158	NaN	NaN	NaN	0	NaN	NaN	NaN	NaN	NaN	NaN	NaN	NaN	NaN	NaN	NaN	NaN	NaN	NaN	NaN	NaN	NaN	NaN	0.485082	0.147518
MTC-5	hpt	'hpt'	0	'56'	'dn'		1.42446	0.288721	0.0357725	0.235619	0.283439	0.727279	0.846446	0.00832771	0.0142617	0.0241938	NaN	NaN	NaN	0	NaN	NaN	NaN	NaN	NaN	NaN	NaN	NaN	NaN	NaN	NaN	NaN	NaN	NaN	NaN	NaN	NaN	NaN	0.383585	1.73943
	hpt	'hpt'	0	'56'	'dn'		0.115203	0.0152801	0.00189321	0.0834181	0.191702	0.0497755	0.109357	0.0134475	0.0153194	0.00190716	NaN	NaN	NaN	0	NaN	NaN	NaN	NaN	NaN	NaN	NaN	NaN	NaN	NaN	NaN	NaN	NaN	NaN	NaN	NaN	NaN	NaN	0.350702	0.394011
MTC-5	Ethanol_tolerant_adhe	'Ethanol_tolerant_adhe'	0	'56,28,46'	'dn,up,up'		1.93717	0.210441	0.0260737	0.307181	0.175159	1.03268	0.606346	0.00280798	0.000357412	0.0216632	NaN	NaN	NaN	0	NaN	NaN	NaN	NaN	NaN	NaN	NaN	NaN	NaN	NaN	NaN	NaN	NaN	NaN	NaN	NaN	NaN	NaN	0.686009	1.79758
	Ethanol_tolerant_adhe	'Ethanol_tolerant_adhe'	0	'56,28,46'	'dn,up,up'		0.00177153	0.00193078	0.000239223	0.00784576	0.011503	0.00164816	0.00464019	2.4541e-05	0.000145273	0.000967949	NaN	NaN	NaN	0	NaN	NaN	NaN	NaN	NaN	NaN	NaN	NaN	NaN	NaN	NaN	NaN	NaN	NaN	NaN	NaN	NaN	NaN	0	0.0262438
MTC-5	pfor_hpt	'pfor_hpt'	POR2_i,	'7,56'	'ko,dn'		1.63502	0.242154	0.0300028	0.139714	0.0137689	0.815156	1.09358	0	0.00466914	0.0117678	NaN	NaN	NaN	0	NaN	NaN	NaN	NaN	NaN	NaN	NaN	NaN	NaN	NaN	NaN	NaN	NaN	NaN	NaN	NaN	NaN	NaN	0.664811	1.80295
	pfor_hpt	'pfor_hpt'	POR2_i,	'7,56'	'ko,dn'		0.0490634	0.00478268	0.000592574	0.0154322	0.00100928	0.0160338	0.0475111	0	0.00219218	0.00101068	NaN	NaN	NaN	0	NaN	NaN	NaN	NaN	NaN	NaN	NaN	NaN	NaN	NaN	NaN	NaN	NaN	NaN	NaN	NaN	NaN	NaN	0.00070269	0.0832537
MTC-5	hpt_adhE_D494G	'hpt_adhE_D494G'	,ALCD2x,ACALD,	'28,46,56'	'dn,dn,dn'		1.08068	0.274732	0.0340393	0.237266	0.116793	0.471942	1.26008	0.000787482	0.0133099	0.0230135	NaN	NaN	NaN	0	NaN	NaN	NaN	NaN	NaN	NaN	NaN	NaN	NaN	NaN	NaN	NaN	NaN	NaN	NaN	NaN	NaN	NaN	0.558369	1.53654
	hpt_adhE_D494G	'hpt_adhE_D494G'	,ALCD2x,ACALD,	'28,46,56'	'dn,dn,dn'		0.212357	0.0159818	0.00198014	0.0825239	0.047358	0.0793483	0.130111	0.00107805	0.0132821	0.010777	NaN	NaN	NaN	0	NaN	NaN	NaN	NaN	NaN	NaN	NaN	NaN	NaN	NaN	NaN	NaN	NaN	NaN	NaN	NaN	NaN	NaN	0.247113	0.276829
MTC-5	hpt_ldh_pyk_me_mdh	'hpt_ldh_pyk_me_mdh'	LDH_L,ME1,MDH,PYK	17,32,39,119,56'	ko,ko,ko,up,dn'		1.11385	0.223203	0.0276548	0.239205	0	0.399522	1.35417	0.0035174	0	0.0139846	NaN	NaN	NaN	0	NaN	NaN	NaN	NaN	NaN	NaN	NaN	NaN	NaN	NaN	NaN	NaN	NaN	NaN	NaN	NaN	NaN	NaN	0.66069	1.1736
	hpt_ldh_pyk_me_mdh	'hpt_ldh_pyk_me_mdh'	LDH_L,ME1,MDH,PYK	17,32,39,119,56'	ko,ko,ko,up,dn'		0.111385	0.0223203	0.00276548	0.0239205	0	0.0399522	0.135417	0.00035174	0	0.00139846	0	0	0	0	0	0	0	0	0	0	0	0	0	0	0	0	0	0	0	0	0	0	0.066069	0.11736
MTC-5	hpt_adhE_D494G_nfnAB	'hpt_adhE_D494G_nfnAB'	,ALCD2x,ACALD,NADOX,TRDR,FDXHASE	'28,46,50,54,66,56'	'dn,dn,up,up,up,dn'		1.37905	0.260055	0.0322208	0.236774	0.0849704	0.582223	1.25741	0.000550822	0.00489128	0.0209981	NaN	NaN	NaN	0	NaN	NaN	NaN	NaN	NaN	NaN	NaN	NaN	NaN	NaN	NaN	NaN	NaN	NaN	NaN	NaN	NaN	NaN	0.667286	1.55902
	hpt_adhE_D494G_nfnAB	'hpt_adhE_D494G_nfnAB'	,ALCD2x,ACALD,NADOX,TRDR,FDXHASE	'28,46,50,54,66,56'	'dn,dn,up,up,up,dn'		0.288818	0.0173812	0.00215353	0.00919092	0.00877097	0.0852295	0.0667478	0.00077898	0.00691731	0.00117214	NaN	NaN	NaN	0	NaN	NaN	NaN	NaN	NaN	NaN	NaN	NaN	NaN	NaN	NaN	NaN	NaN	NaN	NaN	NaN	NaN	NaN	0.00662029	0.48936
MTC-5	hpt_ldh_pyk_me_mdh_ppdk	'hpt_ldh_pyk_me_mdh_ppdk'	LDH_L,ME1,MDH,PPDK,PYK	'17,32,39,71,119,56'	'ko,ko,ko,ko,up,dn'		0.974791	0.240833	0.0298392	0.259621	0	0.436655	1.47599	0.00355818	0	0.0127778	NaN	NaN	NaN	0	NaN	NaN	NaN	NaN	NaN	NaN	NaN	NaN	NaN	NaN	NaN	NaN	NaN	NaN	NaN	NaN	NaN	NaN	0.660023	0.96555
	hpt_ldh_pyk_me_mdh_ppdk	'hpt_ldh_pyk_me_mdh_ppdk'	LDH_L,ME1,MDH,PPDK,PYK	'17,32,39,71,119,56'	'ko,ko,ko,ko,up,dn'		0.0974791	0.0240833	0.00298392	0.0259621	0	0.0436655	0.147599	0.000355818	0	0.00127778	0	0	0	0	0	0	0	0	0	0	0	0	0	0	0	0	0	0	0	0	0	0	0.0660023	0.096555
MTC + 6ug/ml thiamphenicol	hpt_adhE_ldh4	'hpt_adhE_ldh4'	,ALCD2x,ACALD,LDH_L	'28,46,17,56'	'dn,dn,up,dn'		1.43099	0.344894	0.0427324	0.00342305	0.992396	0.605554	0.0201172	0	0.0128348	0.00207073	0.0644023	NaN	NaN	0.000342022	NaN	NaN	NaN	0.00178573	NaN	0.000150787	NaN	0.00180772	0.000602134	NaN	NaN	0.000237426	NaN	NaN	0.00256192	NaN	NaN	0.0637164	0.581608	1.27275
	hpt_adhE_ldh4	'hpt_adhE_ldh4'	,ALCD2x,ACALD,LDH_L	'28,46,17,56'	'dn,dn,up,dn'		0.585921	0.135921	0.0168406	0.00554591	0.455585	0.258217	0.0625144	0	0.00456976	0.00161487	0.0271847	NaN	NaN	0.000236322	NaN	NaN	NaN	0.000931172	NaN	NaN	NaN	0.00194347	0.000295053	NaN	NaN	9.87234e-05	NaN	NaN	0.00128762	NaN	NaN	0.00704286	0.246793	0.533977
MTC-5	hpt_adhE_ldh4	'hpt_adhE_ldh4'	,ALCD2x,ACALD,LDH_L	'28,46,17,56'	'dn,dn,up,dn'		1.48403	0.322	0.0398959	0.0456714	1.27676	0.694021	0.0377674	0.00289656	0	0.0140878	NaN	NaN	NaN	0	NaN	NaN	NaN	NaN	NaN	NaN	NaN	NaN	NaN	NaN	NaN	NaN	NaN	NaN	NaN	NaN	NaN	NaN	0.343005	1.07932
	hpt_adhE_ldh4	'hpt_adhE_ldh4'	,ALCD2x,ACALD,LDH_L	'28,46,17,56'	'dn,dn,up,dn'		0.0785192	0.112844	0.0139814	0.0158369	0.045216	0.0707874	0.00505049	0.000979442	0	0.00423508	NaN	NaN	NaN	0	NaN	NaN	NaN	NaN	NaN	NaN	NaN	NaN	NaN	NaN	NaN	NaN	NaN	NaN	NaN	NaN	NaN	NaN	0.485082	0.109031
MTC-5	hpt_ppdk	'hpt_ppdk'	PPDK,	'71,56'	'ko,dn'		1.66064	0.280117	0.0347065	0	0.0248954	0.728963	0.948613	0.00204191	0.00976044	0.00217045	NaN	NaN	NaN	0	NaN	NaN	NaN	NaN	NaN	NaN	NaN	NaN	NaN	NaN	NaN	NaN	NaN	NaN	NaN	NaN	NaN	NaN	0.661784	0.894443
	hpt_ppdk	'hpt_ppdk'	PPDK,	'71,56'	'ko,dn'		0.166064	0.0280117	0.00347065	0	0.00248954	0.0728963	0.0948613	0.000204191	0.000976044	0.000217045	0	0	0	0	0	0	0	0	0	0	0	0	0	0	0	0	0	0	0	0	0	0	0.0661784	0.0894443

## Sheet: Kinetic_results
nitrogen limitation					ethanol stress
flux		conc			flux		conc					List of reactions pertubed based on grp relationships (Highlighted reactions show pi and ppi involved reactions)
ALDD2x	-0.0104138	'nadh'	2.02341		ALDD2x	-0.00136557	'nadh'	0.982797				R_ASPTA	[c] : akg + asp-l <==> glu-l + oaa			0.64
EXCH_pyr(e)	0.00121494	'ac'	1.30682		EXCH_pyr(e)	0.00136277	'ac'	1.09826				R_EHGLAT	[c] : akg + e4hglu --> 4h2oglt + glu-l			0.64
PRPPS	-2.95668	'h'	0.421419		PRPPS	-2.04696	'h'	1.0912				R_GLUSy	[c] : akg + gln-l + h + nadph --> 2 glu-l + nadp			7.6
EXCH_nh4(e)	-0.573151	'nad'	0.380734		EXCH_nh4(e)	-1.14933	'nad'	0.994736				R_GLNS	[c] : atp + glu-l + nh4 --> adp + gln-l + h + pi			2.4
EXCH_h2o(e)	-2.11158	'h2o'	0.465354		EXCH_h2o(e)	-0.932851	'h2o'	0.913165				R_HISTD	[c] : h2o + histd + 2 nad --> 3 h + his-l + 2 nadh			1.7
GLCP	-4.00421	'acald'	0.0367894		GLCP	-3.8756	'acald'	0.972182				R_ATPPRT	[c] : atp + prpp --> ppi + prbatp			2.5
POR2_i	-2.51727	'2dda7p'	0.257227		POR2_i	-2.26608	'2dda7p'	1.00287				R_HSTPT	[c] : glu-l + imacp --> akg + hisp			1.9
TPI	-1.85211	'prpp'	1.15188		TPI	-1.94379	'prpp'	1.33048				R_PRAMPC	[c] : h2o + prbamp --> prfp			1.8
EXCH_etoh(e)	1.14164	'r5p'	0.626555		EXCH_etoh(e)	1.2238	'r5p'	0.797186				R_PRATPP	[c] : h2o + prbatp --> h + ppi + prbamp			1.8
ENO	-3.61727	'atp'	0.959271		ENO	-3.42937	'atp'	1.2107				R_HISTRS	[c] : atp + his-l + trnahis --> amp + histrna + ppi			2.5
EXCH_cellobi	-1	'amp'	2.19178		EXCH_cellobi	-1	'amp'	0.836425				R_IMPD	[c] : h2o + imp + nad --> h + nadh + xmp			0.63
FDH	5.77506e-15	'pi'	2.36508		FDH	0	'pi'	1.44977				R_ASPCT	[c] : asp-l + cbp --> cbasp + h + pi			1.9
PGM	3.61724	'g1p'	0.505483		PGM	3.43236	'g1p'	1.31989				R_UPPRT	[c] : prpp + ura --> ppi + ump			1.5
NDPK1	3.53635	'glycogen'	0.504397		NDPK1	4.23826	'glycogen'	0.851078				R_OMPDC	[c] : h + orot5p --> co2 + ump			1.8
PGI	-1.85307	'coa'	0.831447		PGI	-1.93513	'coa'	1.00069				R_CBPS	[c] : 2 atp + gln-l + h2o + hco3 --> 2 adp + cbp + glu-l + 2 h + pi			1.8
EXCH_akg(e)	0.00300867	'fdox'	1.04465		EXCH_akg(e)	0.00134223	'fdox'	1.01142				R_CDPMEK	[c] : 4c2me + atp --> 2p4c2me + adp + h			0.65
LDH_L	0.0225341	'pyr'	0.302024		LDH_L	0.0168163	'pyr'	1.04532				R_ASAD	[c] : aspsa + nadp + pi <==> 4pasp + h + nadph			1.8
TALA	-0.000138753	'accoa'	0.370536		TALA	-0.000283551	'accoa'	0.96653				R_DAPE	[c] : 26dap-ll <==> 26dap-m			1.6
EXCH_succ(e)	0.00244686	'fdred'	1.05418		EXCH_succ(e)	0.00137699	'fdred'	0.975832				R_SULabc	atp[c] + h2o[c] + so4[e] --> adp[c] + h[c] + pi[c] + so4[c]			1.6
ACONT	-0.134348	'co2'	0.429624		ACONT	-0.138372	'co2'	1.03215				R_PHETA1	[c] : akg + phe-l <==> glu-l + phpyr			1.9
HEX1	-0.952907	'g3p'	0.244441		HEX1	-0.991924	'g3p'	1.4593				R_TYRTA	[c] : akg + tyr-l <==> 34hpp + glu-l			1.9
EXCH_h(e)	3.24804	'dhap'	0.235054		EXCH_h(e)	2.73951	'dhap'	1.46156				R_DHQD	[c] : 3dhq <==> 3dhsk + h2o			4.6
GAPD	-3.66689	'for'	0.292581		GAPD	-3.77962	'for'	0.962577				R_ADMDCr	[c] : amet + h <==> ametam + co2			0.02
EXCH_pi(e)	-0.0336529	'pep'	0.116157		EXCH_pi(e)	-0.0545055	'pep'	1.56703				R_ACHBS	[c] : 2obut + h + pyr --> 2ahbut + co2			0.62
FUM	0.00420688	'2pg'	0.183319		FUM	0.00218581	'2pg'	1.32497				R_ACLS	[c] : h + 2 pyr --> alac-s + co2			0.62
EXCH_h2(e)	2.93904	'3pg'	0.347732		EXCH_h2(e)	2.59524	'3pg'	1.17404				R_IPPS	[c] : 3mob + accoa + h2o --> 3c3hmp + coa + h			2.4
PEPCKr	0.822023	'13dpg'	0.0145639		PEPCKr	1.43721	'13dpg'	2.21184				R_MOHMT	[c] : 3mob + h2o + mlthf --> 2dhp + thf			1.7
ALCD2x	1.14164	'adp'	1.35156		ALCD2x	1.22861	'adp'	0.967192
PFK	-1.85307	'f6p'	1.60127		PFK	-1.93526	'f6p'	1.68596
PFL	-0.224416	'g6p'	1.21845		PFL	-0.188372	'g6p'	1.64022
PGMT	-0.899878	'akg'	7.30215		PGMT	-0.941905	'akg'	0.803944
ME1	-0.544283	'lac-L'	0.618069		ME1	-0.976008	'lac-L'	1.08861
EXCH_lac-l(e	0.0222894	's7p'	1.20008		EXCH_lac-l(e	0.0137487	's7p'	0.952113
TKT1	-0.000282823	'e4p'	1.43003		TKT1	0.000606064	'e4p'	0.981036
TKT2	0.00180013	'cit'	44.5008		TKT2	0.00180285	'cit'	0.779543
EXCH_ac(e)	1.96321	'icit'	45.942		EXCH_ac(e)	1.07391	'icit'	0.781874
EXCH_for(e)	0.224313	'gdp'	2.34334		EXCH_for(e)	0.190534	'gdp'	0.701717
EXCH_co2(e)	2.67061	'glc-D'	4.5623		EXCH_co2(e)	2.18562	'glc-D'	1.46279
MDH	0.598477	'gtp'	0.149613		MDH	1.00886	'gtp'	1.21938
RPI	0.00175895	'mal-L'	1.81835		RPI	0.00165714	'mal-L'	1.01376
CS	-0.137019	'fum'	1.45567		CS	-0.140234	'fum'	0.998012
ACKr	1.9459	'etoh'	0.081405		ACKr	0.953935	'etoh'	1.04512
FBA	-1.85199	'oaa'	0.761102		FBA	-1.94168	'oaa'	0.940916
cellbp	-0.952905	'fdp'	0.0590746		cellbp	-0.993677	'fdp'	2.11228
ICDHyr	-0.13463	'ppi'	1.19441		ICDHyr	-0.137619	'ppi'	1.5643
ACALD	1.14175	'nadph'	3.10011		ACALD	1.24079	'nadph'	0.962766
PGK_GTP	3.66712	'nadp'	0.207012		PGK_GTP	3.78252	'nadp'	1.02533
cellobtx	-0.999767	'xu5p-D'	0.513904		cellobtx	-1.00005	'xu5p-D'	1.0249
RPE	0.00160394	'ru5p-D'	0.48356		RPE	0.00152066	'ru5p-D'	0.995029
NADOX	0.641286	'actp'	0.410484		NADOX	0.558072	'actp'	1.50201
NTP1	-0.049271	'cellb'	166.848		NTP1	-0.0302612	'cellb'	1.09187
GLGC	-4.05723	'cellb'	1.79934		GLGC	-3.92753	'cellb'	0.948581
GLCS1	-4.05757	'h2'	0.507243		GLCS1	-3.92539	'h2'	1.04913
TRDR	-0.219611	'adpglc'	0.3733		TRDR	-0.22652	'adpglc'	1.03207
PPA	-2.3675	'ade'	1.25632		PPA	-2.06196	'ade'	1.02969
ADPT	-2.95516	'r1p'	0.510705		ADPT	-2.04866	'r1p'	0.935561
PUNP1	-2.95541	'adn'	0.664162		PUNP1	-2.04418	'adn'	0.609115
NTD7	-2.95606	'succoa'	1.41593		NTD7	-2.04617	'succoa'	1.00765
PPM	-2.95542	'succ'	1.09258		PPM	-2.04485	'succ'	1.03206
ADK1	-0.161872	'nh4'	0.00398131		ADK1	-0.0673785	'nh4'	1.03678
OORr	-0.00142032	'glu-L'	0.375309		OORr	-0.00124814	'glu-L'	0.936262
SUCOAS	-0.0251177	'ser-L'	0.0145756		SUCOAS	-0.0485871	'ser-L'	0.885963
PTAr	-1.9455	'3php'	0.170027		PTAr	-0.949569	'3php'	1.08942
GLUDy	0.595855	'pser-L'	0.0435108		GLUDy	1.06325	'pser-L'	1.38229
DDPA	-0.000976753	'alac-S'	0.572673		DDPA	-0.00207577	'alac-S'	0.964654
FDXHASE	-2.51725	'23dhmb'	0.627268		FDXHASE	-2.26579	'23dhmb'	0.983704
PSERT	-0.0503487	'3mob'	12.6119		PSERT	-0.348973	'3mob'	0.975351
PGCD	-0.0499224	'2mppal'	1.64457		PGCD	-0.354358	'2mppal'	1.00269
PSP_L	-0.050319	'ibutoh'	1.13478		PSP_L	-0.34783	'ibutoh'	0.999607
CYSTL	-0.00065755	'val-L'	0.671271		CYSTL	-0.00128769	'val-L'	0.957737
PPDK	2.79352	'ala-L'	0.0884357		PPDK	1.98531	'ala-L'	0.959919
ACLS	-0.249959	'cys-L'	0.0771162		ACLS	-0.173667	'cys-L'	0.942395
KARA1	-0.250109	'ile-L'	0.13778		KARA1	-0.174011	'ile-L'	1.00017
DHAD1	-0.250269	'leu-L'	0.188955		DHAD1	-0.172659	'leu-L'	1.00758
VALTA	0.232612	'3mop'	0.773427		VALTA	0.149761	'3mop'	1.00282
ENZ1	-0.00310333	'23dhmp'	0.141378		ENZ1	-0.00174406	'23dhmp'	0.970927
ENZ2	-0.00240945	'2ahbut'	0.0812952		ENZ2	-0.00158252	'2ahbut'	0.965497
ALATA_L	0.0486909	'4mop'	2.87763		ALATA_L	0.0843319	'4mop'	0.989464
ILETA	0.0295997	'3c4mop'	3.00928		ILETA	0.0484961	'3c4mop'	0.940182
DHAD2	-0.0245698	'3c2hmp'	7.14802		DHAD2	-0.0491593	'3c2hmp'	1.02182
LEUTAi	-0.0169549	'3c3hmp'	11.2064		LEUTAi	-0.0188902	'3c3hmp'	0.986867
OMCDC	-0.0173011	'2obut'	0.0997176		OMCDC	-0.021073	'2obut'	0.960448
IPMD	-0.0180677	'Cystathionine'	0.0604537		IPMD	-0.021037	'Cystathionine'	1.06931
IPPMIa	0.0248708	'hcys-L'	9.81943		IPPMIa	0.0186063	'hcys-L'	1.03685
IPPMIb	0.030626	'acser'	0.00463486		IPPMIb	0.018277	'acser'	0.639144
IPPS	-0.0476304	'suchms'	0.0303846		IPPS	-0.018394	'suchms'	0.94766
CYSTGL	-0.0244094	'h2s'	6.84611		CYSTGL	-0.0465809	'h2s'	1.05241
CYSTS	-0.0248202	'2ippm'	9.28032		CYSTS	-0.0497143	'2ippm'	1.07843
SHSL4r	-0.000259945	'hom-L'	0.114582		SHSL4r	-0.00123013	'hom-L'	0.946584
ACHBS	-0.0245175	'aspsa'	0.118633		ACHBS	-0.0495632	'aspsa'	0.760684
KARA2	-0.0245589	'4pasp'	0.0248344		KARA2	-0.0486996	'4pasp'	1.21026
CYSS	-0.0170575	'asp-L'	0.0862804		CYSS	-0.116515	'asp-L'	0.903633
SERAT	-0.0170598	'ALDD2x'	0.0508829		SERAT	-0.119552	'ALDD2x'	0.0671921
HSST	-0.0266993	'EXCH_pyr(e)'	0.702526		HSST	-0.0489698	'EXCH_pyr(e)'	0.429561
HSDxi	-0.0266941	'PRPPS'	0.271054		HSDxi	-0.0489745	'PRPPS'	0.2198
SHSL2r	-0.0265296	'EXCH_nh4(e)'	0.0695795		SHSL2r	-0.0480615	'EXCH_nh4(e)'	0.249516
ASAD	0.0267441	'EXCH_h2o(e)'	0.671034		ASAD	0.0549811	'EXCH_h2o(e)'	0.602654
ASPKi	-0.0265453	'GLCP'	0.178299		ASPKi	-0.0583871	'GLCP'	0.0929496
ASPTA	0.0873829	'POR2_i'	0.189551		ASPTA	0.276766	'POR2_i'	0.169633
PYK	-6.70485e-19	'TPI'	0.0896742		PYK	0	'TPI'	0.0162091
EXCH_h2s(e)	-0.0441656	'EXCH_etoh(e)'	0.492659		EXCH_h2s(e)	-0.164117	'EXCH_etoh(e)'	0.0703514
EXCH_asp(e)	0.0606735	'ENO'	0.711645		EXCH_asp(e)	0.213383	'ENO'	0.176144
EXCH_accoa(e)	0.547274	'EXCH_cellobiose(e)'	0.404705		EXCH_accoa(e)	0.0168746	'EXCH_cellobiose(e)'	0.43358
EXCH_ser(e)	0.00842446	'FDH'	2.65208e-15		EXCH_ser(e)	0.174287	'FDH'	0
EXCH_pep(e)	0.0012823	'PGM'	0.709952		EXCH_pep(e)	0.00139667	'PGM'	0.364051
EXCH_2dda7p(e)	0.00216333	'NDPK1'	0.432795		EXCH_2dda7p(e)	0.00178222	'NDPK1'	0.149868
EXCH_prpp(e)	0.00264825	'PGI'	0.120506		EXCH_prpp(e)	0.0017517	'PGI'	0.0950809
EXCH_mal(e)	0.0504042	'EXCH_akg(e)'	0.0450434		EXCH_mal(e)	0.0272436	'EXCH_akg(e)'	0.286837
EXCH_fum(e)	0.00412152	'LDH_L'	0.235405		EXCH_fum(e)	0.00217476	'LDH_L'	0.103099
EXCH_cit(e)	0.00291386	'TALA'	0.308128		EXCH_cit(e)	0.00136321	'TALA'	0.12065
EXCH_glu-l(e)	0.129339	'EXCH_succ(e)'	0.321584		EXCH_glu-l(e)	0.138213	'EXCH_succ(e)'	0.337841
EXCH_val-l(e)	0.23257	'ACONT'	0.000759661		EXCH_val-l(e)	0.151095	'ACONT'	0.0422182
EXCH_ala-l(e)	0.0485934	'HEX1'	0.124447		EXCH_ala-l(e)	0.0818626	'HEX1'	0.155746
EXCH_cys-l(e)	0.0414183	'EXCH_h(e)'	0.499205		EXCH_cys-l(e)	0.162146	'EXCH_h(e)'	0.277984
EXCH_ile-l(e)	0.0317227	'GAPD'	0.429417		EXCH_ile-l(e)	0.0493332	'GAPD'	0.247046
EXCH_leu-l(e)	0.0166681	'EXCH_pi(e)'	0.00885658		EXCH_leu-l(e)	0.0190821	'EXCH_pi(e)'	0.0125151
EXCH_ibut(e)	0.00247496	'FUM'	0.107256		EXCH_ibut(e)	0.00137076	'FUM'	0.180127
'BIOM_GTP'	-7.88744e-05	'EXCH_h2(e)'	0.653442		'BIOM_GTP'	-0.00036355	'EXCH_h2(e)'	0.476893
'BIOM_NADH'	-0.162663	'PEPCKr'	0.159727		'BIOM_NADH'	-0.0503838	'PEPCKr'	0.128906
'BIOM_NADPH'	-0.000261114	'ALCD2x'	0.69238		'BIOM_NADPH'	-5.83642e-05	'ALCD2x'	0.152554
'BIOM_G3P'	0.036365	'PFK'	0.0526786		'BIOM_G3P'	0.105795	'PFK'	0.085952
'BIOM_Glycogen'	0.0532564	'PFL'	0.218509		'BIOM_Glycogen'	0.0412395	'PFL'	0.259191
'BIOM_NH4'	0.00221639	'PGMT'	0.407911		'BIOM_NH4'	0.139176	'PGMT'	0.226795
'ALDD2x_comp_inhib_by_nadh'	-4.05539e-05	'ME1'	0.049701		'ALDD2x_comp_inhib_by_nadh'	8.39769e-05	'ME1'	0.0566298
'ALDD2x_comp_inhib_by_nad'	4.2492e-05	'EXCH_lac-l(e)'	0.126279		'ALDD2x_comp_inhib_by_nad'	-7.1085e-06	'EXCH_lac-l(e)'	0.0764401
'ALDD2x_comp_inhib_by_accoa'	2.13474e-06	'TKT1'	0.0209271		'ALDD2x_comp_inhib_by_accoa'	2.25009e-06	'TKT1'	0.0141793
'LDH_L_comp_inhib_by_nad'	1.10135e-05	'TKT2'	0.224021		'LDH_L_comp_inhib_by_nad'	-5.22225e-05	'TKT2'	0.128846
'LDH_L_comp_inhib_by_atp'	8.23844e-05	'EXCH_ac(e)'	0.366427		'LDH_L_comp_inhib_by_atp'	0.000405173	'EXCH_ac(e)'	0.407611
'LDH_L_comp_inhib_by_fdp'	-1.23428e-05	'EXCH_for(e)'	0.446968		'LDH_L_comp_inhib_by_fdp'	0.000532689	'EXCH_for(e)'	0.197063
'HEX1_comp_inhib_by_gtp'	3.88113e-06	'EXCH_co2(e)'	0.488537		'HEX1_comp_inhib_by_gtp'	0.000358851	'EXCH_co2(e)'	0.284498
'PEPCKr_comp_inhib_by_atp'	4.32677e-05	'MDH'	0.219925		'PEPCKr_comp_inhib_by_atp'	0.000448975	'MDH'	0.137714
'PFK_comp_inhib_by_f6p'	1.50735e-06	'RPI'	0.393325		'PFK_comp_inhib_by_f6p'	-5.25852e-05	'RPI'	0.243065
'PFK_comp_inhib_by_fdp'	-8.65791e-06	'CS'	0.380349		'PFK_comp_inhib_by_fdp'	0.000112396	'CS'	0.122054
'PFK_activ_by_nh4'	3.60181e-05	'ACKr'	0.302281		'PFK_activ_by_nh4'	-1.94264e-05	'ACKr'	0.183652
'PFL_comp_inhib_by_atp'	7.18629e-05	'FBA'	0.0661522		'PFL_comp_inhib_by_atp'	-0.000138991	'FBA'	0.00457117
'PFL_comp_inhib_by_coa'	-8.11324e-08	'cellbp'	0.0507446		'PFL_comp_inhib_by_coa'	-4.28191e-07	'cellbp'	0.0688261
'PFL_comp_inhib_by_adp'	1.23456e-06	'ICDHyr'	0.0206626		'PFL_comp_inhib_by_adp'	-0.000184117	'ICDHyr'	0.33378
'cellbp_comp_inhib_by_glc-D'	-3.66414e-05	'ACALD'	0.110411		'cellbp_comp_inhib_by_glc-D'	-0.000110759	'ACALD'	0.0606711
'ACALD_comp_inhib_by_nadh'	-7.2668e-05	'PGK_GTP'	0.0326347		'ACALD_comp_inhib_by_nadh'	0.000435207	'PGK_GTP'	0.0224574
'ACALD_comp_inhib_by_nad'	3.89707e-05	'cellobtx'	0.27724		'ACALD_comp_inhib_by_nad'	4.4171e-07	'cellobtx'	0.238562
'ACALD_comp_inhib_by_accoa'	4.11301e-06	'RPE'	0.805679		'ACALD_comp_inhib_by_accoa'	1.93017e-05	'RPE'	0.675135
'GLGC_activ_by_r5p'	8.8898e-05	'NADOX'	0.647072		'GLGC_activ_by_r5p'	9.74607e-05	'NADOX'	0.372197
'GLGC_uncomp_inhibit_by_amp'	-0.00023972	'NTP1'	0.314401		'GLGC_uncomp_inhibit_by_amp'	0.000390348	'NTP1'	0.162179
'GLGC_uncomp_inhibit_by_pi'	0.000674218	'GLGC'	0.00111216		'GLGC_uncomp_inhibit_by_pi'	-0.00100514	'GLGC'	0.00238912
'GLGC_activ_by_g3p'	6.39309e-05	'GLCS1'	0.640456		'GLGC_activ_by_g3p'	-0.000104335	'GLCS1'	0.383963
'GLGC_activ_by_3pg'	-5.14539e-05	'NADPOX'	0.670134		'GLGC_activ_by_3pg'	0.000441898	'NADPOX'	0.235642
'GLGC_uncomp_inhibit_by_adp'	-3.49431e-05	'PPA'	0.188574		'GLGC_uncomp_inhibit_by_adp'	-0.00062759	'PPA'	0.129606
'GLGC_activ_by_f6p'	-0.000171699	'ADPT'	0.0388512		'GLGC_activ_by_f6p'	-4.06094e-05	'ADPT'	0.039513
'GLGC_activ_by_s7p'	8.77031e-05	'PUNP1'	0.242285		'GLGC_activ_by_s7p'	-0.000120408	'PUNP1'	0.150163
'GLGC_activ_by_fdp'	-0.000378399	'NTD7'	0.0563182		'GLGC_activ_by_fdp'	-0.000239469	'NTD7'	0.0665157
'GLGC_activ_by_nadph'	9.26091e-06	'PPM'	0.211951		'GLGC_activ_by_nadph'	4.14669e-05	'PPM'	0.131245
		'ADK1'	0.173817				'ADK1'	0.19452
		'OORr'	0.0933968				'OORr'	0.183291
		'SUCOAS'	0.0595315				'SUCOAS'	0.118723
		'PTAr'	0.131975				'PTAr'	0.0493591
		'GLUDy'	0.671805				'GLUDy'	0.135596
		'DDPA'	0.53193				'DDPA'	0.0957628
		'FDXHASE'	0.140618				'FDXHASE'	0.0484343
		'PSERT'	0.340394				'PSERT'	0.198014
		'PGCD'	0.511671				'PGCD'	0.122542
		'PSP_L'	0.818915				'PSP_L'	0.276502
		'CYSTL'	0.049359				'CYSTL'	0.0716717
		'PPDK'	0.257622				'PPDK'	0.10631
		'ACLS'	0.212908				'ACLS'	0.0815866
		'KARA1'	0.257392				'KARA1'	0.123914
		'DHAD1'	0.418281				'DHAD1'	0.315608
		'VALTA'	0.0468901				'VALTA'	0.326457
		'ENZ1'	0.179245				'ENZ1'	0.230886
		'ENZ2'	0.321725				'ENZ2'	0.191662
		'ALATA_L'	0.486061				'ALATA_L'	0.21502
		'ILETA'	0.188155				'ILETA'	0.16927
		'DHAD2'	0.848515				'DHAD2'	0.434619
		'LEUTAi'	0.295101				'LEUTAi'	0.283819
		'OMCDC'	0.339612				'OMCDC'	0.371094
		'IPMD'	0.0729782				'IPMD'	0.150306
		'IPPMIa'	0.0366117				'IPPMIa'	0.163282
		'IPPMIb'	0.00705365				'IPPMIb'	0.0701198
		'IPPS'	0.0608851				'IPPS'	0.0314878
		'CYSTGL'	0.296496				'CYSTGL'	0.293447
		'CYSTS'	0.773406				'CYSTS'	0.102557
		'SHSL4r'	0.459513				'SHSL4r'	0.17196
		'ACHBS'	0.15835				'ACHBS'	0.0636381
		'KARA2'	0.00921216				'KARA2'	0.0165725
		'CYSS'	0.934625				'CYSS'	0.0873514
		'SERAT'	0.106484				'SERAT'	0.376844
		'HSST'	0.137441				'HSST'	0.242973
		'HSDxi'	0.110712				'HSDxi'	0.184104
		'SHSL2r'	0.778555				'SHSL2r'	0.117214
		'ASAD'	0.596355				'ASAD'	0.203424
		'ASPKi'	0.308525				'ASPKi'	0.0931999
		'ASPTA'	0.0501128				'ASPTA'	0.096285
		'PYK'	-2.16009e-19				'PYK'	0
		'EXCH_h2s(e)'	0.193437				'EXCH_h2s(e)'	0.449643
		'EXCH_asp(e)'	0.921778				'EXCH_asp(e)'	0.529683
		'EXCH_accoa(e)'	0.416868				'EXCH_accoa(e)'	0.297839
		'EXCH_ser(e)'	0.98806				'EXCH_ser(e)'	0.577276
		'EXCH_pep(e)'	0.528196				'EXCH_pep(e)'	0.106035
		'EXCH_2dda7p(e)'	0.438006				'EXCH_2dda7p(e)'	0.203865
		'EXCH_prpp(e)'	0.755271				'EXCH_prpp(e)'	0.724366
		'EXCH_mal(e)'	0.0921988				'EXCH_mal(e)'	0.156251
		'EXCH_fum(e)'	0.240645				'EXCH_fum(e)'	0.3155
		'EXCH_cit(e)'	0.00560063				'EXCH_cit(e)'	0.225416
		'EXCH_glu-l(e)'	0.75499				'EXCH_glu-l(e)'	0.552594
		'EXCH_val-l(e)'	0.332044				'EXCH_val-l(e)'	0.258328
		'EXCH_ala-l(e)'	0.719298				'EXCH_ala-l(e)'	0.19144
		'EXCH_cys-l(e)'	0.926411				'EXCH_cys-l(e)'	0.507529
		'EXCH_ile-l(e)'	0.726157				'EXCH_ile-l(e)'	0.271139
		'EXCH_leu-l(e)'	0.601379				'EXCH_leu-l(e)'	0.220173
		'EXCH_ibut(e)'	0.411146				'EXCH_ibut(e)'	0.442456
		'BIOM_GTP'	0.531792				'BIOM_GTP'	0.370498
		'BIOM_NADH'	0.347932				'BIOM_NADH'	0.427112
		'BIOM_NADPH'	0.287122				'BIOM_NADPH'	0.470309
		'BIOM_G3P'	0.959228				'BIOM_G3P'	0.79727
		'BIOM_Glycogen'	0.626379				'BIOM_Glycogen'	0.50428
		'BIOM_NH4'	0.994481				'BIOM_NH4'	0.408372
		'ALDD2x_nad_complex'	0.178778				'ALDD2x_nad_complex'	0.0634724
		'ALDD2x_nad_h2o_complex'	0.533304				'ALDD2x_nad_h2o_complex'	0.168422
		'ALDD2x_nad_h2o_acald_complex'	0.0183083				'ALDD2x_nad_h2o_acald_complex'	0.149907
		'ALDD2x_nadh_ac_h_h_complex'	0.0187029				'ALDD2x_nadh_ac_h_h_complex'	0.125934
		'ALDD2x_ac_h_h_complex'	0.0069655				'ALDD2x_ac_h_h_complex'	0.0747363
		'ALDD2x_h_h_complex'	0.00145038				'ALDD2x_h_h_complex'	0.0219451
		'ALDD2x_h_complex'	0.0051313				'ALDD2x_h_complex'	0.0437804
		'EXCH_pyr(e)_pyr_ext_complex'	0.134301				'EXCH_pyr(e)_pyr_ext_complex'	0.2575
		'EXCH_pyr(e)_pyr_complex'	0.163173				'EXCH_pyr(e)_pyr_complex'	0.312939
		'PRPPS_r5p_complex'	0.378614				'PRPPS_r5p_complex'	0.36166
		'PRPPS_r5p_atp_complex'	0.00396212				'PRPPS_r5p_atp_complex'	0.004809
		'PRPPS_prpp_amp_complex'	0.211496				'PRPPS_prpp_amp_complex'	0.256971
		'PRPPS_amp_complex'	0.134874				'PRPPS_amp_complex'	0.15676
		'EXCH_nh4(e)_nh4_ext_complex'	0.0975786				'EXCH_nh4(e)_nh4_ext_complex'	0.476438
		'EXCH_nh4(e)_nh4_complex'	0.032842				'EXCH_nh4(e)_nh4_complex'	0.274046
		'EXCH_h2o(e)_h2o_ext_complex'	0.307316				'EXCH_h2o(e)_h2o_ext_complex'	0.362013
		'EXCH_h2o(e)_h2o_complex'	0.0216501				'EXCH_h2o(e)_h2o_complex'	0.0353328
		'GLCP_h_complex'	0.171537				'GLCP_h_complex'	0.226157
		'GLCP_h_pi_complex'	0.368194				'GLCP_h_pi_complex'	0.297069
		'GLCP_h_pi_glycogen_complex'	0.179113				'GLCP_h_pi_glycogen_complex'	0.243813
		'GLCP_g1p_complex'	0.102857				'GLCP_g1p_complex'	0.140011
		'POR2_i_coa_complex'	0.143868				'POR2_i_coa_complex'	0.153259
		'POR2_i_coa_fdox_complex'	0.0989484				'POR2_i_coa_fdox_complex'	0.0662859
		'POR2_i_coa_fdox_fdox_complex'	0.262858				'POR2_i_coa_fdox_fdox_complex'	0.128805
		'POR2_i_coa_fdox_fdox_pyr_complex'	0.0278138				'POR2_i_coa_fdox_fdox_pyr_complex'	0.0477998
		'POR2_i_h_accoa_fdred_fdred_co2_complex'	0.0421346				'POR2_i_h_accoa_fdred_fdred_co2_complex'	0.0790499
		'POR2_i_accoa_fdred_fdred_co2_complex'	0.00463872				'POR2_i_accoa_fdred_fdred_co2_complex'	0.0110943
		'POR2_i_fdred_fdred_co2_complex'	0.115326				'POR2_i_fdred_fdred_co2_complex'	0.169488
		'POR2_i_fdred_co2_complex'	0.0221652				'POR2_i_fdred_co2_complex'	0.0318459
		'POR2_i_co2_complex'	0.0926962				'POR2_i_co2_complex'	0.14274
		'TPI_dhap_complex'	0.314266				'TPI_dhap_complex'	0.340416
		'TPI_g3p_complex'	0.596059				'TPI_g3p_complex'	0.643375
		'EXCH_etoh(e)_etoh_ext_complex'	0.200478				'EXCH_etoh(e)_etoh_ext_complex'	0.367352
		'EXCH_etoh(e)_etoh_complex'	0.306863				'EXCH_etoh(e)_etoh_complex'	0.562297
		'ENO_2pg_complex'	0.148749				'ENO_2pg_complex'	0.332651
		'ENO_h2o_pep_complex'	0.0993927				'ENO_h2o_pep_complex'	0.377874
		'ENO_pep_complex'	0.0402135				'ENO_pep_complex'	0.113331
		'EXCH_cellobiose(e)_cellb_ext_complex'	0.463338				'EXCH_cellobiose(e)_cellb_ext_complex'	0.444257
		'EXCH_cellobiose(e)_cellb_complex'	0.131957				'EXCH_cellobiose(e)_cellb_complex'	0.122163
		'FDH_nad_complex'	1.56962e-15				'FDH_nad_complex'	0
		'FDH_nad_for_complex'	4.3703e-16				'FDH_nad_for_complex'	0
		'FDH_nadh_co2_complex'	3.32377e-17				'FDH_nadh_co2_complex'	0
		'FDH_co2_complex'	7.66103e-16				'FDH_co2_complex'	0
		'PGM_2pg_complex'	0.194155				'PGM_2pg_complex'	0.465278
		'PGM_3pg_complex'	0.095893				'PGM_3pg_complex'	0.170671
		'NDPK1_atp_complex'	0.316228				'NDPK1_atp_complex'	0.272392
		'NDPK1_atp_gdp_complex'	0.100048				'NDPK1_atp_gdp_complex'	0.198483
		'NDPK1_adp_gtp_complex'	0.0624658				'NDPK1_adp_gtp_complex'	0.127287
		'NDPK1_gtp_complex'	0.0884629				'NDPK1_gtp_complex'	0.25197
		'PGI_g6p_complex'	0.71918				'PGI_g6p_complex'	0.75796
		'PGI_f6p_complex'	0.160313				'PGI_f6p_complex'	0.146959
		'EXCH_akg(e)_akg_ext_complex'	0.70631				'EXCH_akg(e)_akg_ext_complex'	0.538615
		'EXCH_akg(e)_akg_complex'	0.248646				'EXCH_akg(e)_akg_complex'	0.174548
		'LDH_L_nad_complex'	0.0722329				'LDH_L_nad_complex'	0.0829546
		'LDH_L_nad_lac-L_complex'	0.0257685				'LDH_L_nad_lac-L_complex'	0.0509506
		'LDH_L_nadh_h_pyr_complex'	0.0477388				'LDH_L_nadh_h_pyr_complex'	0.092017
		'LDH_L_h_pyr_complex'	0.0184282				'LDH_L_h_pyr_complex'	0.0728784
		'LDH_L_pyr_complex'	0.077512				'LDH_L_pyr_complex'	0.117513
		'TALA_g3p_complex'	0.13646				'TALA_g3p_complex'	0.246297
		'TALA_g3p_s7p_complex'	0.215842				'TALA_g3p_s7p_complex'	0.271446
		'TALA_f6p_e4p_complex'	0.181164				'TALA_f6p_e4p_complex'	0.174081
		'TALA_e4p_complex'	0.158406				'TALA_e4p_complex'	0.187527
		'EXCH_succ(e)_succ_ext_complex'	0.385518				'EXCH_succ(e)_succ_ext_complex'	0.37085
		'EXCH_succ(e)_succ_complex'	0.292898				'EXCH_succ(e)_succ_complex'	0.291309
		'ACONT_cit_complex'	0.409271				'ACONT_cit_complex'	0.39753
		'ACONT_icit_complex'	0.58997				'ACONT_icit_complex'	0.560252
		'HEX1_glc-D_complex'	0.588493				'HEX1_glc-D_complex'	0.140422
		'HEX1_glc-D_gtp_complex'	0.155792				'HEX1_glc-D_gtp_complex'	0.321725
		'HEX1_g6p_gdp_complex'	0.0448572				'HEX1_g6p_gdp_complex'	0.103099
		'HEX1_gdp_complex'	0.0714306				'HEX1_gdp_complex'	0.126144
		'EXCH_h(e)_h_ext_complex'	0.209369				'EXCH_h(e)_h_ext_complex'	0.301854
		'EXCH_h(e)_h_complex'	0.291426				'EXCH_h(e)_h_complex'	0.420162
		'GAPD_nad_complex'	0.124636				'GAPD_nad_complex'	0.146087
		'GAPD_nad_pi_complex'	0.320419				'GAPD_nad_pi_complex'	0.159013
		'GAPD_nad_pi_g3p_complex'	0.0235238				'GAPD_nad_pi_g3p_complex'	0.070328
		'GAPD_nadh_13dpg_complex'	0.0954993				'GAPD_nadh_13dpg_complex'	0.307299
		'GAPD_13dpg_complex'	0.00650545				'GAPD_13dpg_complex'	0.0702267
		'EXCH_pi(e)_pi_ext_complex'	0.526335				'EXCH_pi(e)_pi_ext_complex'	0.525285
		'EXCH_pi(e)_pi_complex'	0.464809				'EXCH_pi(e)_pi_complex'	0.4622
		'FUM_h2o_complex'	0.159753				'FUM_h2o_complex'	0.195601
		'FUM_h2o_fum_complex'	0.291922				'FUM_h2o_fum_complex'	0.247466
		'FUM_mal-L_complex'	0.441069				'FUM_mal-L_complex'	0.376806
		'EXCH_h2(e)_h2_ext_complex'	0.11146				'EXCH_h2(e)_h2_ext_complex'	0.168237
		'EXCH_h2(e)_h2_complex'	0.235099				'EXCH_h2(e)_h2_complex'	0.35487
		'PEPCKr_h_complex'	0.0499994				'PEPCKr_h_complex'	0.134785
		'PEPCKr_h_gtp_complex'	0.0206934				'PEPCKr_h_gtp_complex'	0.203546
		'PEPCKr_h_gtp_oaa_complex'	0.0113673				'PEPCKr_h_gtp_oaa_complex'	0.0934345
		'PEPCKr_co2_pep_gdp_complex'	0.022043				'PEPCKr_co2_pep_gdp_complex'	0.17267
		'PEPCKr_pep_gdp_complex'	0.00508455				'PEPCKr_pep_gdp_complex'	0.0165761
		'PEPCKr_gdp_complex'	0.637615				'PEPCKr_gdp_complex'	0.154082
		'ALCD2x_nad_complex'	0.225222				'ALCD2x_nad_complex'	0.137419
		'ALCD2x_nad_etoh_complex'	0.0314467				'ALCD2x_nad_etoh_complex'	0.242313
		'ALCD2x_nadh_h_acald_complex'	0.00987953				'ALCD2x_nadh_h_acald_complex'	0.0756456
		'ALCD2x_h_acald_complex'	0.0163019				'ALCD2x_h_acald_complex'	0.247506
		'ALCD2x_acald_complex'	0.0247694				'ALCD2x_acald_complex'	0.144562
		'PFK_f6p_complex'	0.0140823				'PFK_f6p_complex'	0.0205205
		'PFK_f6p_ppi_complex'	0.0973505				'PFK_f6p_ppi_complex'	0.203158
		'PFK_h_pi_fdp_complex'	0.041773				'PFK_h_pi_fdp_complex'	0.102451
		'PFK_pi_fdp_complex'	0.0798018				'PFK_pi_fdp_complex'	0.165604
		'PFK_fdp_complex'	0.0184837				'PFK_fdp_complex'	0.107783
		'PFL_coa_complex'	0.398856				'PFL_coa_complex'	0.170849
		'PFL_coa_pyr_complex'	0.0927256				'PFL_coa_pyr_complex'	0.144057
		'PFL_accoa_for_complex'	0.104189				'PFL_accoa_for_complex'	0.165793
		'PFL_for_complex'	0.0135354				'PFL_for_complex'	0.0321595
		'PGMT_g1p_complex'	0.457066				'PGMT_g1p_complex'	0.640471
		'PGMT_g6p_complex'	0.135023				'PGMT_g6p_complex'	0.132734
		'ME1_mal-L_complex'	0.487671				'ME1_mal-L_complex'	0.29124
		'ME1_mal-L_nadp_complex'	0.0797183				'ME1_mal-L_nadp_complex'	0.23577
		'ME1_pyr_co2_nadph_complex'	0.0668988				'ME1_pyr_co2_nadph_complex'	0.197752
		'ME1_co2_nadph_complex'	0.213423				'ME1_co2_nadph_complex'	0.182256
		'ME1_nadph_complex'	0.102588				'ME1_nadph_complex'	0.0363524
		'EXCH_lac-l(e)_lac-L_ext_complex'	0.353107				'EXCH_lac-l(e)_lac-L_ext_complex'	0.372308
		'EXCH_lac-l(e)_lac-L_complex'	0.520614				'EXCH_lac-l(e)_lac-L_complex'	0.551252
		'TKT1_r5p_complex'	0.231974				'TKT1_r5p_complex'	0.226719
		'TKT1_r5p_xu5p-D_complex'	0.0886781				'TKT1_r5p_xu5p-D_complex'	0.199343
		'TKT1_g3p_s7p_complex'	0.107863				'TKT1_g3p_s7p_complex'	0.269525
		'TKT1_s7p_complex'	0.550559				'TKT1_s7p_complex'	0.290233
		'TKT2_e4p_complex'	0.192243				'TKT2_e4p_complex'	0.233081
		'TKT2_e4p_xu5p-D_complex'	0.116344				'TKT2_e4p_xu5p-D_complex'	0.226479
		'TKT2_g3p_f6p_complex'	0.149453				'TKT2_g3p_f6p_complex'	0.296027
		'TKT2_f6p_complex'	0.317941				'TKT2_f6p_complex'	0.115568
		'EXCH_ac(e)_ac_ext_complex'	0.285304				'EXCH_ac(e)_ac_ext_complex'	0.266772
		'EXCH_ac(e)_ac_complex'	0.348269				'EXCH_ac(e)_ac_complex'	0.325616
		'EXCH_for(e)_for_ext_complex'	0.527634				'EXCH_for(e)_for_ext_complex'	0.766097
		'EXCH_for(e)_for_complex'	0.0253981				'EXCH_for(e)_for_complex'	0.0368404
		'EXCH_co2(e)_co2_ext_complex'	0.248985				'EXCH_co2(e)_co2_ext_complex'	0.348313
		'EXCH_co2(e)_co2_complex'	0.262477				'EXCH_co2(e)_co2_complex'	0.36719
		'MDH_nad_complex'	0.0455975				'MDH_nad_complex'	0.0753673
		'MDH_nad_mal-L_complex'	0.305977				'MDH_nad_mal-L_complex'	0.295882
		'MDH_nadh_h_oaa_complex'	0.135576				'MDH_nadh_h_oaa_complex'	0.131627
		'MDH_h_oaa_complex'	0.107939				'MDH_h_oaa_complex'	0.216264
		'MDH_oaa_complex'	0.184986				'MDH_oaa_complex'	0.143146
		'RPI_r5p_complex'	0.405918				'RPI_r5p_complex'	0.50293
		'RPI_ru5p-D_complex'	0.200757				'RPI_ru5p-D_complex'	0.254005
		'CS_h2o_complex'	0.174062				'CS_h2o_complex'	0.0999655
		'CS_h2o_accoa_complex'	0.148135				'CS_h2o_accoa_complex'	0.214812
[truncated: 353 more rows]
